# Supplementary material for: Crystal structure and Hirshfeld surface analysis of (E)-2-[(anthracen-9-yl­methyl­idene)amino]-4-nitro­aniline
Source: Acta Crystallogr E Crystallogr Commun. 2026 Feb 5;82(Pt 3):259–63. doi: 10.1107/S2056989026001027 (PMC12961656; doi:10.1107/S2056989026001027)
Supplement: Supplementary file 1 [file e-82-00259-sup1.cif]

##############################################################################
#                                                                            #
# This CIF contains the data in a paper accepted for publication in          #
# Acta Crystallographica Section E. It conforms to the requirements of       #
# Notes for Authors for Acta Crystallographica Section E, and has been       #
# peer reviewed under the auspices of the IUCr Commission on Journals.       #
#                                                                            #
# Full details of the Crystallographic Information File format               #
# are given in the paper "The Crystallographic Information File (CIF):       #
# a New Standard Archive File for Crystallography" by S. R. Hall, F. H.      #
# Allen and I. D. Brown [Acta Cryst. (1991), A47, 655-685].                  #
#                                                                            #
# The current version of the core CIF dictionary is obtainable from          #
# ftp://ftp.iucr.org/pub/cif_core.dic.                                       #
#                                                                            #
# Software is freely available for graphical display of the structure(s)     #
# in this CIF. For information consult the CIF software page                 #
# http://www.iucr.org/resources/cif/software.                                #
#                                                                            #
# This file may be used for bona fide research purposes within the           #
# scientific community so long as proper attribution is given to the journal # 
# article from which it was obtained.                                        #
#                                                                            #
##############################################################################
data_I
_audit_creation_method
;
Olex2 1.5
(compiled 2022.04.07 svn.rca3783a0 for OlexSys, GUI svn.r6498)
;
_journal_date_recd_electronic     2025-10-16
_journal_date_accepted     2026-01-30
_journal_name_full     'Acta Crystallographica, Section E'
_journal_year     2026
_journal_volume     82
_journal_issue      1
_journal_page_first     0
_journal_page_last     0
_journal_paper_category     GO
_journal_paper_doi     10.1107/S2056989026001027
_journal_coeditor_code     YY2020
_publ_contact_author_name     'Soukaina Benkirane'
_publ_contact_author_address
;
Laboratory of Applied Organic Chemistry,
Sidi Mohamed Ben Abdellah University,
Faculty Of Science And Technology,
Road Immouzer,
BP 2202 Fez,
Morocco
;
_publ_contact_author_email     'soukaina.benkirane@usmba.ac.ma'
_publ_section_title
;
Crystal structure and Hirshfeld surface analysis of
(<i>E</i>)-2-[(anthracen-9-ylmethylidene)amino]-4-nitroaniline
;
loop_
    _publ_author_name
    _publ_author_footnote
    _publ_author_address
    'Benkirane, Soukaina' .
;
Laboratory of Applied Organic Chemistry,
Sidi Mohamed Ben Abdellah University,
Faculty Of Science And Technology,
Road Immouzer,
BP 2202 Fez,
Morocco
;
    'Misbahi, Houria' .
;
Laboratory of Applied Organic Chemistry,
Sidi Mohamed Ben Abdellah University,
Faculty Of Science And Technology,
Road Immouzer,
BP 2202 Fez,
Morocco
;
    'Mague, Joel T.' .
;
Department of Chemistry
Tulane University
New Orleans, LA 70118
USA
;
    'H\"okelek, Tuncer' .
;
Department of Physics
Hacettepe University
06800 Beytepe
Ankara
T\"urkiye
;
    'Ahmed, Mazzah' .
;
University of Lille, CNRS, UAR 3290, MSAP, Miniaturization for Synthesis,
Analysis and Proteomics, 59000 Lille,
France
;
    'Sebbar, Nada Kheira' .
;
Laboratory of Heterocyclic Organic Chemistry, Pharmacochemistry Competence
Center, Av. Ibn Battouta, BP 1014, Faculty of Sciences, Mohammed V University
in Rabat,
Morocco
;
_publ_section_synopsis
;
The title compound contains a nitroaniline ring and an anthracene ring system
bridged over the methylene amino group. In the crystal, the N---H...O hydrogen
bonds link the molecules into infinite chains along the <i>b</i>-axis
direction. \p--\p stacking interactions between the nitroaniline rings of
adjacent molecules with centroid-to-centroid distance of 3.7682(2) \%A and
C---H...\p(ring) interactions are also observed.
;
_chemical_name_systematic
;
(<i>E</i>)-2-[(Anthracen-9-ylmethylidene)amino]-4-nitroaniline
;
_chemical_formula_moiety     'C21 H15 N3 O2'
_chemical_formula_sum     'C21 H15 N3 O2'
_chemical_formula_iupac     'C21 H15 N3 O2'
_chemical_formula_weight     341.36
_chemical_melting_point     ?
_space_group_crystal_system     monoclinic
_space_group_name_H-M_alt     'P 1 21/c 1'
_space_group_name_Hall     '-P 2ybc'
loop_
    _space_group_symop_operation_xyz
    'x, y, z'
    '-x, y+1/2, -z+1/2'
    '-x, -y, -z'
    'x, -y-1/2, z-1/2'
_cell_length_a     12.8213(9)
_cell_length_b     15.7634(9)
_cell_length_c     8.3763(5)
_cell_angle_alpha     90
_cell_angle_beta     107.140(7)
_cell_angle_gamma     90
_cell_volume     1617.72(18)
_cell_formula_units_Z     4
_cell_measurement_reflns_used     19910
_cell_measurement_theta_min     3.5710
_cell_measurement_theta_max     66.5690
_cell_measurement_temperature     120.0(3)
_exptl_crystal_description     prism
_exptl_crystal_colour     orange
_exptl_crystal_size_max     0.1
_exptl_crystal_size_mid     0.05
_exptl_crystal_size_min     0.03
_exptl_crystal_density_diffrn     1.402
_exptl_crystal_density_meas     ?
_exptl_crystal_density_method     ?
_exptl_crystal_F_000     712
_exptl_absorpt_coefficient_mu     0.748
_exptl_absorpt_correction_type     multi-scan
_exptl_absorpt_process_details
;
(CrysAlisPro; Rigaku OD, 2022)
;
_exptl_absorpt_correction_T_min     0.41846
_exptl_absorpt_correction_T_max     1.00000
_diffrn_ambient_temperature     120.0(3)
_diffrn_source     'Rotating-anode X-ray tube'
_diffrn_radiation_type     'Cu K\a'
_diffrn_radiation_wavelength     1.54184
_diffrn_radiation_monochromator     mirror
_diffrn_measurement_device_type     'XtaLAB Synergy R, DW system, HyPix'
_diffrn_measurement_device     'four-circle diffractometer'
_diffrn_measurement_method     '\w scans'
_diffrn_detector     'Hybrid Pixel Array Detector'
_diffrn_detector_area_resol_mean     10.0000
_diffrn_reflns_number     38890
_diffrn_reflns_av_R_equivalents     0.0936
_diffrn_reflns_av_unetI/netI     0.0260
_diffrn_reflns_theta_min     3.608
_diffrn_reflns_theta_max     67.124
_diffrn_reflns_theta_full     67.124
_diffrn_measured_fraction_theta_max     0.995
_diffrn_measured_fraction_theta_full     0.995
_diffrn_reflns_limit_h_min     -15
_diffrn_reflns_limit_h_max     15
_diffrn_reflns_limit_k_min     -18
_diffrn_reflns_limit_k_max     18
_diffrn_reflns_limit_l_min     -9
_diffrn_reflns_limit_l_max     9
_diffrn_radiation_probe     x-ray
_refine_special_details     ?
_reflns_number_total     2880
_reflns_number_gt     2609
_reflns_threshold_expression     'I > 2\s(I)'
_refine_ls_structure_factor_coef     Fsqd
_refine_ls_matrix_type     full
_refine_ls_R_factor_all     0.0562
_refine_ls_R_factor_gt     0.0525
_refine_ls_wR_factor_gt     0.1362
_refine_ls_wR_factor_ref     0.1397
_refine_ls_goodness_of_fit_ref     1.065
_refine_ls_restrained_S_all     1.065
_refine_ls_number_reflns     2880
_refine_ls_number_parameters     235
_refine_ls_number_restraints     0
_refine_ls_hydrogen_treatment     constr
_refine_ls_weighting_scheme     calc
_refine_ls_weighting_details
              'w=1/[\s^2^(Fo^2^)+(0.0631P)^2^+1.1761P] where P=(Fo^2^+2Fc^2^)/3'
_atom_sites_solution_hydrogens     geom
_atom_sites_solution_primary     dual
_atom_sites_solution_secondary     ?
_refine_ls_shift/su_max     0.000
_refine_ls_shift/su_mean     0.000
_refine_diff_density_max     0.254
_refine_diff_density_min     -0.277
_refine_ls_extinction_method     none
_refine_ls_extinction_coef     .
loop_
    _atom_type_symbol
    _atom_type_description
    _atom_type_scat_dispersion_real
    _atom_type_scat_dispersion_imag
    _atom_type_scat_source
    'C' 'C' 0.0181 0.0091
                         'International Tables Vol C Tables 4.2.6.8 and 6.1.1.4'
    'H' 'H' 0.0000 0.0000
                         'International Tables Vol C Tables 4.2.6.8 and 6.1.1.4'
    'N' 'N' 0.0311 0.0180
                         'International Tables Vol C Tables 4.2.6.8 and 6.1.1.4'
    'O' 'O' 0.0492 0.0322
                         'International Tables Vol C Tables 4.2.6.8 and 6.1.1.4'
_computing_data_collection
;
CrysAlisPro 1.171.42.49 (Rigaku OD, 2022)
;
_computing_cell_refinement
;
CrysAlisPro 1.171.42.49 (Rigaku OD, 2022)
;
_computing_data_reduction
;
CrysAlisPro 1.171.42.49 (Rigaku OD, 2022)
;
_computing_structure_solution
;
<i>SHELXT2018/2</i> (Sheldrick, 2015a)
;
_computing_structure_refinement
;
<i>SHELXL2018/3</i> (Sheldrick, 2015b)
;
_computing_molecular_graphics
;
Olex2 1.5 (Dolomanov <i>et al.</i>,  2009)
;
_computing_publication_material
;
Olex2 1.5 (Dolomanov <i>et al.</i>,  2009)
;
loop_
    _atom_site_type_symbol
    _atom_site_label
    _atom_site_fract_x
    _atom_site_fract_y
    _atom_site_fract_z
    _atom_site_U_iso_or_equiv
    _atom_site_adp_type
    _atom_site_calc_flag
    _atom_site_occupancy
    _atom_site_disorder_assembly
    _atom_site_disorder_group
    O O1A 0.11419(12) 0.33297(9) 0.7317(2) 0.0445(4) Uani d 1 . .
    O O1B -0.01412(13) 0.37615(10) 0.8334(2) 0.0488(4) Uani d 1 . .
    N N3 0.25699(13) 0.60375(9) 0.5409(2) 0.0288(4) Uani d 1 . .
    N N1 0.05785(14) 0.39013(11) 0.7645(2) 0.0360(4) Uani d 1 . .
    N N2 0.12391(14) 0.72245(11) 0.5991(3) 0.0419(5) Uani d 1 . .
    H H2A 0.082433 0.763631 0.617169 0.050 Uiso calc 1 . .
    H H2B 0.176255 0.733782 0.554024 0.050 Uiso calc 1 . .
    C C5 0.17698(14) 0.57686(12) 0.6150(2) 0.0264(4) Uani d 1 . .
    C C21 0.40967(15) 0.61781(11) 0.3369(3) 0.0285(4) Uani d 1 . .
    C C8 0.43686(15) 0.59916(11) 0.5097(2) 0.0277(4) Uani d 1 . .
    C C16 0.49189(16) 0.65214(11) 0.2696(3) 0.0308(4) Uani d 1 . .
    C C7 0.35290(15) 0.57129(11) 0.5861(2) 0.0280(4) Uani d 1 . .
    H H7 0.370033 0.528682 0.670048 0.034 Uiso calc 1 . .
    C C4 0.10739(15) 0.64265(12) 0.6402(2) 0.0300(4) Uani d 1 . .
    C C6 0.16031(15) 0.49425(12) 0.6552(2) 0.0286(4) Uani d 1 . .
    H H6 0.205506 0.449991 0.636113 0.034 Uiso calc 1 . .
    C C14 0.62579(15) 0.64459(12) 0.5440(3) 0.0316(4) Uani d 1 . .
    C C15 0.59693(16) 0.66442(12) 0.3750(3) 0.0333(5) Uani d 1 . .
    H H15 0.650864 0.687170 0.330052 0.040 Uiso calc 1 . .
    C C3 0.02430(16) 0.62217(12) 0.7127(3) 0.0318(4) Uani d 1 . .
    H H3 -0.021416 0.665753 0.732859 0.038 Uiso calc 1 . .
    C C20 0.30485(16) 0.60228(12) 0.2218(3) 0.0319(4) Uani d 1 . .
    H H20 0.249363 0.577762 0.261119 0.038 Uiso calc 1 . .
    C C10 0.57722(16) 0.59476(12) 0.7901(3) 0.0327(4) Uani d 1 . .
    H H10 0.525540 0.572088 0.839747 0.039 Uiso calc 1 . .
    C C1 0.07603(15) 0.47650(12) 0.7242(2) 0.0294(4) Uani d 1 . .
    C C9 0.54482(15) 0.61075(11) 0.6148(3) 0.0295(4) Uani d 1 . .
    C C17 0.46355(18) 0.67369(12) 0.0969(3) 0.0361(5) Uani d 1 . .
    H H17 0.517281 0.698110 0.053462 0.043 Uiso calc 1 . .
    C C2 0.00881(16) 0.53992(13) 0.7543(3) 0.0316(4) Uani d 1 . .
    H H2 -0.047228 0.526443 0.803246 0.038 Uiso calc 1 . .
    C C19 0.28237(17) 0.62179(12) 0.0565(3) 0.0345(5) Uani d 1 . .
    H H19 0.212222 0.609453 -0.017515 0.041 Uiso calc 1 . .
    C C13 0.73284(16) 0.66070(13) 0.6513(3) 0.0378(5) Uani d 1 . .
    H H13 0.786633 0.682713 0.605152 0.045 Uiso calc 1 . .
    C C18 0.36215(18) 0.66023(13) -0.0065(3) 0.0372(5) Uani d 1 . .
    H H18 0.344359 0.676395 -0.120670 0.045 Uiso calc 1 . .
    C C11 0.68046(17) 0.61122(13) 0.8878(3) 0.0377(5) Uani d 1 . .
    H H11 0.699748 0.599779 1.004218 0.045 Uiso calc 1 . .
    C C12 0.75971(17) 0.64530(14) 0.8178(3) 0.0402(5) Uani d 1 . .
    H H12 0.831298 0.657280 0.887402 0.048 Uiso calc 1 . .
loop_
    _atom_site_aniso_label
    _atom_site_aniso_U_11
    _atom_site_aniso_U_22
    _atom_site_aniso_U_33
    _atom_site_aniso_U_12
    _atom_site_aniso_U_13
    _atom_site_aniso_U_23
    O1A 0.0455(9) 0.0245(7) 0.0688(11) 0.0010(6) 0.0252(8) 0.0059(7)
    O1B 0.0479(9) 0.0385(9) 0.0720(11) -0.0101(7) 0.0364(9) 0.0093(8)
    N3 0.0309(8) 0.0226(8) 0.0399(9) -0.0006(6) 0.0214(7) -0.0013(6)
    N1 0.0343(9) 0.0299(9) 0.0462(10) -0.0051(7) 0.0158(8) 0.0043(7)
    N2 0.0407(10) 0.0231(9) 0.0747(13) 0.0032(7) 0.0369(10) 0.0030(8)
    C5 0.0263(9) 0.0250(9) 0.0321(10) -0.0018(7) 0.0150(8) -0.0003(7)
    C21 0.0336(10) 0.0163(8) 0.0427(11) 0.0027(7) 0.0223(9) -0.0031(7)
    C8 0.0306(10) 0.0161(8) 0.0426(11) 0.0027(7) 0.0206(8) -0.0024(7)
    C16 0.0375(10) 0.0189(9) 0.0441(11) 0.0016(7) 0.0244(9) -0.0042(8)
    C7 0.0325(10) 0.0183(8) 0.0381(11) -0.0009(7) 0.0182(8) -0.0008(7)
    C4 0.0291(10) 0.0245(9) 0.0403(11) -0.0003(7) 0.0165(8) -0.0010(8)
    C6 0.0284(9) 0.0256(10) 0.0348(10) -0.0002(7) 0.0139(8) -0.0013(8)
    C14 0.0302(10) 0.0225(9) 0.0493(12) 0.0022(7) 0.0228(9) -0.0069(8)
    C15 0.0347(11) 0.0256(10) 0.0499(12) -0.0015(8) 0.0285(9) -0.0063(8)
    C3 0.0278(10) 0.0289(10) 0.0443(11) 0.0002(7) 0.0194(9) -0.0037(8)
    C20 0.0345(10) 0.0245(9) 0.0433(12) 0.0023(8) 0.0218(9) -0.0025(8)
    C10 0.0336(10) 0.0251(10) 0.0446(12) 0.0034(8) 0.0197(9) -0.0022(8)
    C1 0.0298(10) 0.0252(9) 0.0359(10) -0.0039(7) 0.0141(8) 0.0025(8)
    C9 0.0306(10) 0.0193(9) 0.0448(11) 0.0034(7) 0.0207(9) -0.0045(8)
    C17 0.0460(12) 0.0259(10) 0.0467(12) -0.0027(8) 0.0296(10) -0.0039(8)
    C2 0.0270(9) 0.0345(10) 0.0381(11) -0.0045(8) 0.0167(8) -0.0012(8)
    C19 0.0376(11) 0.0281(10) 0.0417(12) 0.0030(8) 0.0177(9) -0.0050(8)
    C13 0.0296(10) 0.0347(11) 0.0555(14) -0.0008(8) 0.0227(10) -0.0094(9)
    C18 0.0521(13) 0.0282(10) 0.0377(11) 0.0017(9) 0.0230(10) -0.0022(8)
    C11 0.0370(11) 0.0350(11) 0.0435(12) 0.0060(9) 0.0157(9) -0.0034(9)
    C12 0.0286(10) 0.0395(12) 0.0537(14) 0.0009(9) 0.0141(9) -0.0103(10)
_geom_special_details
;
 All esds (except the esd in the dihedral angle between two l.s. planes)
 are estimated using the full covariance matrix.  The cell esds are taken
 into account individually in the estimation of esds in distances, angles
 and torsion angles; correlations between esds in cell parameters are only
 used when they are defined by crystal symmetry.  An approximate (isotropic)
 treatment of cell esds is used for estimating esds involving l.s. planes.
;
loop_
    _geom_bond_atom_site_label_1
    _geom_bond_atom_site_label_2
    _geom_bond_site_symmetry_2
    _geom_bond_distance
    _geom_bond_publ_flag
    O1A N1 . 1.235(2) ?
    O1B N1 . 1.244(2) ?
    N3 C5 . 1.412(2) ?
    N3 C7 . 1.282(2) ?
    N1 C1 . 1.438(2) ?
    N2 H2A . 0.8800 ?
    N2 H2B . 0.8800 ?
    N2 C4 . 1.337(3) ?
    C5 C4 . 1.424(3) ?
    C5 C6 . 1.377(3) ?
    C21 C8 . 1.417(3) ?
    C21 C16 . 1.439(3) ?
    C21 C20 . 1.425(3) ?
    C8 C7 . 1.472(2) ?
    C8 C9 . 1.416(3) ?
    C16 C15 . 1.389(3) ?
    C16 C17 . 1.425(3) ?
    C7 H7 . 0.9500 ?
    C4 C3 . 1.410(3) ?
    C6 H6 . 0.9500 ?
    C6 C1 . 1.396(3) ?
    C14 C15 . 1.389(3) ?
    C14 C9 . 1.441(3) ?
    C14 C13 . 1.424(3) ?
    C15 H15 . 0.9500 ?
    C3 H3 . 0.9500 ?
    C3 C2 . 1.372(3) ?
    C20 H20 . 0.9500 ?
    C20 C19 . 1.363(3) ?
    C10 H10 . 0.9500 ?
    C10 C9 . 1.425(3) ?
    C10 C11 . 1.361(3) ?
    C1 C2 . 1.391(3) ?
    C17 H17 . 0.9500 ?
    C17 C18 . 1.350(3) ?
    C2 H2 . 0.9500 ?
    C19 H19 . 0.9500 ?
    C19 C18 . 1.418(3) ?
    C13 H13 . 0.9500 ?
    C13 C12 . 1.357(3) ?
    C18 H18 . 0.9500 ?
    C11 H11 . 0.9500 ?
    C11 C12 . 1.420(3) ?
    C12 H12 . 0.9500 ?
loop_
    _geom_contact_atom_site_label_1
    _geom_contact_atom_site_label_2
    _geom_contact_distance
    _geom_contact_site_symmetry_1
    _geom_contact_site_symmetry_2
    _geom_contact_publ_flag
    N2 O1B 2.939(2) . 2_556 yes
    O1A H6 2.44 . . yes
    O1B H2 2.41 . . yes
    H2A O1B 2.07 . 2_556 yes
    N2 N3 2.672(2) . . yes
    N3 C20 2.913(3) . . yes
    N3 H2B 2.31 . . yes
    N3 H20 2.35 . . yes
    C6 H7 2.71 . . yes
    C7 H20 2.66 . . yes
    C7 H6 2.81 . . yes
    C7 H10 2.58 . . yes
    C10 H7 2.75 . . yes
    H6 H7 2.39 . . yes
    H7 H10 2.19 . . yes
loop_
    _geom_angle_atom_site_label_1
    _geom_angle_atom_site_label_2
    _geom_angle_atom_site_label_3
    _geom_angle_site_symmetry_1
    _geom_angle_site_symmetry_3
    _geom_angle
    _geom_angle_publ_flag
    C7 N3 C5 . . 120.54(16) ?
    O1A N1 O1B . . 122.45(17) ?
    O1A N1 C1 . . 119.49(16) ?
    O1B N1 C1 . . 118.06(17) ?
    H2A N2 H2B . . 120.0 ?
    C4 N2 H2A . . 120.0 ?
    C4 N2 H2B . . 120.0 ?
    N3 C5 C4 . . 114.51(16) ?
    C6 C5 N3 . . 125.19(16) ?
    C6 C5 C4 . . 120.23(16) ?
    C8 C21 C16 . . 119.36(18) ?
    C8 C21 C20 . . 123.68(17) ?
    C20 C21 C16 . . 116.93(18) ?
    C21 C8 C7 . . 121.00(17) ?
    C9 C8 C21 . . 120.62(17) ?
    C9 C8 C7 . . 118.32(18) ?
    C15 C16 C21 . . 119.19(19) ?
    C15 C16 C17 . . 121.46(18) ?
    C17 C16 C21 . . 119.35(19) ?
    N3 C7 C8 . . 120.87(17) ?
    N3 C7 H7 . . 119.6 ?
    C8 C7 H7 . . 119.6 ?
    N2 C4 C5 . . 119.56(17) ?
    N2 C4 C3 . . 121.54(17) ?
    C3 C4 C5 . . 118.87(17) ?
    C5 C6 H6 . . 120.5 ?
    C5 C6 C1 . . 119.04(17) ?
    C1 C6 H6 . . 120.5 ?
    C15 C14 C9 . . 119.64(18) ?
    C15 C14 C13 . . 121.36(18) ?
    C13 C14 C9 . . 118.94(19) ?
    C16 C15 H15 . . 118.9 ?
    C14 C15 C16 . . 122.27(18) ?
    C14 C15 H15 . . 118.9 ?
    C4 C3 H3 . . 119.7 ?
    C2 C3 C4 . . 120.67(18) ?
    C2 C3 H3 . . 119.7 ?
    C21 C20 H20 . . 119.2 ?
    C19 C20 C21 . . 121.54(19) ?
    C19 C20 H20 . . 119.2 ?
    C9 C10 H10 . . 119.2 ?
    C11 C10 H10 . . 119.2 ?
    C11 C10 C9 . . 121.50(19) ?
    C6 C1 N1 . . 119.07(17) ?
    C2 C1 N1 . . 119.07(17) ?
    C2 C1 C6 . . 121.86(17) ?
    C8 C9 C14 . . 118.87(18) ?
    C8 C9 C10 . . 123.50(18) ?
    C10 C9 C14 . . 117.55(18) ?
    C16 C17 H17 . . 119.2 ?
    C18 C17 C16 . . 121.55(19) ?
    C18 C17 H17 . . 119.2 ?
    C3 C2 C1 . . 119.28(17) ?
    C3 C2 H2 . . 120.4 ?
    C1 C2 H2 . . 120.4 ?
    C20 C19 H19 . . 119.5 ?
    C20 C19 C18 . . 121.0(2) ?
    C18 C19 H19 . . 119.5 ?
    C14 C13 H13 . . 119.3 ?
    C12 C13 C14 . . 121.47(19) ?
    C12 C13 H13 . . 119.3 ?
    C17 C18 C19 . . 119.5(2) ?
    C17 C18 H18 . . 120.2 ?
    C19 C18 H18 . . 120.2 ?
    C10 C11 H11 . . 119.6 ?
    C10 C11 C12 . . 120.8(2) ?
    C12 C11 H11 . . 119.6 ?
    C13 C12 C11 . . 119.8(2) ?
    C13 C12 H12 . . 120.1 ?
    C11 C12 H12 . . 120.1 ?
loop_
    _geom_torsion_atom_site_label_1
    _geom_torsion_atom_site_label_2
    _geom_torsion_atom_site_label_3
    _geom_torsion_atom_site_label_4
    _geom_torsion_site_symmetry_1
    _geom_torsion_site_symmetry_2
    _geom_torsion_site_symmetry_3
    _geom_torsion_site_symmetry_4
    _geom_torsion
    _geom_torsion_publ_flag
    O1A N1 C1 C6 . . . . -2.7(3) ?
    O1A N1 C1 C2 . . . . 176.97(19) ?
    O1B N1 C1 C6 . . . . 176.55(18) ?
    O1B N1 C1 C2 . . . . -3.8(3) ?
    N3 C5 C4 N2 . . . . -2.2(3) ?
    N3 C5 C4 C3 . . . . 179.62(17) ?
    N3 C5 C6 C1 . . . . -178.32(17) ?
    N1 C1 C2 C3 . . . . -178.57(18) ?
    N2 C4 C3 C2 . . . . -179.8(2) ?
    C5 N3 C7 C8 . . . . -179.82(16) ?
    C5 C4 C3 C2 . . . . -1.7(3) ?
    C5 C6 C1 N1 . . . . 179.36(17) ?
    C5 C6 C1 C2 . . . . -0.3(3) ?
    C21 C8 C7 N3 . . . . -38.6(3) ?
    C21 C8 C9 C14 . . . . 2.1(3) ?
    C21 C8 C9 C10 . . . . 178.78(16) ?
    C21 C16 C15 C14 . . . . 0.1(3) ?
    C21 C16 C17 C18 . . . . -2.1(3) ?
    C21 C20 C19 C18 . . . . -1.5(3) ?
    C8 C21 C16 C15 . . . . 1.5(3) ?
    C8 C21 C16 C17 . . . . -177.80(16) ?
    C8 C21 C20 C19 . . . . 179.61(17) ?
    C16 C21 C8 C7 . . . . 174.45(15) ?
    C16 C21 C8 C9 . . . . -2.6(3) ?
    C16 C21 C20 C19 . . . . -2.2(3) ?
    C16 C17 C18 C19 . . . . -1.6(3) ?
    C7 N3 C5 C4 . . . . 142.86(18) ?
    C7 N3 C5 C6 . . . . -40.1(3) ?
    C7 C8 C9 C14 . . . . -175.00(15) ?
    C7 C8 C9 C10 . . . . 1.7(3) ?
    C4 C5 C6 C1 . . . . -1.5(3) ?
    C4 C3 C2 C1 . . . . -0.1(3) ?
    C6 C5 C4 N2 . . . . -179.33(19) ?
    C6 C5 C4 C3 . . . . 2.5(3) ?
    C6 C1 C2 C3 . . . . 1.1(3) ?
    C14 C13 C12 C11 . . . . 0.9(3) ?
    C15 C16 C17 C18 . . . . 178.65(18) ?
    C15 C14 C9 C8 . . . . -0.5(3) ?
    C15 C14 C9 C10 . . . . -177.41(16) ?
    C15 C14 C13 C12 . . . . 176.69(18) ?
    C20 C21 C8 C7 . . . . -7.4(3) ?
    C20 C21 C8 C9 . . . . 175.56(16) ?
    C20 C21 C16 C15 . . . . -176.78(16) ?
    C20 C21 C16 C17 . . . . 4.0(2) ?
    C20 C19 C18 C17 . . . . 3.5(3) ?
    C10 C11 C12 C13 . . . . -0.8(3) ?
    C9 C8 C7 N3 . . . . 138.46(18) ?
    C9 C14 C15 C16 . . . . -0.6(3) ?
    C9 C14 C13 C12 . . . . -0.3(3) ?
    C9 C10 C11 C12 . . . . 0.2(3) ?
    C17 C16 C15 C14 . . . . 179.34(17) ?
    C13 C14 C15 C16 . . . . -177.57(17) ?
    C13 C14 C9 C8 . . . . 176.56(16) ?
    C13 C14 C9 C10 . . . . -0.3(3) ?
    C11 C10 C9 C8 . . . . -176.31(17) ?
    C11 C10 C9 C14 . . . . 0.4(3) ?
loop_
    _geom_hbond_atom_site_label_D
    _geom_hbond_atom_site_label_H
    _geom_hbond_atom_site_label_A
    _geom_hbond_site_symmetry_A
    _geom_hbond_distance_DH
    _geom_hbond_distance_HA
    _geom_hbond_distance_DA
    _geom_hbond_angle_DHA
    _geom_hbond_publ_flag
    N2 H2A O1B 2_556 0.88 2.07 2.939(2) 168 yes
    N2 H2B N3 . 0.88 2.31 2.672(2) 104 yes
    C19 H19 Cg1 1_556 0.95 2.65 3.492(2) 149 yes
_shelx_space_group_comment
;
The symmetry employed for this shelxl refinement is uniquely defined
by the following loop, which should always be used as a source of
symmetry information in preference to the above space-group names.
They are only intended as comments.
;
_shelx_estimated_absorpt_T_min     0.929
_shelx_estimated_absorpt_T_max     0.978
_shelx_hkl_file
;
   0   0   1    0.26    0.14
   0   0   1    0.43    0.14
   0   0  -1    0.69    0.27
   0   0   1    0.36    0.23
   0   0  -1    0.41    0.12
   0   0   1    0.27    0.16
   0   0   2  987.39   30.47
   0   0   2  973.41   30.47
   0   0  -2  911.78   30.62
   0   0   2 1029.94   30.53
   0   0  -2 1005.39   30.54
   0   0  -2  967.20   30.43
   0   0  -3    5.32    0.31
   0   0   3    4.70    0.48
   0   0  -3    4.64    0.93
   0   0   3    5.94    0.48
   0   0   3    5.66    0.72
   0   0  -3    5.58    0.71
   0   0  -3    6.17    0.78
   0   0  -3    5.43    0.33
   0   0  -4    0.27    0.19
   0   0  -4    0.28    0.79
   0   0   4    0.19    0.73
   0   0   4    0.18    0.45
   0   0   4    0.33    0.49
   0   0  -4    0.47    0.59
   0   0  -4    0.22    2.19
   0   0  -4    0.46    0.51
   0   0  -4    0.38    0.87
   0   0  -4    0.26    0.17
   0   0  -5    0.30    0.44
   0   0   5    0.02    0.62
   0   0  -5    0.45    0.57
   0   0  -5    0.11    2.23
   0   0   5    0.48    0.30
   0   0  -5   -0.14    0.99
   0   0  -5    0.03    0.57
   0   0  -5    0.35    0.21
   0   0  -5    0.16    0.35
   0   0  -5    0.44    0.87
   0   0   5    0.07    0.98
   0   0   6   20.19    1.72
   0   0  -6   20.71    1.52
   0   0  -6   20.13    0.96
   0   0   6   17.96    1.28
   0   0   6   21.71    0.98
   0   0   6   20.30    0.85
   0   0  -6   19.33    0.77
   0   0  -6   21.33    0.91
   0   0  -6   18.68    0.75
   0   0  -6   21.58    1.23
   0   0  -6   16.78    0.90
   0   0  -7    0.82    0.97
   0   0   7   -0.32    1.35
   0   0  -7   -0.21    0.48
   0   0  -7    0.40    0.58
   0   0   7    0.07    0.42
   0   0   7    0.14    0.61
   0   0  -7    0.27    0.25
   0   0  -7   -0.02    0.25
   0   0  -7    0.45    0.50
   0   0  -7    0.27    0.54
   0   0   7    0.54    0.81
   0   0   8   39.57    1.54
   0   0  -8   37.80    1.39
   0   0   8   46.53    1.81
   0   0  -8   42.59    1.58
   0   0  -8   40.27    1.58
   0   0   8   44.32    1.72
   0   0  -9    0.41    0.38
   0   0   9    0.08    0.73
   0   0  -9   -0.07    0.40
   0   0   9   -0.27    0.62
   0   0   9    0.17    0.41
   0  -1   0    0.31    0.09
   0  -1   0    0.33    0.15
   0  -1   0    0.28    0.06
   0  -1   0    0.26    0.11
   0   1   0    0.26    0.10
   0   1   0    0.30    0.27
   0   1   0    0.37    0.38
   0   1   1  711.62   21.45
   0  -1   1  701.40   21.41
   0  -1   1  631.87   21.42
   0  -1   1  646.13   21.48
   0   1   1  733.03   21.46
   0   1  -1  622.22   21.42
   0   1  -1  664.75   21.45
   0  -1  -1  680.71   21.47
   0  -1   1  741.68   21.47
   0  -1   2  772.80   23.63
   0   1  -2  688.11   23.52
   0  -1  -2  755.68   23.59
   0  -1   2  738.25   23.58
   0   1   2  771.47   23.62
   0   1   2  744.09   23.62
   0  -1   2  800.81   23.58
   0   1  -2  748.71   23.62
   0  -1  -2  800.52   23.68
   0  -1   2  817.53   23.68
   0   1  -2  704.23   23.55
   0   1  -3   32.25    1.27
   0   1  -3   30.56    1.24
   0  -1  -3   57.51    1.42
   0  -1   3   31.91    1.34
   0  -1   3   32.30    1.37
   0   1   3   53.86    1.51
   0   1   3   57.99    1.50
   0  -1   3   35.76    1.38
   0   1  -3   35.02    1.97
   0  -1  -3   54.12    1.71
   0   1  -3   25.75    2.48
   0   1  -3   35.30    1.43
   0  -1   3   49.39    1.63
   0  -1  -3   56.19    1.69
   0   1  -4  256.31    7.96
   0  -1   4  248.84    8.12
   0   1   4  225.22    8.15
   0   1  -4  256.04    8.63
   0   1   4  213.21    8.13
   0  -1   4  258.03    8.01
   0  -1  -4  202.26    8.00
   0   1  -4  189.11    8.92
   0   1  -4  296.16    8.23
   0  -1  -4  253.06    8.37
   0  -1   4  294.52    8.38
   0  -1  -4  277.82    8.37
   0  -1   5   16.47    1.37
   0  -1  -5   21.98    1.47
   0   1  -5   10.20    0.91
   0   1   5   20.16    0.78
   0  -1  -5   24.82    1.56
   0  -1  -5   20.13    0.98
   0  -1  -5   22.55    0.91
   0   1  -5   14.76    0.89
   0   1   5   24.09    1.26
   0  -1   5   10.42    1.01
   0  -1  -5   22.10    0.85
   0   1   5   24.94    0.84
   0  -1  -5   22.04    0.76
   0  -1  -5   22.50    0.79
   0  -1  -5   24.13    0.90
   0   1  -5   13.06    1.07
   0  -1  -5   25.65    1.20
   0   1  -5    9.07    2.43
   0  -1  -5   11.90    2.64
   0   1   6    0.52    0.77
   0   1  -6   -0.44    0.61
   0  -1  -6   -0.37    0.61
   0   1   6    0.07    0.51
   0  -1   6   -0.01    0.49
   0  -1   6    0.01    0.34
   0   1   6    0.06    0.35
   0  -1  -6    0.20    0.28
   0  -1  -6    0.16    0.51
   0   1  -6    0.07    0.49
   0  -1   6    0.27    0.28
   0  -1  -6    0.09    0.23
   0   1  -6    0.10    0.22
   0  -1  -6   -0.15    0.43
   0  -1   6    0.07    0.29
   0   1  -6    0.06    0.55
   0  -1   6    1.15    1.10
   0  -1  -6    0.56    0.45
   0  -1  -6    0.12    0.97
   0   1  -7    7.30    0.71
   0  -1   7    6.44    1.06
   0   1   7   11.65    1.09
   0   1  -7    7.80    0.73
   0  -1  -7   11.70    0.77
   0  -1  -7   12.50    0.74
   0  -1   7    8.73    0.75
   0   1   7   13.17    0.87
   0  -1  -7   13.82    1.01
   0   1   7   12.79    0.68
   0  -1   7    7.33    0.60
   0  -1  -7   11.44    0.52
   0   1  -7    7.17    0.44
   0  -1  -7   11.73    0.50
   0  -1  -7   10.50    1.31
   0  -1   7    7.89    1.48
   0   1   8    0.37    0.47
   0   1   8    0.58    0.72
   0  -1   8   -0.02    0.44
   0  -1   8   -0.45    0.63
   0  -1  -8    0.17    0.20
   0  -1   8    0.29    0.76
   0  -1  -8    0.42    0.52
   0  -1  -8    0.20    0.25
   0  -1  -8    0.46    0.52
   0   1  -8    0.16    0.55
   0  -1   9    0.42    0.76
   0  -1  -9    0.00    0.36
   0   1  -9    0.22    0.40
   0  -1  -9   -0.06    0.38
   0  -1   9   -0.02    0.62
   0   1   9    0.68    0.43
   0   1   9    0.05    0.66
   0  -2   0   79.65    2.65
   0  -2   0   84.61    2.62
   0   2   0   76.71    2.78
   0   2   0   78.05    2.91
   0  -2   0   81.21    2.66
   0  -2   0   78.81    2.70
   0   2   0   76.42    2.67
   0   2   0   83.86    2.63
   0   2   0   77.92    2.62
   0   2   1    0.31    0.51
   0   2   1    0.05    0.22
   0   2   1    0.00    0.23
   0  -2   1   -0.04    0.40
   0  -2   1    0.21    0.09
   0   2  -1    0.01    0.31
   0  -2  -1    0.26    0.32
   0   2  -1    0.94    1.20
   0   2  -1    0.03    0.22
   0  -2   1    0.14    0.26
   0   2   1    0.22    0.26
   0   2  -1    0.14    0.20
   0  -2  -1   -0.14    0.74
   0  -2   2  180.58    6.22
   0  -2   2  169.62    6.34
   0   2   2  208.27    6.33
   0   2   2  214.08    6.32
   0  -2  -2  209.48    6.31
   0  -2  -2  191.04    6.35
   0   2  -2  205.33    6.37
   0   2  -2  196.40    6.31
   0  -2   2  211.87    6.36
   0   2   2  209.00    6.35
   0   2  -2  178.42    6.24
   0   2   3  918.68   28.25
   0  -2   3  749.53   28.13
   0   2  -3  837.84   28.73
   0   2   3  951.45   28.26
   0  -2  -3  929.77   28.20
   0  -2   3  849.45   28.21
   0   2  -3  985.86   28.35
   0  -2  -3 1017.65   28.36
   0   2  -3  607.23   28.61
   0   2  -3  940.27   28.25
   0   2   3  948.00   28.32
   0  -2  -3  908.10   28.36
   0   2  -3  923.98   28.37
   0  -2   3  998.15   28.34
   0   2  -3  788.53   28.11
   0   2   4   35.01    1.61
   0   2  -4   34.41    2.36
   0  -2   4   35.91    1.49
   0   2   4   36.62    1.59
   0  -2  -4   35.18    1.46
   0  -2   4   37.59    1.44
   0   2  -4   45.71    1.63
   0   2  -4   28.17    2.78
   0   2  -4   43.96    1.85
   0  -2  -4   40.91    1.87
   0  -2   4   43.75    1.81
   0  -2  -4   37.19    1.81
   0   2  -4   41.78    1.83
   0   2   4   39.67    1.76
   0   2  -4   37.47    1.33
   0  -2   5   12.96    1.22
   0   2  -5   11.79    1.25
   0   2   5   16.04    1.25
   0  -2  -5   15.99    1.32
   0   2  -5   11.93    0.81
   0  -2   5   10.03    0.62
   0  -2  -5   14.24    0.81
   0   2  -5   15.72    1.34
   0   2  -5   14.76    0.86
   0  -2  -5   15.46    1.30
   0  -2  -5   15.25    0.74
   0   2  -5   13.24    0.74
   0   2   5   14.00    1.08
   0   2  -5    9.20    1.33
   0  -2  -5   14.36    0.72
   0   2   5   17.50    0.67
   0  -2  -5   14.83    0.58
   0  -2  -5   14.80    0.61
   0   2  -5   12.83    0.68
   0  -2  -5   16.41    0.70
   0  -2  -5    9.18    2.77
   0   2  -5   13.85    0.93
   0  -2  -5   15.50    1.00
   0   2   6    0.60    0.85
   0  -2  -6    0.47    0.60
   0   2  -6    0.67    0.53
   0   2   6    1.08    0.39
   0  -2   6    0.51    0.33
   0   2   6    0.69    0.52
   0  -2   6    0.43    0.48
   0  -2  -6    0.49    0.30
   0  -2   6    0.40    0.33
   0   2  -6    0.54    0.61
   0  -2  -6    0.86    0.27
   0  -2   6    0.30    0.28
   0  -2  -6    0.34    0.43
   0  -2  -6    0.43    1.00
   0   2  -6    0.17    0.45
   0   2  -6    0.60    0.96
   0   2   6    0.50    1.15
   0  -2   6    0.48    1.15
   0   2  -6    0.34    0.52
   0  -2  -6    0.78    0.50
   0  -2  -7    5.80    1.22
   0  -2   7    1.98    1.32
   0   2  -7    2.53    0.55
   0   2   7    6.18    1.41
   0   2  -7    3.31    1.12
   0  -2   7    3.02    0.36
   0   2  -7    2.66    0.64
   0   2  -7    2.67    0.61
   0  -2   7    4.15    1.00
   0  -2  -7    5.58    0.62
   0  -2   7    2.78    1.01
   0   2   7    6.62    0.72
   0  -2   7    3.02    0.63
   0  -2   7    2.97    0.44
   0   2   7    6.36    0.57
   0  -2  -7    5.71    0.41
   0  -2  -7    5.45    0.57
   0  -2  -7    5.78    0.80
   0  -2  -7    5.15    0.37
   0  -2  -8    1.85    0.29
   0  -2   8   -0.16    0.75
   0   2   8    2.20    0.78
   0   2   8    1.39    0.74
   0   2   8    1.95    0.50
   0  -2   8    0.22    0.59
   0  -2  -8    1.54    0.28
   0   2  -8    0.48    0.57
   0  -2  -8    1.80    0.49
   0   2  -8   -0.24    0.48
   0  -2  -8    1.99    0.49
   0   2   9    0.25    0.43
   0  -2   9    0.18    0.56
   0   2   9   -0.08    0.69
   0  -2   9    0.11    0.72
   0   2   9    0.02    0.73
   0  -2  -9    0.11    0.39
   0   2  -9    0.05    0.37
   0  -2  -9    0.00    0.14
   0  -2  -9    0.06    0.31
   0   2  -9    0.29    0.40
   0   2  -9   -0.01    0.48
   0  -3   0    0.25    0.25
   0   3   0    0.25    0.22
   0   3   0   -0.03    0.17
   0  -3   0    0.37    0.54
   0   3   0    0.09    0.75
   0   3   0   -0.99    1.10
   0  -3   0    0.09    0.18
   0  -3   0    0.15    0.38
   0  -3   1    0.40    0.44
   0   3  -1    0.04    0.30
   0  -3  -1    0.20    0.35
   0  -3   1    0.48    0.57
   0  -3   1    0.33    0.16
   0  -3  -1    0.05    0.78
   0   3   1    0.86    0.84
   0   3   1    0.40    0.27
   0  -3  -1    0.28    0.31
   0   3  -1    0.10    0.29
   0  -3   1    0.36    0.30
   0   3  -1    0.46    1.40
   0   3  -1   -0.11    1.02
   0   3  -1    0.24    0.26
   0  -3  -1    0.32    0.33
   0   3  -1    0.42    0.32
   0   3  -2  122.44    4.70
   0  -3  -2  155.24    4.79
   0   3   2  159.57    4.78
   0  -3   2  111.41    4.85
   0   3   2  152.59    4.79
   0   3   2  156.88    4.79
   0  -3  -2  150.77    4.84
   0   3  -2  138.21    4.82
   0  -3   2  148.81    4.79
   0   3  -2  140.74    4.74
   0   3  -2   97.33    5.29
   0  -3  -2  159.13    4.82
   0   3  -2  149.93    4.81
   0   3  -3    6.75    0.43
   0  -3  -3   12.23    0.68
   0  -3   3    6.10    0.65
   0  -3   3    5.15    0.44
   0   3  -3    7.42    1.79
   0   3   3   12.35    0.69
   0   3   3   11.16    0.70
   0   3  -3    9.40    0.82
   0   3   3   10.76    0.78
   0  -3   3    9.50    0.78
   0  -3  -3   11.83    0.85
   0   3  -3    5.55    1.94
   0   3  -3    6.86    0.57
   0  -3  -3   11.37    0.89
   0   3  -3   10.84    0.84
   0   3  -4   44.65    1.96
   0   3   4   75.22    2.37
   0   3  -4   44.27    3.03
   0   3   4   74.60    2.37
   0  -3  -4   74.51    2.19
   0  -3   4   46.17    2.08
   0   3  -4   51.26    2.14
   0   3  -4   42.92    3.25
   0   3  -4   72.51    2.48
   0  -3  -4   77.22    2.53
   0  -3  -4   77.38    2.54
   0   3  -4   56.23    2.41
   0   3   4   77.74    2.43
   0  -3   4   53.58    2.33
   0   3  -5    3.15    0.60
   0  -3  -5    2.42    0.28
   0   3  -5    3.80    1.02
   0  -3  -5    2.93    1.06
   0  -3  -5    1.95    0.44
   0   3   5    2.15    0.78
   0   3  -5    1.06    1.51
   0   3   5    2.58    0.72
   0  -3  -5    2.39    0.46
   0   3   5    2.37    0.36
   0  -3  -5    2.47    0.32
   0   3  -5    2.98    0.36
   0   3  -5    3.34    0.56
   0  -3  -5    2.53    0.92
   0   3   5    2.77    0.99
   0   3  -5    2.92    0.94
   0  -3  -5    2.57    0.42
   0   3  -5    3.13    0.40
   0  -3   5    3.28    0.96
   0  -3   6   10.57    1.43
   0  -3  -6   12.67    1.34
   0   3   6   11.43    1.40
   0   3  -6   12.84    1.29
   0  -3   6   11.54    0.65
   0   3  -6   13.14    0.84
   0  -3  -6   13.55    0.59
   0  -3   6   11.05    1.18
   0  -3   6   11.32    1.33
   0  -3  -6   12.47    0.75
   0   3  -6   12.12    0.77
   0   3   6   11.12    1.27
   0   3   6   13.91    0.82
   0  -3   6   12.58    0.73
   0   3   6   14.31    0.71
   0   3  -6   11.58    0.68
   0  -3  -6   13.30    0.62
   0   3  -6   12.21    0.72
   0  -3  -6   13.54    0.74
   0  -3  -6   12.56    1.00
   0   3  -6   12.84    0.85
   0  -3  -7   -0.40    0.51
   0   3  -7    2.35    0.62
   0  -3   7    1.48    0.87
   0  -3   7    1.66    1.04
   0   3   7    0.21    0.99
   0  -3  -7    0.47    0.63
   0   3   7    0.27    0.68
   0   3   7   -0.11    0.47
   0  -3   7    2.10    0.56
   0  -3  -7    0.03    0.32
   0  -3  -7    0.35    0.62
   0  -3  -7    0.08    0.30
   0  -3   7    1.09    1.27
   0   3   7   -0.51    1.30
   0  -3  -7    0.48    1.04
   0  -3  -7    0.30    0.51
   0   3  -7    2.26    1.03
   0   3  -7    2.52    0.52
   0  -3   7    2.53    0.38
   0   3  -7    2.66    0.64
   0  -3  -8    0.48    0.27
   0   3   8    0.44    0.74
   0  -3   8    0.49    0.74
   0  -3   8    0.62    0.56
   0   3   8    1.27    0.76
   0   3   8    0.44    0.51
   0  -3  -8    0.32    0.29
   0  -3  -8    0.37    0.41
   0   3  -8    0.20    0.53
   0   3  -8    0.24    0.44
   0  -3  -8    0.08    0.49
   0   3   9   -0.11    0.47
   0   3   9    0.41    0.69
   0  -3   9   -0.21    0.69
   0   3   9   -0.66    0.72
   0   3  -9    0.78    0.60
   0  -3  -9   -0.06    0.26
   0   3  -9    0.33    0.41
   0  -3  -9   -0.11    0.19
   0  -3  -9   -0.20    0.37
   0   3  -9   -0.21    0.35
   0  -4   0 9704.89  306.99
   0  -4   0 9885.18  306.94
   0   4   0 9095.55  307.34
   0   4   0 9281.36  307.19
   0  -4   0 9999.00  307.10
   0  -4   0 9416.17  307.02
   0   4   0 9685.65  306.94
   0   4   0 9037.38  306.96
   0   4   1  225.21    8.32
   0   4  -1  246.15    7.90
   0   4   1  242.46    8.03
   0  -4   1  242.30    8.17
   0  -4   1  252.93    7.96
   0  -4  -1  239.61    8.04
   0   4  -1  233.45    7.96
   0  -4  -1  254.49    7.97
   0  -4  -1  236.42    7.97
   0   4  -1  260.39    8.45
   0   4  -1  247.19    7.99
   0   4   1  215.56    8.42
   0  -4   1  253.64    8.17
   0  -4  -1  221.05    8.19
   0  -4   1  262.65    8.08
   0   4  -1  239.32    8.03
   0  -4  -1  183.03    8.07
   0   4  -1  264.49    7.97
   0  -4  -1  257.51    7.97
   0   4   1  247.39    7.96
   0  -4   1  255.79    7.97
   0   4  -2   27.03    1.14
   0  -4  -2   25.23    1.15
   0  -4   2   27.20    1.13
   0   4   2   27.29    1.08
   0   4  -2   28.80    1.15
   0  -4  -2   26.97    1.16
   0   4  -2   22.45    2.15
   0   4  -2   28.95    1.05
   0  -4   2   26.00    1.21
   0   4  -2   26.92    1.04
   0   4   2   23.60    1.09
   0  -4   2   25.31    1.30
   0   4   2   21.41    1.11
   0   4   3   20.88    0.98
   0   4  -3   10.96    2.01
   0   4   3   20.19    0.93
   0  -4   3   12.10    0.92
   0  -4  -3   21.68    0.94
   0   4  -3   18.24    1.05
   0  -4  -3   20.82    1.09
   0   4  -3    9.72    2.07
   0   4  -3   11.96    0.76
   0  -4   3   13.86    0.97
   0   4  -3   13.50    0.99
   0  -4  -3   21.60    1.07
   0   4   3   18.99    0.97
   0   4  -3   12.54    0.70
   0   4   4   12.16    1.02
   0   4   4   10.69    0.98
   0   4  -4   18.37    2.25
   0  -4  -4   10.79    0.92
   0  -4   4   23.30    1.04
   0   4  -4   16.21    2.30
   0   4  -4   23.07    0.94
   0  -4  -4   13.37    1.24
   0   4  -4   20.93    1.30
   0   4  -4   19.56    0.74
   0  -4   4   18.82    1.21
   0  -4  -4   12.96    1.18
   0   4   4   12.20    1.07
   0   4  -4   20.66    1.21
   0  -4  -5   28.85    1.74
   0   4   5   28.36    1.69
   0  -4   5   31.91    1.77
   0   4  -5   35.82    1.81
   0   4  -5   37.27    1.29
   0  -4  -5   26.05    1.18
   0   4   5   28.49    1.58
   0   4   5   28.85    1.66
   0   4  -5   30.83    2.68
   0  -4  -5   26.83    1.34
   0   4  -5   25.61    1.53
   0   4  -5   37.34    1.42
   0   4   5   30.14    1.17
   0   4  -5   34.52    1.19
   0  -4  -5   26.28    1.14
   0   4  -5   37.50    1.36
   0   4  -5   36.35    1.21
   0  -4  -5   30.14    1.20
   0   4  -6    3.66    0.69
   0  -4   6    3.92    0.46
   0  -4  -6    5.11    0.39
   0  -4   6    4.13    0.99
   0  -4  -6    4.27    0.48
   0  -4   6    4.20    1.15
   0   4   6    3.89    1.10
   0   4  -6    4.73    0.53
   0  -4  -6    5.22    0.77
   0  -4  -6    2.25    2.62
   0   4   6    4.10    1.88
   0  -4   6    3.46    0.49
   0   4   6    4.46    0.50
   0   4  -6    3.61    0.48
   0  -4  -6    4.80    0.42
   0  -4   6    3.09    1.13
   0  -4  -6    4.35    1.10
   0   4  -6    3.90    1.05
   0   4   6    4.92    1.13
   0   4  -6    4.44    0.50
   0  -4  -6    5.40    0.54
   0   4   7   20.36    1.96
   0  -4   7   30.79    2.16
   0   4  -7   35.46    1.96
   0  -4  -7   25.29    1.88
   0   4  -7   40.08    1.43
   0  -4   7   41.62    1.25
   0  -4  -7   27.88    1.14
   0  -4   7   42.01    1.49
   0   4   7   26.37    1.38
   0  -4  -7   23.18    1.19
   0  -4   7   31.21    1.80
   0  -4   7   33.77    2.05
   0   4   7   21.85    1.98
   0  -4   7   36.45    1.32
   0   4   7   30.20    1.28
   0  -4  -7   25.56    1.15
   0   4  -7   39.61    1.31
   0  -4  -7   29.12    1.29
   0   4   7   19.49    3.04
   0  -4  -7   24.13    1.54
   0   4  -8    0.60    0.45
   0  -4  -8    2.20    0.50
   0   4   8    2.93    0.57
   0   4   8    2.51    0.78
   0  -4  -8    2.03    0.32
   0  -4   8    1.22    0.70
   0   4   8    2.61    0.70
   0  -4  -8    2.64    0.32
   0   4  -8    0.79    0.57
   0  -4  -8    1.90    0.36
   0   4  -8    1.40    0.55
   0   4   9    0.18    0.25
   0   4  -9    0.62    0.60
   0   4   9    0.38    0.47
   0   4   9    0.00    0.25
   0   4   9    0.67    0.72
   0  -4  -9    0.05    0.13
   0  -4   9    1.12    0.67
   0   4   9   -0.36    0.67
   0   4  -9    0.62    0.39
   0  -4  -9    0.18    0.20
   0   4  -9    0.65    0.33
   0  -4  -9    0.12    0.33
   0  -5   0    2.09    0.40
   0  -5   0    2.71    0.30
   0   5   0    1.95    1.07
   0   5   0    2.15    1.58
   0  -5   0    2.43    0.65
   0  -5   0    3.15    0.87
   0   5   0    3.00    0.40
   0   5   0    2.41    0.28
   0   5  -1   35.33    1.11
   0  -5   1   36.90    1.58
   0   5   1   25.45    1.90
   0   5   1   29.05    1.29
   0   5   1   27.58    1.21
   0  -5  -1   29.49    1.31
   0  -5   1   35.55    1.19
   0  -5   1   36.82    1.26
   0  -5  -1   30.10    1.18
   0   5   1   28.65    1.99
   0   5   1   28.75    2.38
   0   5  -1   38.30    2.13
   0   5  -1   34.64    1.14
   0   5   1   31.71    1.15
   0  -5   1   33.64    1.19
   0  -5  -1   30.51    1.12
   0  -5  -1   30.23    1.67
   0  -5   1   33.88    1.59
   0   5  -1   35.21    1.33
   0  -5   1   35.36    1.39
   0  -5  -1   23.37    1.45
   0   5   2    1.63    0.87
   0  -5   2    1.70    0.87
   0  -5   2    1.93    0.16
   0  -5   2    1.53    0.76
   0  -5  -2    2.10    0.55
   0  -5  -2    1.66    0.36
   0   5  -2    2.14    0.46
   0   5  -2   -0.28    1.79
   0   5   2    1.50    1.65
   0   5  -2    2.19    0.36
   0   5  -2    2.07    0.44
   0  -5   2    2.31    0.53
   0  -5  -2    2.06    0.47
   0   5   2    2.25    0.42
   0  -5   2    1.95    0.62
   0   5  -2    1.95    0.42
   0  -5  -2    1.29    1.11
   0   5   3  316.93   11.64
   0  -5   3  365.62   11.73
   0   5   3  350.15   11.62
   0   5  -3  342.15   12.70
   0  -5  -3  346.87   11.61
   0   5  -3  351.14   11.52
   0   5  -3  288.45   12.25
   0  -5  -3  370.65   11.68
   0   5  -3  387.76   11.67
   0  -5   3  361.30   11.68
   0   5  -3  349.25   11.53
   0  -5   3  363.73   11.65
   0   5  -3  384.18   11.68
   0  -5  -3  342.51   11.65
   0   5   3  332.12   11.59
   0  -5   4    0.64    0.60
   0  -5  -4    3.13    0.71
   0   5  -4    0.83    0.42
   0   5  -4    2.24    1.94
   0  -5  -4    2.33    0.27
   0   5  -4    0.75    0.30
   0   5  -4    3.42    2.11
   0  -5   4    1.04    1.08
   0   5   4    3.05    0.75
   0   5   4    2.31    0.67
   0   5  -4    1.24    0.52
   0  -5  -4    2.39    0.76
   0   5  -4    1.18    0.76
   0   5   4    1.95    0.77
   0  -5   4    0.94    0.76
   0  -5   4    0.56    0.78
   0   5  -4    2.42    0.42
   0  -5   5   26.96    1.86
   0   5  -5   30.38    1.13
   0   5  -5   27.92    2.82
   0   5   5   21.04    1.43
   0   5   5   19.52    1.53
   0   5   5   21.78    1.06
   0  -5  -5   18.97    1.20
   0   5  -5   33.49    1.23
   0   5  -5   31.14    1.03
   0  -5  -5   21.90    0.97
   0   5  -5   31.64    1.23
   0   5  -5   29.86    1.63
   0   5   5   18.70    1.50
   0  -5  -5   21.21    1.55
   0  -5   5   25.66    1.64
   0   5  -5   30.13    1.05
   0  -5  -5   19.62    1.00
   0  -5   6   12.68    1.40
   0   5  -6   14.09    1.26
   0   5   6    3.97    1.17
   0  -5  -6    5.49    1.13
   0   5  -6   14.03    0.82
   0  -5   6   14.58    0.65
   0  -5  -6    5.80    0.82
   0   5  -6   14.49    0.75
   0  -5   6   11.42    1.46
   0   5   6    4.90    1.17
   0  -5  -6    3.40    0.63
   0   5   6    5.14    0.57
   0   5   6    4.61    0.65
   0   5  -6   15.09    0.66
   0  -5  -6    4.93    0.50
   0   5  -6   14.62    0.64
   0  -5  -6    5.67    0.60
   0   5   6    5.68    2.13
   0   5  -7    8.67    0.85
   0  -5   7    8.40    0.64
   0  -5  -7   14.37    0.60
   0   5   7   12.30    0.85
   0  -5   7    8.90    0.83
   0   5  -7    7.90    0.78
   0  -5   7    7.35    1.23
   0  -5   7    8.57    1.47
   0   5   7    9.45    1.52
   0  -5  -7   11.17    0.99
   0   5   7   13.28    2.74
   0   5   7   14.35    0.79
   0  -5  -7   13.24    0.64
   0  -5   7    8.68    1.36
   0   5  -7   10.10    1.23
   0  -5  -7   12.75    1.26
   0   5   7    8.98    1.44
   0   5  -7    8.50    0.67
   0  -5  -7   14.41    0.75
   0   5   8    5.91    0.63
   0  -5  -8    5.54    0.43
   0  -5   8    6.53    0.77
   0   5   8    6.00    0.76
   0  -5  -8    6.32    0.42
   0   5  -8    6.43    0.67
   0  -5   8    7.19    0.42
   0   5  -8    6.47    0.52
   0  -5  -8    6.24    0.53
   0   5   9    0.06    0.24
   0  -5  -9   -0.03    0.29
   0   5  -9    0.05    0.27
   0   5   9    0.34    0.25
   0   5   9   -0.05    0.47
   0  -5  -9    0.06    0.11
   0  -5  -9   -0.15    0.17
   0   5   9    1.04    0.59
   0  -5   9    0.26    0.60
   0  -5  -9    0.11    0.21
   0   5  -9   -0.43    0.66
   0  -5  -9    0.19    0.31
   0  -5  -9    0.42    0.33
   0  -6   0   99.52    3.47
   0  -6   0  106.17    3.81
   0  -6   0  102.29    3.61
   0  -6   0  107.38    3.42
   0   6   0   97.89    4.35
   0   6   0   99.38    3.89
   0   6   0   91.25    4.24
   0   6   0  103.52    3.48
   0   6   0   98.61    3.40
   0   6   1   38.86    1.47
   0   6  -1   37.03    1.22
   0  -6   1   39.15    1.77
   0   6   1   37.01    2.24
   0   6   1   38.19    1.37
   0  -6  -1   41.11    1.48
   0  -6   1   37.97    1.31
   0  -6  -1   36.68    1.83
   0  -6  -1   29.39    1.60
   0  -6   1   41.92    1.58
   0  -6   1   37.39    1.79
   0   6   1   41.30    2.27
   0   6   1   37.38    2.70
   0   6  -1   37.04    2.32
   0  -6   1   26.74    1.23
   0   6  -1   33.42    1.17
   0  -6   1   39.87    1.38
   0  -6  -1   39.86    1.31
   0   6   2  147.24    5.82
   0  -6   2  183.27    5.85
   0   6   2  163.31    5.61
   0  -6  -2  169.84    5.62
   0  -6   2  164.66    5.35
   0  -6   2  166.84    5.82
   0   6  -2  161.67    5.57
   0  -6  -2  133.55    5.81
   0  -6   2  163.99    5.62
   0   6   2  165.28    6.40
   0   6  -2  165.01    5.49
   0  -6   2  160.84    5.51
   0  -6  -2  165.03    5.47
   0   6  -2  169.30    5.47
   0   6   2  161.65    5.48
   0  -6  -2  173.66    5.48
   0  -6   3   68.32    2.50
   0   6  -3   60.38    3.80
   0   6   3   51.79    2.22
   0  -6  -3   56.04    2.27
   0   6  -3   63.70    2.12
   0   6   3   49.52    3.40
   0   6   3   48.99    3.55
   0  -6   3   65.29    2.37
   0   6  -3   60.20    2.17
   0   6   3   50.31    2.17
   0  -6  -3   47.68    2.18
   0   6  -3   63.28    2.24
   0  -6   3   61.05    2.27
   0  -6  -3   53.80    2.12
   0  -6  -4    0.42    0.24
   0  -6  -4    0.50    0.50
   0  -6   4    0.46    0.84
   0   6  -4    0.50    0.41
   0   6   4    0.39    0.64
   0   6   4    0.34    0.74
   0   6  -4   -0.33    2.21
   0   6  -4    0.94    1.00
   0  -6   4    0.41    0.68
   0  -6  -4    1.38    0.78
   0   6   4   -1.55    2.22
   0   6  -4    0.54    0.39
   0   6   4    0.99    2.16
   0   6  -4    0.52    0.31
   0  -6  -4    0.37    0.31
   0   6  -4    0.28    0.68
   0  -6   4    0.47    0.79
   0  -6  -4    0.68    0.69
   0   6   4    0.41    0.74
   0   6  -4    0.43    0.25
   0   6   5    8.56    1.06
   0  -6   5    3.28    0.99
   0  -6  -5   10.46    1.04
   0   6  -5    3.50    0.91
   0   6  -5    5.16    0.72
   0  -6  -5   10.21    0.47
   0  -6   5    3.50    1.00
   0   6  -5    4.96    0.61
   0   6  -5    3.70    2.21
   0  -6   5    5.23    1.35
   0   6   5    7.75    1.07
   0   6   5   10.42    1.03
   0  -6  -5    8.95    0.80
   0   6   5   10.81    0.64
   0   6   5    9.63    0.52
   0   6  -5    3.24    0.44
   0  -6  -5    9.86    0.77
   0   6  -5    3.79    0.49
   0   6   5    9.76    2.62
   0   6   5    6.84    2.30
   0  -6  -5    8.08    0.50
   0   6  -5    3.82    0.46
   0   6  -6   26.36    1.03
   0  -6   6   23.02    1.87
   0   6   6   12.31    1.55
   0   6   6   14.03    0.94
   0  -6  -6    9.22    0.97
   0   6   6   12.02    2.97
   0   6   6   11.17    2.42
   0   6  -6   29.64    0.94
   0  -6  -6   14.34    0.79
   0   6  -6   26.34    1.14
   0   6   6   11.66    0.90
   0  -6  -6   12.37    1.05
   0  -6   6   27.22    1.05
   0  -6  -6   11.02    1.29
   0  -6   6   21.94    1.68
   0   6  -6   26.67    1.55
   0   6   6   10.30    1.40
   0  -6  -6   13.63    0.83
   0   6  -6   26.92    0.91
   0   6   7    9.26    1.36
   0  -6  -7   10.03    1.09
   0   6  -7    0.88    0.46
   0   6  -7    2.46    0.88
   0  -6   7    0.99    1.15
   0   6  -7    0.71    0.69
   0  -6   7    0.61    0.46
   0  -6  -7   12.29    0.87
   0  -6   7    0.98    0.65
   0   6   7   10.50    0.78
   0  -6   7    1.02    1.07
   0   6  -7    1.05    0.61
   0   6   7    8.34    1.39
   0  -6   7    2.01    1.32
   0   6   7   11.57    0.85
   0   6   7   11.74    0.69
   0  -6  -7   11.86    0.54
   0  -6  -7   11.57    0.61
   0  -6  -7   10.96    0.91
   0  -6  -8    2.64    0.40
   0   6  -8    1.26    0.37
   0   6   8    2.27    0.76
   0   6   8    2.66    0.56
   0  -6  -8    2.04    0.35
   0  -6   8    1.03    0.64
   0   6   8    2.51    0.66
   0  -6  -8    2.49    0.33
   0   6  -8    1.56    0.59
   0  -6   8    1.65    0.31
   0   6  -8    1.32    0.51
   0   6   9   -0.03    0.46
   0   6   9   -0.02    0.24
   0  -6  -9   -0.02    0.20
   0  -6  -9    0.02    0.13
   0   6   9   -0.02    0.38
   0   6   9    0.11    0.24
   0  -6  -9    0.24    0.22
   0  -6  -9    0.38    0.22
   0   7   0    0.47    1.76
   0  -7   0    0.55    1.16
   0   7   0    0.69    0.45
   0   7   0    0.32    0.30
   0   7   0    0.50    1.89
   0   7   0    0.12    1.12
   0  -7   0    0.68    0.37
   0  -7   0    0.20    0.78
   0  -7   0    0.59    0.44
   0   7  -1   47.92    3.34
   0   7  -1   51.30    1.89
   0   7   1   60.42    2.16
   0   7   1   60.00    2.05
   0   7   1   54.48    2.96
   0  -7   1   50.24    2.39
   0  -7  -1   61.27    2.16
   0  -7   1   52.10    1.97
   0   7  -1   51.36    3.00
   0   7   1   67.97    3.04
   0   7   1   59.59    3.48
   0  -7  -1   62.65    1.99
   0  -7  -1   44.17    2.22
   0  -7   1   60.69    2.28
   0  -7   1   56.52    2.50
   0  -7  -1   57.77    2.56
   0   7   2  163.19    5.41
   0   7  -2  149.92    6.79
   0   7   2  167.56    5.52
   0   7   2  151.56    5.83
   0  -7   2  183.29    5.77
   0   7   2  167.45    6.38
   0  -7   2  164.92    5.20
   0  -7  -2  176.32    5.50
   0  -7  -2  143.09    5.21
   0  -7   2  148.59    5.31
   0   7  -2  159.16    5.24
   0   7   2  151.13    5.28
   0  -7   2  179.59    5.82
   0  -7   2  180.56    5.57
   0  -7  -2  129.36    5.72
   0  -7  -2  164.64    5.32
   0  -7  -3  110.35    2.94
   0   7   3   93.03    2.96
   0   7  -3   75.81    2.85
   0  -7  -3   88.39    2.88
   0  -7   3   73.40    2.92
   0   7   3  103.33    4.73
   0   7  -3   73.00    2.81
   0   7   3  110.98    4.56
   0   7  -3   67.88    2.64
   0  -7   3   69.05    3.03
   0  -7   3   89.21    3.42
   0  -7   3   80.89    3.19
   0   7  -3   69.37    4.53
   0  -7  -4    3.72    0.31
   0  -7  -4    3.27    0.58
   0  -7   4    1.70    0.82
   0   7   4    3.11    0.81
   0  -7  -4    2.99    0.69
   0   7  -4    1.87    0.68
   0  -7   4    2.59    0.94
   0   7  -4    2.12    0.43
   0   7  -4    2.42    2.41
   0   7   4    2.77    0.74
   0   7   4    3.39    0.87
   0  -7   4    1.65    0.78
   0  -7  -4    3.92    0.86
   0  -7  -4    2.69    0.56
   0   7   4    3.68    0.34
   0   7   4    3.35    0.46
   0  -7  -4    3.67    0.35
   0   7  -4    1.95    0.34
   0   7  -4    2.07    0.45
   0   7   4    3.90    2.37
   0   7   4    2.49    2.28
   0   7  -4    1.76    0.29
   0   7   5   37.23    2.00
   0  -7   5   26.91    1.94
   0   7  -5   33.39    1.85
   0  -7  -5   34.65    1.84
   0  -7  -5   45.16    1.43
   0   7   5   38.64    1.49
   0  -7  -5   40.67    1.75
   0  -7   5   38.41    2.44
   0  -7   5   37.12    2.06
   0   7  -5   39.01    1.54
   0   7  -5   32.74    3.38
   0   7   5   39.97    2.15
   0   7   5   40.93    2.05
   0  -7  -5   42.86    1.83
   0   7   5   41.99    1.56
   0  -7   5   34.95    1.78
   0   7   5   42.21    1.47
   0  -7  -5   43.72    1.47
   0   7  -5   35.14    1.45
   0   7   5   38.71    3.43
   0   7   5   39.83    3.70
   0   7  -5   34.05    1.41
   0  -7   6   43.06    2.70
   0   7  -6   47.72    2.53
   0   7   6   50.05    2.74
   0   7  -6   62.27    2.27
   0  -7  -6   70.96    2.08
   0  -7   6   53.01    2.16
   0   7   6   58.38    2.17
   0  -7  -6   58.64    2.39
   0   7  -6   57.89    2.18
   0  -7   6   58.14    3.11
   0  -7   6   47.24    2.67
   0   7   6   55.28    3.00
   0   7  -6   43.21    3.66
   0  -7  -6   54.86    2.40
   0   7   6   62.68    2.25
   0   7   6   64.67    2.14
   0   7  -6   60.83    2.12
   0   7  -6   53.03    2.07
   0  -7  -6   61.77    2.09
   0   7   6   61.55    4.51
   0   7   6   47.87    3.76
   0   7   7   -0.21    1.25
   0  -7   7    0.86    1.33
   0  -7  -7    0.11    0.60
   0   7   7    0.63    0.69
   0  -7  -7    0.83    0.41
   0   7  -7   -0.13    0.67
   0  -7   7    0.26    0.44
   0   7   7   -0.03    0.60
   0  -7   7    0.26    0.61
   0  -7  -7   -0.30    0.54
   0   7  -7    0.10    0.55
   0   7  -7    0.27    0.36
   0  -7  -7    0.91    0.38
   0   7  -8   -0.07    0.22
   0  -7  -8    0.87    0.30
   0   7   8    1.16    0.37
   0   7   8    1.35    0.74
   0   7   8    1.07    0.52
   0  -7  -8    1.36    0.33
   0  -7  -8    0.75    0.34
   0  -7   8    5.03    0.67
   0   7   8   -0.35    0.49
   0   7  -8    5.29    0.52
   0   7   8    1.19    0.37
   0   7  -8    6.07    0.62
   0  -7   8    7.08    0.38
   0   7  -8    5.65    0.98
   0   8   0  792.62   26.14
   0   8   0  723.92   27.12
   0   8   0  768.77   26.24
   0  -8   0  815.12   26.21
   0  -8   0  869.77   26.69
   0  -8   0  759.18   26.35
   0  -8   0  881.35   26.18
   0   8   0  799.45   27.23
   0   8   1   84.37    3.05
   0   8  -1   84.57    4.57
   0   8   1   72.61    3.90
   0  -8   1   86.92    3.47
   0   8   1   93.48    3.22
   0  -8  -1   81.83    3.41
   0  -8  -1   90.33    3.15
   0  -8   1   86.85    2.98
   0  -8   1   91.99    3.31
   0  -8   1   98.34    3.68
   0  -8  -1   82.18    3.56
   0  -8  -1   63.34    3.18
   0  -8  -1   89.49    2.98
   0   8  -1   85.56    4.07
   0   8   1   80.63    4.44
   0   8   1   92.97    3.96
   0   8  -2   37.46    3.55
   0   8   2   43.78    1.77
   0   8   2   44.89    1.95
   0   8   2   37.91    2.40
   0  -8   2   41.90    2.13
   0  -8  -2   47.89    1.92
   0   8   2   46.37    2.92
   0  -8  -2   42.38    1.63
   0  -8  -2   30.89    2.18
   0  -8   2   41.84    1.95
   0  -8   2   43.29    2.29
   0   8  -3   59.96    4.43
   0   8   3   76.68    2.98
   0  -8  -3   73.20    2.99
   0   8   3   73.96    2.82
   0  -8   3   65.48    3.00
   0   8  -3   51.86    2.51
   0   8   3   85.05    4.25
   0   8   3   76.57    4.53
   0   8  -3   61.40    2.43
   0  -8  -3   77.19    2.45
   0  -8  -3   76.01    2.66
   0  -8  -3   84.47    2.43
   0   8  -3   85.68    2.57
   0  -8   3   60.05    2.85
   0  -8   3   70.27    3.26
   0   8  -4    0.59    0.43
   0   8   4    0.76    0.57
   0   8  -4    0.71    0.60
   0  -8   4    0.19    0.86
   0   8  -4    0.98    0.41
   0   8  -4    1.67    2.65
   0  -8  -4    0.98    0.88
   0  -8  -4    1.18    0.69
   0  -8   4    0.72    0.80
   0   8   4    0.77    0.44
   0   8   4    0.50    0.30
   0  -8  -4    0.74    0.35
   0   8  -4    0.70    0.35
   0  -8  -4    0.57    0.28
   0  -8  -4    0.48    0.49
   0   8   4   -1.66    2.52
   0   8   4    0.51    2.30
   0   8  -4    0.55    0.24
   0  -8  -5   12.92    0.60
   0  -8  -5   10.01    0.84
   0  -8   5    9.70    1.25
   0  -8   5   12.80    1.78
   0   8  -5   12.92    0.74
   0   8   5   11.47    1.36
   0   8  -5    9.38    2.74
   0   8   5   11.25    1.18
   0   8   5   10.64    0.77
   0  -8   5   12.06    1.04
   0  -8  -5   11.07    1.01
   0   8   5   10.93    0.64
   0  -8  -5   12.56    0.65
   0   8  -5   11.92    0.66
   0   8   5   12.02    2.62
   0   8   5   12.27    2.91
   0   8  -5   10.96    0.94
   0  -8   6   21.80    1.83
   0   8  -6   23.36    1.28
   0  -8   6   20.25    2.11
   0   8   6   29.09    2.10
   0   8  -6   16.72    2.86
   0  -8  -6   29.17    1.58
   0   8   6   35.06    1.40
   0   8   6   35.39    1.29
   0   8  -6   24.90    1.23
   0  -8  -6   39.00    1.28
   0  -8  -6   31.71    1.52
   0  -8  -6   40.61    1.24
   0   8  -6   26.56    1.44
   0   8   6   30.03    3.55
   0   8   6   30.30    3.16
   0   8   7   28.06    1.11
   0   8  -7   21.01    1.02
   0   8   7   27.28    1.27
   0  -8  -7   31.69    1.01
   0   8  -7   20.48    1.17
   0  -8   7   20.33    1.02
   0   8  -7   18.89    1.04
   0   8   8    2.57    0.38
   0  -8  -8    2.68    0.35
   0   8   8    2.35    0.73
   0  -8  -8    2.47    0.36
   0   8   8    2.31    0.38
   0   8  -8    4.62    0.46
   0  -8   8    4.76    0.36
   0   8  -8    4.97    0.59
   0   8  -8    4.90    0.94
   0   9   0    0.51    0.38
   0   9   0   -0.40    2.04
   0  -9   0   -0.35    1.42
   0  -9   0    0.32    0.50
   0  -9   0    0.10    0.91
   0  -9   0    0.39    0.45
   0   9   0   -0.67    2.17
   0  -9  -1   27.28    1.14
   0   9   1   22.51    2.38
   0   9   1   24.38    1.23
   0  -9  -1   27.73    1.74
   0   9  -1   26.91    3.02
   0   9   1   26.59    1.43
   0  -9   1   29.72    1.79
   0  -9   1   27.29    1.15
   0  -9  -1   26.57    1.34
   0   9   1   26.67    0.99
   0  -9  -1   18.37    1.47
   0  -9   1   28.58    2.07
   0  -9  -1   24.91    1.94
   0  -9   1   28.13    1.60
   0   9   1   25.33    2.24
   0   9   1   20.03    2.95
   0   9  -1   33.04    2.70
   0   9   1   27.60    0.99
   0   9  -2    2.39    0.73
   0  -9  -2    7.46    0.56
   0  -9   2    4.80    0.96
   0  -9  -2    6.16    1.43
   0   9   2    7.74    1.56
   0   9   2    7.72    0.75
   0   9  -2    4.20    2.88
   0  -9   2    5.41    1.47
   0   9   2    8.10    0.99
   0  -9  -2    9.45    1.16
   0  -9   2    5.07    1.17
   0  -9  -2    7.57    0.94
   0  -9  -2    8.04    0.39
   0   9   2    7.98    0.46
   0   9  -2    5.79    0.38
   0   9  -2    4.81    0.39
   0   9   2    8.94    2.68
   0   9   2    7.89    2.03
   0   9   2    8.46    0.46
   0   9  -2    5.50    0.38
   0   9  -3   87.63    2.55
   0  -9  -3   62.99    2.36
   0  -9  -3   61.39    2.58
   0  -9   3   69.44    2.94
   0  -9   3   69.20    3.37
   0   9   3   63.57    2.99
   0   9   3   59.13    2.74
   0  -9  -3   59.57    2.97
   0  -9   3   76.93    3.15
   0  -9  -3   62.05    2.87
   0   9   3   62.98    2.38
   0   9  -3   77.51    2.38
   0   9  -3   69.48    2.41
   0  -9  -3   66.45    2.40
   0   9   3   63.42    4.00
   0   9  -3   76.62    2.38
   0   9  -3   78.96    2.36
   0   9  -4    0.93    0.62
   0  -9  -4    1.42    0.29
   0  -9  -4    1.37    0.51
   0  -9   4    1.26    1.03
   0   9  -4    1.05    0.40
   0   9  -4    1.76    2.80
   0   9   4    1.15    1.01
   0  -9   4    0.85    1.39
   0  -9  -4    1.81    0.92
   0  -9   4    1.07    0.90
   0   9   4    1.48    0.49
   0   9   4    1.25    0.34
   0  -9  -4    1.53    0.38
   0   9  -4    0.94    0.37
   0   9   4    2.31    2.28
   0   9   4    1.43    2.54
   0   9  -4    0.86    0.26
   0   9  -5    0.22    0.46
   0  -9   5   -0.03    1.08
   0   9  -5   -0.70    2.57
   0  -9   5    0.32    0.72
   0  -9  -5    0.20    0.73
   0   9   5    0.41    0.39
   0   9   5    0.64    0.56
   0  -9  -5    0.10    0.42
   0   9  -5    0.48    0.41
   0  -9  -5    0.22    0.52
   0  -9  -5    0.25    0.32
   0   9   5    0.27    2.55
   0   9   5    0.26    2.48
   0   9  -5    0.44    0.70
   0  -9   6    1.07    1.13
   0   9  -6    0.42    0.48
   0   9   6    0.04    1.11
   0   9  -6    1.48    2.25
   0  -9   6    0.62    1.57
   0  -9  -6    0.21    0.60
   0   9   6    0.42    0.45
   0   9   6    0.11    0.63
   0   9  -6    0.82    0.45
   0  -9  -6    0.56    0.44
   0  -9  -6    0.35    0.51
   0  -9  -6    0.58    0.36
   0   9  -6    0.13    1.10
   0   9   6   -0.65    2.25
   0   9   6    1.31    2.58
   0   9   7   15.52    0.73
   0   9   7   14.12    0.80
   0   9   7   15.15    0.73
   0  -9  -7   15.41    0.70
   0   9  -7   15.56    0.76
   0   9   7   13.29    0.97
   0  -9  -7   15.83    0.70
   0   9  -7   12.27    0.75
   0  -9   7   15.46    0.77
   0   9  -7   12.81    0.92
   0   9   8   11.01    0.53
   0   9   8   11.03    0.81
   0   9   8   12.03    0.67
   0   9   8   10.66    0.53
   0  -9  -8   10.82    0.50
   0  -9  -8   10.68    0.48
   0   9  -8    6.83    0.50
   0  -9   8    8.52    0.48
   0   9  -8    8.31    0.67
   0 -10   0   23.29    1.08
   0  10   0   19.02    2.74
   0  10   0   19.86    1.01
   0 -10   0   20.24    1.09
   0  10   0   22.98    0.83
   0  10   0   18.71    0.80
   0 -10   0   17.86    1.44
   0 -10   0   21.96    2.08
   0  10   0   21.40    2.76
   0  10   0   22.13    0.83
   0  10  -1    0.01    0.62
   0 -10  -1    0.26    0.42
   0 -10  -1    0.67    1.45
   0  10   1    0.06    0.53
   0  10   1    2.69    1.89
   0  10  -1   -2.65    2.52
   0 -10   1   -0.07    1.52
   0  10   1   -0.24    0.76
   0 -10   1   -0.16    0.40
   0 -10  -1   -0.22    0.65
   0 -10  -1   -0.15    1.13
   0 -10   1   -0.06    1.09
   0  10   1    0.02    0.31
   0  10  -1    0.22    0.28
   0  10   1   -0.05    0.26
   0 -10  -1    0.04    0.23
   0  10  -1   -0.09    0.27
   0 -10  -1   -0.25    0.88
   0 -10   1    0.51    0.99
   0  10   1    0.86    1.63
   0  10  -1   -0.52    2.02
   0  10   1   -0.36    2.54
   0  10   1    0.00    0.32
   0  10  -1    0.18    0.28
   0 -10   1    0.07    0.31
   0  10  -2    9.45    0.65
   0  10  -2    7.44    0.88
   0 -10  -2    8.61    0.66
   0 -10   2    7.70    1.20
   0 -10  -2    5.24    1.44
   0  10   2    8.14    0.85
   0  10   2    8.49    1.12
   0 -10   2    8.04    1.64
   0  10  -2    6.83    3.05
   0 -10  -2    8.79    1.34
   0 -10   2    7.29    1.32
   0 -10  -2    8.34    0.98
   0  10  -2    9.09    0.47
   0 -10  -2    8.46    0.45
   0  10   2    8.72    0.53
   0 -10  -2    8.94    0.45
   0  10  -2    7.72    0.49
   0  10   2   10.10    2.89
   0  10   2   10.98    2.09
   0  10   2    9.38    0.54
   0  10  -2    9.01    0.47
   0  10  -2    8.95    0.41
   0  10  -3    0.70    0.59
   0  10  -3   -0.14    0.80
   0 -10  -3    0.72    0.23
   0 -10  -3    0.67    0.47
   0 -10   3    0.42    0.94
   0  10   3    1.04    1.01
   0  10   3    1.09    0.72
   0 -10   3    0.57    1.42
   0 -10  -3    1.11    1.11
   0 -10  -3    0.32    0.89
   0 -10   3    0.20    1.07
   0  10   3    0.54    0.27
   0  10  -3    0.40    0.27
   0 -10  -3    0.85    0.30
   0 -10  -3    0.51    0.30
   0  10  -3    0.02    0.34
   0  10   3   -0.14    2.09
   0  10  -3    0.66    0.23
   0  10  -3    0.31    0.26
   0  10  -4    0.71    0.68
   0  10  -4    0.12    1.00
   0 -10  -4    0.04    0.27
   0 -10  -4   -0.20    0.48
   0 -10   4   -0.03    1.04
   0  10   4    0.10    0.75
   0 -10   4    0.14    1.49
   0  10   4    0.04    1.09
   0  10  -4    0.11    2.91
   0 -10   4   -0.19    0.95
   0 -10  -4    0.61    0.86
   0  10   4    0.02    0.32
   0  10   4    0.03    0.43
   0  10  -4   -0.24    0.37
   0 -10  -4    0.28    0.35
   0  10   4   -0.57    2.37
   0  10   4    2.61    2.67
   0  10  -4   -0.05    0.25
   0  10   4    0.57    0.45
   0  10  -5    4.46    1.18
   0  10  -5    5.00    0.78
   0 -10  -5    2.67    0.37
   0 -10  -5    1.97    0.55
   0  10  -5    3.88    0.47
   0 -10   5    3.00    1.14
   0  10   5    1.92    1.19
   0  10  -5    4.11    2.83
   0 -10  -5    2.53    0.79
   0  10   5    3.03    0.64
   0  10   5    2.47    0.48
   0  10   5    2.37    0.43
   0 -10  -5    2.96    0.46
   0  10  -5    5.15    0.50
   0  10   5    2.52    0.47
   0  10   5    5.61    2.65
   0  10   5    2.93    2.62
   0 -10   6    0.41    1.17
   0  10  -6   -0.04    0.42
   0  10   6    0.57    1.19
   0 -10   6    1.38    1.58
   0  10   6    1.36    2.43
   0  10   6    0.20    0.42
   0  10   6    0.83    0.67
   0  10   6    0.07    0.44
   0 -10  -6   -0.12    0.43
   0  10  -6    0.23    0.42
   0 -10  -6   -0.18    0.49
   0 -10  -6   -0.02    0.33
   0  10   6   -0.22    0.44
   0  10  -6   -0.04    1.10
   0  10   7   12.99    0.94
   0  10   7   12.88    0.69
   0  10   7   12.89    0.77
   0 -10  -7   14.63    0.71
   0  10  -7   16.44    0.71
   0 -10  -7   13.77    0.65
   0 -10   7   21.85    0.80
   0  10  -7   19.20    1.28
   0  10   7   12.32    0.70
   0  10   8    1.02    0.31
   0  10   8    1.50    0.44
   0 -10  -8    1.06    0.26
   0 -10  -8    0.86    0.24
   0  10   8    0.87    0.31
   0 -10   8    0.15    0.25
   0 -11   0    1.00    1.61
   0  11   0    0.45    2.33
   0 -11   0    0.38    1.28
   0 -11   0    0.36    0.54
   0  11   0    0.86    0.33
   0 -11   0    0.72    0.26
   0  11   0    0.39    0.30
   0 -11   0    0.65    0.99
   0  11   0    0.89    2.35
   0  11   0    0.49    0.30
   0  11   0    0.63    0.24
   0  11  -1    0.90    0.64
   0 -11  -1    1.31    0.47
   0  11   1    1.85    0.86
   0 -11   1    1.70    1.70
   0  11   1    1.66    0.59
   0  11   1    1.84    1.98
   0  11  -1    0.54    2.66
   0 -11  -1    1.19    1.48
   0 -11   1    0.63    0.42
   0 -11   1    1.24    1.25
   0 -11  -1    2.14    0.71
   0 -11  -1    1.85    1.30
   0  11   1    1.77    0.39
   0  11  -1    1.31    0.30
   0 -11  -1    1.78    0.28
   0  11   1    1.94    0.32
   0  11  -1    1.11    0.32
   0 -11   1    1.63    1.02
   0  11   1    1.97    2.75
   0  11   1    1.81    0.30
   0  11   1    1.92    0.38
   0  11  -1    1.26    0.32
   0 -11   1    1.46    0.37
   0  11  -2    0.08    0.76
   0  11  -2    0.47    0.51
   0 -11  -2    0.16    0.44
   0 -11   2   -0.14    0.97
   0  11  -2    1.14    3.10
   0  11   2   -0.03    0.96
   0 -11   2    0.75    1.62
   0  11   2    0.46    0.64
   0 -11   2    0.29    1.24
   0 -11  -2    0.23    0.83
   0 -11  -2   -0.10    1.31
   0  11   2   -0.04    0.40
   0  11  -2    0.67    0.29
   0 -11  -2    0.20    0.29
   0  11  -2    0.65    0.34
   0  11   2    0.18    1.89
   0  11   2   -0.09    2.79
   0  11   2    0.08    0.41
   0  11  -2    0.26    0.29
   0  11  -2    0.65    0.22
   0  11  -3    1.35    0.86
   0  11  -3    3.83    0.66
   0 -11  -3    5.17    0.31
   0 -11  -3    5.46    0.59
   0 -11   3    1.97    1.09
   0 -11   3    3.10    1.74
   0  11   3    4.50    1.20
   0  11   3    5.22    0.87
   0 -11   3    1.64    1.12
   0 -11  -3    5.50    1.00
   0 -11  -3    5.74    1.38
   0  11  -3    1.67    0.32
   0 -11  -3    6.43    0.40
   0 -11  -3    5.76    0.40
   0  11  -3    1.33    0.39
   0  11   3    8.28    2.34
   0  11  -3    1.65    0.27
   0  11  -3    1.54    0.32
   0  11  -4    1.24    0.97
   0  11  -4    1.46    0.71
   0 -11  -4    0.94    0.28
   0 -11  -4    0.81    0.49
   0 -11   4    0.67    1.16
   0 -11   4    0.67    1.66
   0  11  -4    1.19    3.21
   0  11   4    0.57    1.19
   0 -11   4    0.46    0.93
   0  11   4    0.40    0.46
   0  11   4    0.53    0.36
   0  11  -4    0.85    0.42
   0 -11  -4    0.85    0.37
   0 -11  -4    0.85    0.37
   0  11   4    1.75    2.45
   0  11   4    0.60    2.83
   0  11  -4    0.86    0.25
   0  11   4    1.30    0.49
   0  11  -5    0.41    1.11
   0  11  -5    0.32    0.73
   0 -11  -5    1.78    0.33
   0 -11  -5    1.79    0.50
   0  11  -5    1.21    2.80
   0  11   5    0.57    1.24
   0 -11  -5    2.32    0.76
   0  11   5    2.11    0.48
   0  11   5    2.13    0.44
   0  11  -5    0.42    0.42
   0 -11  -5    1.91    0.39
   0 -11  -5    2.32    0.44
   0 -11   5    1.27    1.23
   0  11   5    1.26    2.48
   0  11   5    1.73    2.64
   0  11   5    1.57    0.47
   0  11   6   30.90    1.36
   0  11   6   31.11    1.24
   0  11   6   31.88    1.21
   0  11  -6   35.53    1.23
   0 -11  -6   35.73    1.22
   0 -11  -6   32.39    1.17
   0 -11  -6   31.70    1.13
   0  11  -6   32.99    1.75
   0  11  -6   33.60    1.40
   0  11   6   34.03    1.23
   0  11   7   24.45    0.80
   0  11   7   22.07    0.86
   0 -11  -7   24.64    0.78
   0 -11  -7   20.63    0.70
   0  11   7   23.88    0.79
   0  11  -7   14.37    1.17
   0 -11   7   15.18    0.78
   0 -12   0   18.80    1.96
   0  12   0   18.74    2.92
   0 -12   0   18.83    1.11
   0  12   0   20.33    0.87
   0  12   0   18.80    0.84
   0 -12   0   21.68    2.30
   0  12   0   18.70    3.02
   0 -12   0   20.98    0.86
   0  12   0   20.87    0.87
   0  12  -1   90.89    3.52
   0 -12   1   93.33    3.31
   0 -12   1   92.51    3.31
   0 -12  -1  103.02    3.78
   0  12  -1  101.85    3.36
   0  12   1  106.71    3.41
   0  12  -1   90.54    3.35
   0  12   1   99.59    3.37
   0 -12  -1  100.41    3.33
   0 -12   1   92.14    4.30
   0 -12  -1  104.82    4.44
   0  12  -1   83.51    5.68
   0  12   1   73.80    4.81
   0 -12   1   85.25    4.01
   0 -12   1   96.46    4.67
   0 -12  -1   84.99    4.39
   0  12   1  108.28    3.41
   0  12  -1  105.64    3.37
   0 -12   1  118.99    3.40
   0  12   1  104.89    3.32
   0  12   1   94.79    5.76
   0  12  -2    6.13    0.61
   0  12  -2    5.43    0.87
   0  12   2    3.62    1.13
   0 -12   2    7.30    1.90
   0  12  -2    4.77    3.28
   0 -12  -2    5.04    0.90
   0 -12  -2    4.42    1.62
   0 -12   2    5.01    1.46
   0  12  -2    6.36    0.44
   0  12   2    5.95    0.57
   0  12  -2    5.04    0.44
   0 -12  -2    5.32    0.43
   0  12   2    6.04    0.47
   0 -12   2    4.89    1.17
   0  12   2    2.76    2.87
   0  12   2    6.56    2.04
   0  12  -2    6.34    0.44
   0  12   2    6.31    0.57
   0  12   2    5.53    0.42
   0  12  -3    0.95    0.86
   0  12  -3    1.51    0.61
   0 -12  -3    2.15    0.52
   0 -12   3    0.45    1.06
   0  12  -3    1.59    3.35
   0  12   3    1.48    1.22
   0 -12   3    1.15    1.75
   0 -12   3    0.68    1.15
   0 -12  -3    1.77    1.48
   0 -12  -3    1.94    0.89
   0  12  -3    0.89    0.30
   0 -12  -3    1.51    0.36
   0  12  -3    0.60    0.37
   0 -12  -3    1.47    0.33
   0  12   3    3.07    2.21
   0  12  -3    1.01    0.30
   0 -12   4    1.21    1.11
   0  12   4    0.31    1.27
   0 -12   4   -0.06    1.85
   0  12  -4    1.60    3.31
   0 -12   4    2.65    1.02
   0  12   4   -0.15    0.34
   0 -12  -4    0.02    0.36
   0 -12  -4    0.25    0.36
   0  12  -4    1.04    0.41
   0 -12  -4    0.06    0.47
   0 -12  -4    0.08    0.25
   0  12   4    0.58    2.26
   0  12   4    1.38    2.89
   0  12  -4    1.23    1.01
   0  12  -4    1.05    0.69
   0  12  -5    0.22    2.74
   0  12   5    2.36    1.35
   0 -12   5    3.51    1.94
   0 -12  -5    2.65    0.81
   0  12   5    2.77    0.43
   0  12   5    3.68    0.53
   0 -12  -5    2.80    0.42
   0 -12  -5    3.60    0.41
   0  12  -5    1.39    0.43
   0  12   5    3.37    0.52
   0 -12  -5    2.94    0.31
   0  12   5    0.98    2.60
   0  12   5    7.01    2.44
   0  12  -5    2.15    0.69
   0  12  -5    1.62    1.07
   0 -12  -6    0.36    0.36
   0  12  -6    0.09    0.39
   0 -12  -6    0.26    0.33
   0  12   6    0.25    0.40
   0 -12  -6    0.36    0.31
   0 -12  -6   -0.06    0.29
   0 -12  -6    0.35    0.26
   0  12   6    0.72    0.42
   0  12   6    0.49    0.40
   0  12  -6   -0.44    0.97
   0  12  -6   -0.26    0.62
   0 -12  -7    0.69    0.31
   0  12   7    0.50    0.34
   0 -12  -7    0.58    0.22
   0  12  -7    0.26    0.76
   0 -12   7    0.74    0.39
   0  12  -7    0.39    0.52
   0  12   7    0.64    0.35
   0  12   7    1.16    0.39
   0 -13   0   -0.55    1.70
   0 -13   0    0.02    0.51
   0  13   0    0.47    0.41
   0  13   0    0.40    0.36
   0  13   0    0.25    0.40
   0 -13   0    0.27    0.40
   0  13   0    0.80    2.57
   0  13   0   -1.38    2.51
   0 -13   0    1.64    1.76
   0  13  -1   56.84    2.37
   0 -13   1   58.50    2.18
   0 -13   1   58.22    2.17
   0  13  -1   58.09    4.81
   0 -13  -1   64.83    3.43
   0 -13   1   58.33    3.29
   0 -13  -1   61.63    2.63
   0  13  -1   70.21    2.25
   0  13   1   72.23    2.30
   0  13   1   63.33    2.24
   0 -13  -1   64.33    2.20
   0  13  -1   58.08    2.24
   0 -13   1   57.70    3.56
   0  13   1   66.09    4.80
   0  13  -1   67.81    2.25
   0 -13   1   77.11    2.29
   0  13   1   68.68    2.28
   0  13  -2   21.02    1.29
   0 -13   2   23.07    1.09
   0 -13  -2   25.80    1.50
   0  13   2   27.80    1.10
   0  13  -2   24.55    0.98
   0 -13  -2   26.41    0.98
   0  13   2   25.13    1.02
   0  13  -2   20.18    1.00
   0  13  -2   21.34    3.79
   0 -13  -2   23.79    2.26
   0 -13   2   22.05    1.95
   0 -13   2   17.23    1.71
   0 -13   2   22.12    2.50
   0  13   2   23.92    0.94
   0  13  -2   25.13    0.98
   0  13   2   27.96    1.09
   0  13   2   21.92    3.55
   0  13  -3   38.67    1.41
   0  13  -3   29.22    1.60
   0  13  -3   28.42    4.24
   0 -13  -3   31.06    2.27
   0 -13   3   29.01    2.06
   0 -13  -3   28.91    1.72
   0  13   3   33.55    1.35
   0  13  -3   34.36    1.20
   0 -13  -3   30.19    1.22
   0 -13  -3   29.86    1.18
   0  13  -3   32.63    1.28
   0  13   3   35.07    1.29
   0 -13   3   19.57    2.48
   0 -13   3   18.87    1.89
   0  13   3   26.27    2.95
   0  13   3   34.16    1.35
   0  13   3   30.56    1.21
   0  13  -3   35.41    1.20
   0 -13  -4    2.82    0.82
   0 -13   4    9.34    1.12
   0  13  -4    7.05    0.72
   0  13  -4    8.56    1.08
   0 -13  -4    2.86    0.29
   0  13  -4    8.71    0.55
   0 -13  -4    3.18    0.42
   0 -13  -4    3.45    0.39
   0 -13   4    7.64    1.36
   0 -13   4    8.30    2.03
   0  13  -4    9.47    3.25
   0  13   4    2.58    2.25
   0  13   4    2.48    2.81
   0  13  -5   30.99    1.07
   0 -13  -5   25.21    0.98
   0 -13  -5   23.81    0.97
   0  13   5   25.85    1.07
   0 -13  -5   20.85    0.90
   0  13   5   26.65    1.07
   0  13  -5   29.96    1.52
   0  13  -5   27.76    1.19
   0  13   6    0.21    0.27
   0 -13  -6    0.07    0.31
   0 -13  -6    0.20    0.30
   0  13  -6    2.61    0.40
   0  13   6    0.09    0.38
   0 -13  -6    0.17    0.28
   0 -13  -6    0.16    0.21
   0 -13  -6    0.08    0.27
   0  13   6   -0.03    0.27
   0  13   6    0.26    0.39
   0  13  -6    1.48    0.84
   0  13  -6    2.53    0.57
   0  14   0   66.91    2.27
   0  14   0   63.19    2.25
   0  14   0   67.67    2.27
   0 -14   0   70.14    2.27
   0 -14   0   59.94    2.20
   0 -14   0   60.53    2.19
   0 -14   0   61.25    3.42
   0  14   0   54.15    4.24
   0 -14   1    2.56    1.84
   0  14  -1    3.27    2.85
   0 -14  -1    3.34    0.70
   0 -14  -1    3.94    1.80
   0  14   1    4.65    0.54
   0  14  -1    3.73    0.44
   0  14   1    3.61    0.46
   0 -14  -1    3.96    0.39
   0  14  -1    4.07    0.47
   0  14   1    4.67    0.54
   0  14  -1    3.94    0.44
   0 -14  -1    4.00    0.47
   0 -14   1    2.88    0.36
   0 -14   1    3.24    0.35
   0  14   1    0.80    2.75
   0  14  -1    3.34    0.65
   0  14  -2   16.87    3.55
   0 -14   2   10.10    2.11
   0 -14   2   11.12    1.64
   0 -14  -2   14.06    1.92
   0 -14  -2   13.68    1.12
   0  14   2   13.85    3.17
   0  14  -2   15.88    0.71
   0  14   2   17.08    0.83
   0 -14  -2   16.14    0.70
   0  14  -2   12.98    0.73
   0  14   2   16.42    0.76
   0 -14   2   12.80    0.81
   0  14  -2   15.66    0.70
   0  14   2   16.69    0.84
   0  14  -2   12.07    0.99
   0  14  -3   42.99    1.94
   0  14  -3   51.19    1.75
   0 -14   3   44.72    2.45
   0 -14  -3   33.10    2.05
   0  14   3   46.40    1.78
   0  14  -3   53.88    1.63
   0  14   3   44.41    1.69
   0 -14  -3   41.60    1.64
   0  14  -3   50.69    1.73
   0  14  -3   43.89    4.58
   0 -14   3   39.16    3.08
   0  14   3   38.26    4.33
   0  14   3   36.62    1.59
   0  14  -3   53.94    1.63
   0  14   3   49.40    1.79
   0  14  -4   35.62    1.68
   0  14  -4   34.14    1.40
   0  14   4   34.62    1.25
   0 -14  -4   30.89    1.23
   0  14   4   37.14    1.31
   0 -14  -4   36.31    1.29
   0  14  -4   35.74    1.35
   0  14  -5    5.17    0.45
   0 -14  -5    4.12    0.37
   0 -14  -5    3.77    0.32
   0  14   5    4.15    0.36
   0  14  -5    6.11    0.90
   0  14  -5    5.03    0.57
   0 -14  -5    4.76    0.39
   0 -14  -5    4.68    0.40
   0  14   5    4.39    0.49
   0  14   5    4.48    0.49
   0  14   6    3.44    0.28
   0 -14  -6    3.87    0.30
   0  14  -6    6.35    0.41
   0 -14  -6    4.25    0.34
   0 -14   6    6.41    0.47
   0  14  -6    5.31    0.50
   0  14  -6    6.61    0.74
   0 -14  -6    3.12    0.22
   0 -14  -6    4.20    0.32
   0 -14  -6    4.51    0.31
   0  14   6    4.44    0.42
   0  14   6    4.19    0.42
   0  15   0    0.07    0.41
   0  15   0    0.35    0.42
   0 -15   0    0.05    0.32
   0 -15   0    0.16    0.43
   0 -15   0    0.02    0.34
   0  15   0    0.32    0.42
   0 -15   0   -1.00    1.68
   0 -15  -1    1.21    0.59
   0 -15  -1    0.12    1.57
   0  15   1    0.69    0.48
   0  15  -1    0.60    0.40
   0 -15  -1    0.40    0.32
   0  15   1    0.53    0.41
   0  15  -1    0.70    0.41
   0  15  -1    0.86    2.64
   0 -15   1    0.74    0.28
   0 -15  -1    0.51    0.36
   0 -15  -1    0.90    0.43
   0  15   1    0.65    0.47
   0  15  -1    0.92    0.39
   0 -15  -1    0.60    0.38
   0 -15   1    0.86    0.29
   0  15   2   -0.21    0.49
   0  15  -2   -0.02    0.31
   0 -15  -2    0.27    0.42
   0  15  -2   -0.01    0.31
   0  15   2   -0.03    0.50
   0  15   2    0.24    0.40
   0 -15  -2    0.08    0.33
   0  15  -2   -0.02    0.41
   0 -15   2   -0.35    1.20
   0  15   2   -0.40    2.77
   0  15  -2    0.04    0.60
   0  15  -2    0.23    2.87
   0  15   3    7.33    0.51
   0 -15  -3    6.73    0.45
   0  15  -3    4.39    0.49
   0  15   3    6.26    0.62
   0  15  -3    4.38    0.73
   0  15   3    6.91    0.63
   0  15  -4    8.45    0.84
   0  15  -4    8.93    0.54
   0  15   4   13.73    0.53
   0 -15  -4   13.21    0.50
   0 -15  -5    1.78    0.30
   0  15  -5    0.07    0.31
   0  15  -5    0.24    0.65
   0 -15  -5    1.65    0.32
   0  15  -5   -0.05    0.34
   0  15   5    1.59    0.27
   0 -15  -5    1.26    0.21
   0 -15  -5    1.54    0.29
   0  16   0   62.21    2.23
   0  16   0   67.40    2.23
   0 -16   0   56.67    2.15
   0 -16   0   57.32    2.15
   0  16   0   67.13    2.23
   0  16   1   24.69    1.02
   0  16  -1   22.83    1.01
   0  16   1   26.12    1.06
   0 -16  -1   25.52    1.02
   0  16  -1   25.14    0.97
   0 -16  -1   23.87    0.96
   0 -16  -1   23.35    0.98
   0  16   1   25.87    1.06
   0  16  -1   26.24    0.98
   0  16   2    0.77    0.39
   0  16  -2    0.91    0.40
   0 -16  -2    1.09    0.31
   0  16  -2    0.91    0.27
   0  16   2    1.20    0.49
   0 -16  -2    0.96    0.41
   0 -16  -2    0.95    0.38
   0  16   2    0.69    0.48
   0  16  -2    0.96    0.27
   0 -16  -2    1.11    0.36
   0  16   3    3.17    0.38
   0  16  -3   -0.17    0.40
   0 -16  -3    3.26    0.33
   0  16   3    3.21    0.51
   0 -16  -3    3.12    0.39
   0 -16  -3    2.94    0.38
   0  16   3    3.70    0.50
   0 -16  -3    3.03    0.42
   0  16  -3   -0.02    0.50
   0  16   4   37.46    1.43
   0 -16  -4   39.70    1.43
   0  16  -4   42.34    1.48
   0  16   4   44.79    1.53
   0 -16  -4   38.76    1.47
   0  16   4   45.42    1.52
   0  16  -4   42.24    1.59
   0 -16  -5    0.80    0.26
   0 -16  -5    0.68    0.29
   0 -16  -5    0.63    0.24
   0 -16  -5    0.81    0.24
   0 -17   0    0.36    0.26
   0  17   0    0.33    0.37
   0  17   0    0.60    0.36
   0 -17   0    0.37    0.28
   0  17   0    0.48    0.36
   0 -17  -1    5.91    0.41
   0 -17  -1    6.25    0.44
   0  17  -1    6.19    0.50
   0  17   1    6.37    0.49
   0 -17  -1    6.59    0.49
   0  17  -1    6.30    0.40
   0  17   1    6.28    0.50
   0  17   1    7.03    0.52
   0  17  -1    6.85    0.41
   0 -17  -2    0.95    0.32
   0  17  -2    1.13    0.37
   0  17   2    0.58    0.33
   0  17   2    1.36    0.43
   0 -17  -2    0.87    0.34
   0 -17  -2    1.01    0.35
   0  17   2    1.04    0.43
   0 -17  -3    9.21    0.48
   0 -17  -3    9.28    0.50
   0  17  -3   11.62    0.53
   0  17   3    8.22    0.47
   0 -17  -3    8.15    0.44
   0  17   3   11.55    0.60
   0  17   3   10.51    0.59
   0 -17  -3    9.39    0.53
   0 -17  -4    0.23    0.21
   0  17   4    0.30    0.35
   0 -17  -4    0.24    0.29
   0  17   4   -0.03    0.35
   0 -18   0  100.62    2.97
   0 -18   0   99.83    2.98
   0 -18   0   76.05    2.99
   0  18   0  121.97    3.06
   0  18   0   77.31    2.98
   0  18   0   76.56    2.98
   0 -18  -1   11.97    0.36
   0 -18  -1   11.32    0.38
   0  18   1   12.07    0.40
   0  18  -1   11.88    0.43
   0  18   1   12.74    0.46
   0  18   1   12.85    0.46
   0  18   2   -0.08    0.33
   0  18  -2   -0.06    0.30
   0 -18  -2    0.13    0.25
   0  18   2   -0.02    0.32
   0 -18  -2    0.05    0.26
   0 -18  -2    0.05    0.31
  -1   0   9    0.20    0.75
  -1   0   9    0.58    0.41
  -1   0   9    0.45    0.63
   1   0  -9    0.24    0.39
   1   0  -9    0.43    0.42
   1   0  -8    7.69    0.67
  -1   0   8    7.74    1.02
  -1   0   8    8.47    0.60
  -1   0   8    8.84    0.80
  -1   0   8   10.82    1.58
   1   0  -8    8.23    1.16
   1   0  -8    7.84    0.65
   1   0  -8    7.73    0.40
   1   0  -7    0.97    0.26
  -1   0   7    1.15    0.63
  -1   0   7    0.56    0.39
   1   0  -7    0.97    0.28
   1   0  -7    1.74    0.58
   1   0  -7    1.14    1.00
  -1   0   7    0.60    1.32
   1   0  -7    0.40    0.47
   1   0  -6    0.81    0.48
  -1   0   6    0.92    0.67
   1   0  -6    1.54    0.57
   1   0  -6    2.41    2.55
  -1   0   6    1.46    0.34
   1   0  -6    0.97    0.26
   1   0  -6    1.23    0.23
   1   0  -6    0.91    0.64
   1   0  -6    0.94    0.40
   1   0  -6    0.28    0.85
  -1   0   6    1.62    1.07
   1   0  -6    1.01    0.51
  -1   0   5    0.29    0.89
   1   0  -5    0.66    0.84
   1   0  -5    0.05    0.34
  -1   0   5    0.43    0.53
  -1   0   5    0.05    0.46
   1   0  -5   -0.11    0.55
   1   0  -5   -0.04    0.48
   1   0  -5    1.32    2.51
   1   0  -5   -0.05    0.42
   1   0  -4   70.55    2.45
  -1   0   4   77.47    2.59
  -1   0   4   73.91    2.55
   1   0  -4   50.56    2.60
   1   0  -4   88.17    2.90
   1   0  -4   49.68    3.86
   1   0  -4   71.77    2.60
   1   0  -4   85.22    2.86
  -1   0   4   86.67    2.82
   1   0  -3    1.02    0.10
   1   0  -3    1.14    0.24
   1   0  -3    1.01    0.79
  -1   0   3    1.11    0.34
  -1   0   3    1.35    0.33
   1   0  -3    0.96    0.70
   1   0  -3    0.30    2.25
   1   0  -3    0.88    0.63
  -1   0   3    1.11    0.57
  -1   0   2    2.63    0.26
   1   0  -2    2.22    0.86
  -1   0   2    2.20    0.28
   1   0  -2    3.16    0.58
   1   0  -2    2.16    0.26
   1   0  -2    1.99    0.53
   1   0  -1    0.25    0.59
   1   0  -1    0.37    0.29
   1   0  -1    0.04    0.57
  -1   0   1    0.23    0.12
  -1   0   0   12.26    0.45
   1   0   0   12.32    0.57
   1   0   0   12.71    0.60
   1   0   0   12.31    0.47
   1   0   1    0.15    0.33
  -1   0  -1    0.59    0.41
   1   0   1    0.36    0.27
   1   0   1    0.40    0.36
   1   0   2 6773.93  209.93
  -1   0  -2 6854.20  209.97
   1   0   2 6902.65  209.98
  -1   0  -2 6446.07  209.86
   1   0   2 6128.44  209.88
  -1   0  -3    0.07    0.25
  -1   0  -3    0.13    0.30
   1   0   3    0.05    0.32
   1   0   3    0.24    0.51
  -1   0  -3    0.68    0.71
  -1   0  -3    0.19    0.51
   1   0   3    1.43    0.68
  -1   0  -4   24.38    0.95
   1   0   4   25.53    1.26
  -1   0  -4   20.71    1.35
  -1   0  -4   23.63    0.92
  -1   0  -4   27.22    1.46
   1   0   4   26.68    1.45
  -1   0  -4   29.50    1.50
  -1   0  -4   26.92    1.24
   1   0   5    1.12    0.29
  -1   0  -5    1.29    0.46
  -1   0  -5    1.02    0.22
   1   0   5    1.11    0.31
  -1   0  -5    0.90    0.93
  -1   0  -5    0.82    0.44
   1   0   5    0.98    0.75
  -1   0  -5    1.73    0.66
   1   0   5    0.98    0.42
   1   0   5    1.45    0.34
  -1   0  -5    1.04    0.25
  -1   0  -5    0.55    0.87
   1   0   5    0.59    0.96
  -1   0  -5    1.32    0.39
  -1   0  -6   18.85    0.97
   1   0   6   20.98    0.85
  -1   0  -6   21.67    0.83
   1   0   6   22.21    0.89
  -1   0  -6   21.54    1.76
  -1   0  -6   23.64    1.06
   1   0   6   21.93    1.35
  -1   0  -6   21.50    0.99
   1   0   6   23.15    1.09
   1   0   6   21.85    0.95
  -1   0  -6   21.60    0.84
  -1   0  -6   20.75    1.62
   1   0   6   22.66    1.76
  -1   0  -6   25.21    1.41
  -1   0  -7    1.18    0.64
   1   0   7    0.65    0.65
   1   0   7    0.72    0.46
   1   0   7    0.19    0.76
  -1   0  -7    0.73    0.53
  -1   0  -7    0.28    1.04
   1   0   7   -0.76    1.39
  -1   0  -7    0.66    0.26
   1   0   7    0.64    0.75
  -1   0  -7    0.50    0.61
   1   0   7    0.85    0.27
   1   0   8   17.33    0.87
   1   0   8   19.64    1.10
  -1   0  -8   18.49    0.90
  -1   0  -8   16.99    0.67
  -1   0  -8   16.63    0.91
   1   0   9   -0.06    0.78
  -1   0  -9   -0.04    0.36
  -1   0  -9   -0.14    0.36
   1   0   9    0.18    0.64
   1  -1  -9   19.28    0.62
  -1  -1   9   10.38    0.71
  -1   1   9   21.06    0.89
  -1   1   9   21.95    0.66
  -1  -1   9   11.25    0.85
   1   1  -9    8.86    0.53
   1  -1  -9   17.20    0.57
   1   1  -9    0.07    0.35
   1  -1  -8    0.44    0.25
  -1  -1   8    0.65    0.40
  -1  -1   8    0.11    0.61
  -1   1   8    0.07    0.66
  -1   1   8    0.04    0.45
   1  -1  -8    0.51    0.24
   1  -1  -8    0.06    0.51
   1   1  -8    0.01    0.55
  -1  -1   8    1.20    0.84
  -1   1   8   -0.56    0.80
  -1  -1   8    0.63    1.24
   1  -1  -8    0.41    0.49
   1  -1  -8    0.51    0.88
   1   1  -7   13.76    1.01
   1   1  -7   12.97    0.77
   1  -1  -7   29.08    0.86
   1  -1  -7   30.91    1.33
   1  -1  -7   29.14    1.09
   1   1  -7   15.30    1.01
   1  -1  -7   29.32    1.06
  -1  -1   7   16.44    1.01
  -1   1   7   34.87    1.19
  -1   1   7   32.20    1.01
  -1  -1   7   13.24    0.87
   1  -1  -7   28.65    0.88
   1  -1  -7   27.34    1.71
  -1  -1   7   14.15    1.73
   1  -1  -7   33.97    1.40
   1   1  -6    0.09    0.46
   1  -1  -6    0.27    0.49
  -1   1   6    0.19    0.67
   1  -1  -6   -0.54    2.57
   1  -1  -6    0.46    0.54
   1   1  -6    0.38    0.51
  -1  -1   6    0.39    0.30
  -1   1   6    0.45    0.34
   1  -1  -6    0.51    0.29
   1  -1  -6    0.11    0.66
   1  -1  -6    0.35    0.23
   1   1  -6    0.16    0.21
   1  -1  -6    0.64    0.42
   1  -1  -6   -0.31    0.96
  -1  -1   6    1.60    1.13
   1   1  -6    0.09    0.54
   1  -1  -6    0.40    0.45
   1   1  -5    6.17    0.60
   1  -1  -5    3.85    0.29
   1  -1  -5    4.63    0.62
   1  -1  -5    3.99    0.35
   1   1  -5    8.77    0.68
   1   1  -5    4.67    2.63
   1  -1  -5    3.60    0.62
   1  -1  -5    1.57    2.62
   1   1  -5    7.01    0.43
  -1   1   5    3.90    0.68
  -1  -1   5    6.28    0.61
  -1   1   5    4.14    0.60
   1   1  -5    6.32    0.49
   1  -1  -5    3.65    0.48
   1  -1  -5    4.67    0.43
  -1  -1   5    7.48    1.04
   1  -1  -5    4.57    0.97
   1  -1  -4  191.81    8.13
   1  -1  -4  237.19    8.25
  -1   1   4  268.79    8.35
   1   1  -4  289.97    8.87
  -1  -1   4  309.14    8.32
  -1  -1   4  332.20    8.36
  -1   1   4  279.96    8.39
   1  -1  -4  332.99    8.64
   1   1  -4  223.33    9.45
   1   1  -4  340.91    8.41
   1  -1  -4  299.80    8.64
  -1  -1   4  351.63    8.63
  -1  -1   3    0.37    0.26
   1  -1  -3    2.85    0.32
  -1  -1   3    0.73    0.31
  -1   1   3    2.50    0.37
   1   1  -3    0.62    1.13
  -1   1   3    2.48    0.40
  -1  -1   3    0.57    0.29
   1  -1  -3    2.39    0.71
   1   1  -3    1.03    2.15
   1   1  -3    0.67    0.33
   1  -1  -3    2.41    0.65
  -1  -1   3    1.73    0.57
   1  -1  -2   25.53    0.92
  -1  -1   2   21.97    0.91
   1   1  -2   22.13    1.65
  -1  -1   2   25.76    0.87
  -1  -1   2   25.04    0.89
  -1   1   2   26.23    0.92
  -1   1   2   24.18    0.93
   1  -1  -2   19.40    0.98
   1  -1  -2   29.44    1.11
  -1  -1   2   26.35    1.06
   1  -1  -2   24.82    1.11
   1   1  -2   24.12    0.90
   1   1  -2   16.27    2.13
   1  -1  -1   17.65    0.65
  -1   1   1   17.21    0.68
  -1   1   1   17.45    0.66
   1   1  -1   19.76    0.62
   1  -1  -1   18.99    0.74
   1  -1  -1   15.43    0.97
   1  -1  -1   14.15    1.16
  -1   1   1   18.19    0.66
  -1   1   0   42.41    1.44
   1  -1   0   42.06    1.43
   1   1   0   40.96    1.66
   1  -1   0   45.62    1.45
  -1   1   0   46.46    1.45
   1  -1   0   42.24    1.54
   1  -1   0   37.04    1.50
   1  -1   1   71.53    2.33
   1   1   1   71.34    2.31
   1   1   1   67.78    2.30
  -1   1  -1   68.01    2.25
  -1  -1  -1   71.37    2.32
   1  -1   1   75.84    2.33
  -1  -1  -2 1192.31   37.74
   1  -1   2 1196.04   37.78
  -1   1  -2 1242.51   37.67
   1   1   2 1098.00   37.78
   1  -1   2 1140.94   37.76
   1   1   2 1192.94   37.79
  -1   1  -2 1167.78   37.72
  -1   1  -2 1182.25   37.78
  -1  -1  -2 1271.07   37.83
   1  -1   2 1319.67   37.84
  -1  -1  -3   66.47    2.00
  -1   1  -3   53.06    1.87
   1  -1   3   55.28    2.01
   1  -1   3   52.32    2.05
   1   1   3   63.75    2.14
  -1  -1  -3   68.92    2.27
  -1   1  -3   36.03    2.61
  -1   1  -3   54.26    2.08
   1  -1   3   70.84    2.25
  -1   1  -3   51.16    1.93
  -1   1  -4  120.16    3.66
  -1  -1  -4   93.47    3.65
   1   1   4   97.75    3.89
  -1   1  -4  122.70    4.39
   1  -1   4  116.51    3.89
  -1  -1  -4   91.74    3.66
   1  -1   4  127.75    3.74
  -1  -1  -4  101.85    4.03
   1  -1   4  125.54    4.10
  -1  -1  -4  123.32    4.05
  -1   1  -4  147.61    4.00
  -1   1  -4   78.76    4.43
  -1  -1  -4   96.69    3.86
  -1   1  -5    0.64    0.55
   1   1   5    0.54    0.25
   1  -1   5    0.99    0.32
  -1  -1  -5    0.48    0.22
   1   1   5    0.71    0.29
  -1   1  -5    0.84    0.21
   1  -1   5    0.87    0.32
  -1  -1  -5    1.21    1.03
  -1  -1  -5    0.73    0.44
  -1   1  -5    0.98    0.45
   1   1   5    0.77    0.80
   1  -1   5    0.95    0.69
  -1   1  -5    1.25    0.68
  -1  -1  -5    0.70    0.61
   1   1   5    0.49    0.45
   1   1   5    0.68    0.35
   1  -1   5    0.51    0.44
   1  -1   5    0.90    0.33
  -1  -1  -5    0.44    0.27
  -1  -1  -5    0.77    0.95
   1  -1   5    0.94    1.04
  -1  -1  -5    0.57    0.40
   1  -1   6    4.88    1.33
  -1  -1  -6    3.65    1.06
  -1   1  -6    3.90    0.58
   1   1   6    3.31    0.30
   1  -1   6    4.85    0.39
  -1  -1  -6    3.17    0.33
   1  -1   6    4.55    0.40
  -1   1  -6    4.16    0.30
  -1  -1  -6    4.26    1.26
  -1   1  -6    3.52    0.59
  -1  -1  -6    3.40    0.57
   1  -1   6    4.61    0.91
   1  -1   6    4.20    0.90
   1   1   6    3.18    0.98
   1  -1   6    4.45    0.62
   1  -1   6    4.96    0.45
   1   1   6    3.30    0.62
   1   1   6    4.04    0.48
  -1  -1  -6    3.25    0.35
  -1  -1  -6    3.97    0.51
  -1   1  -6    5.54    0.78
  -1  -1  -6    3.61    0.76
   1  -1   7   -0.90    1.45
  -1  -1  -7   -0.03    0.51
  -1  -1  -7   -0.04    1.01
  -1  -1  -7    0.59    0.65
  -1   1  -7    0.62    0.59
   1  -1   7    0.20    0.44
   1  -1   7    0.54    0.65
   1   1   7    0.18    0.47
   1   1   7    0.70    0.67
  -1  -1  -7    0.07    0.28
  -1   1  -7    0.77    0.23
  -1  -1  -7    0.09    0.27
   1   1   7    0.62    0.73
  -1   1  -7    0.62    0.61
   1  -1   7    0.75    0.78
  -1  -1  -7    0.30    0.56
  -1   1  -7    0.40    0.53
   1  -1   7    0.49    0.29
   1  -1   7    0.33    0.77
  -1  -1  -8   -0.08    0.50
   1  -1   8    0.67    0.68
   1  -1   8    0.18    0.45
   1   1   8    0.11    0.48
   1   1   8   -0.29    0.74
  -1  -1  -8    0.15    0.23
   1  -1   8   -0.31    0.83
  -1  -1  -8    0.37    0.49
  -1   1  -8   -0.27    0.52
   1  -1   9   -0.12    0.78
   1   1   9    0.29    0.68
   1   1   9   -0.18    0.43
   1  -1   9    0.62    0.60
  -1  -1  -9   -0.03    0.31
  -1   1  -9    0.17    0.36
  -1  -1  -9    0.07    0.36
   1   2  -9    0.20    0.37
   1  -2  -9    0.38    0.39
  -1  -2   9    0.02    0.54
  -1   2   9    0.28    0.67
  -1   2   9    0.74    0.46
  -1   2   9    0.57    0.71
  -1  -2   9    0.38    0.70
   1  -2  -9    0.53    0.17
   1   2  -9    0.18    0.43
   1  -2  -9    0.29    0.35
   1   2  -9    0.31    0.42
   1  -2  -8    5.31    0.59
  -1  -2   8   14.62    1.20
   1   2  -8   14.29    0.76
   1   2  -8   16.11    0.68
   1  -2  -8    5.41    0.62
  -1  -2   8   17.47    0.80
  -1   2   8    5.83    0.80
  -1   2   8    5.86    0.61
   1  -2  -8    4.80    0.41
  -1   2   8    6.47    1.43
  -1  -2   8   14.79    1.61
   1  -2  -8    5.05    0.40
  -1  -2   7    7.57    1.38
   1   2  -7    5.31    1.14
  -1   2   7    7.51    1.46
   1  -2  -7    7.01    1.22
   1   2  -7    6.73    0.72
   1  -2  -7    8.15    0.44
   1  -2  -7    8.41    0.81
   1   2  -7    6.21    0.67
  -1  -2   7    6.55    1.09
   1  -2  -7    8.42    0.65
  -1   2   7    6.59    1.09
  -1  -2   7    6.76    0.64
  -1   2   7    9.32    0.75
  -1   2   7    9.35    0.61
  -1  -2   7    6.47    0.50
   1  -2  -7    7.61    0.47
   1   2  -7    6.32    0.60
   1  -2  -7    8.31    0.62
   1  -2  -7    7.77    0.81
   1  -2  -6   -0.11    0.48
   1   2  -6    0.53    0.46
  -1   2   6   -0.02    0.72
   1  -2  -6    2.68    2.86
   1  -2  -6   -0.04    0.55
   1   2  -6    1.23    0.43
  -1   2   6    0.02    0.35
  -1  -2   6    0.74    0.30
   1   2  -6    0.67    0.40
   1  -2  -6    0.05    0.29
   1  -2  -6    0.78    0.64
   1   2  -6    1.38    0.71
   1  -2  -6    0.48    0.23
   1   2  -6    0.55    0.91
  -1   2   6    0.11    1.11
   1  -2  -6    0.43    0.92
  -1  -2   6    0.85    1.10
   1   2  -6    0.75    0.43
   1  -2  -6    0.20    0.39
   1   2  -6    1.00    0.54
   1  -2  -5    0.58    0.41
   1   2  -5    1.18    0.41
   1   2  -5    0.79    0.98
  -1   2   5    0.59    0.64
  -1   2   5    0.43    0.56
  -1  -2   5    0.67    0.43
   1  -2  -5    0.45    0.34
   1   2  -5   -0.26    2.57
   1   2  -5    1.15    0.46
   1  -2  -5   -0.07    2.72
   1   2  -5    0.92    0.32
   1  -2  -5    0.41    0.27
   1  -2  -5    0.37    0.22
   1   2  -5    0.65    0.59
   1  -2  -5    0.75    0.52
   1   2  -5    0.85    0.51
   1  -2  -5    1.13    0.88
   1   2  -5    1.04    0.35
   1   2  -5    1.02    0.85
  -1   2   5    0.70    0.90
  -1  -2   5    0.45    0.87
   1  -2  -5    0.86    0.35
   1   2  -4   10.43    1.73
  -1   2   4   13.61    0.81
  -1   2   4   13.50    0.77
  -1  -2   4    9.59    0.62
   1   2  -4    7.72    2.57
   1   2  -4   11.15    0.71
   1   2  -4   10.69    1.03
  -1  -2   4   11.78    0.95
   1  -2  -4   13.15    1.02
  -1   2   4   14.09    0.97
  -1  -2   4    9.57    0.56
   1  -2  -4   13.99    0.67
  -1  -2   3   51.63    2.25
   1  -2  -3   82.49    2.31
  -1   2   3   88.30    2.35
   1   2  -3   52.97    3.01
  -1  -2   3   59.49    2.20
  -1   2   3   80.85    2.35
  -1  -2   3   47.28    2.17
   1   2  -3   74.31    2.50
   1  -2  -3   82.20    2.52
  -1   2   3   80.68    2.43
   1   2  -3   78.73    2.49
   1  -2  -3   83.95    2.51
  -1  -2   3   71.81    2.42
   1   2  -3   44.79    3.48
   1   2  -3   58.00    2.25
   1   2  -2    2.56    1.38
  -1  -2   2    1.61    0.16
  -1   2   2    0.87    0.31
  -1  -2   2    1.79    0.16
  -1   2   2    0.60    0.35
   1   2  -2    2.14    0.27
   1   2  -2   -0.24    1.82
  -1  -2   2    1.46    0.47
  -1   2   2    0.71    0.46
   1   2  -2    1.17    0.47
   1  -2  -2    0.85    0.53
  -1  -2   2    1.52    0.38
   1  -2  -2    1.25    0.36
  -1   2   1   50.51    1.74
   1  -2  -1   50.87    2.17
   1  -2  -1   41.16    1.90
   1  -2  -1   50.25    1.72
  -1   2   1   48.84    1.70
   1  -2  -1   46.18    1.73
   1  -2  -1   52.97    1.71
   1   2  -1   40.49    2.47
   1   2  -1   51.10    1.66
   1   2  -1   57.86    1.75
   1  -2  -1   55.46    1.74
   1  -2  -1   42.93    1.87
   1   2  -1   47.99    1.93
   1  -2   0  147.04    4.57
  -1   2   0  135.29    4.50
  -1  -2   0  136.64    4.45
   1  -2   0  146.04    4.63
   1  -2   0  139.73    4.48
   1   2   0  138.84    4.81
  -1   2   0  137.04    4.47
   1  -2   0  142.69    4.50
  -1   2   0  130.73    4.50
   1   2   0  139.06    4.73
  -1   2   0  144.07    4.50
   1  -2   0  128.68    4.55
   1   2   0  133.53    4.56
   1   2   1   22.11    0.85
   1   2   1   22.09    0.80
   1  -2   1   14.71    0.87
   1   2   1   20.84    1.02
  -1   2  -1   14.33    0.72
  -1  -2  -1   20.86    0.84
  -1   2  -1   20.95    0.83
   1   2   1   19.11    1.36
   1  -2   1   19.54    0.85
   1   2   1   20.36    0.85
   1  -2   2  221.88    9.46
  -1  -2  -2  368.95    9.48
   1   2   2  363.48    9.52
   1   2   2  354.38    9.52
  -1   2  -2  224.86    9.37
  -1  -2  -2  346.25    9.53
  -1   2  -2  247.30    9.44
  -1   2  -2  319.68    9.50
  -1   2  -2  179.64    9.55
   1   2   2  363.24    9.54
   1  -2   2  322.54    9.52
   1  -2   3   28.90    1.06
  -1  -2  -3   15.47    0.94
   1   2   3   15.65    1.05
   1   2   3   16.07    1.03
   1  -2   3   24.47    1.02
  -1   2  -3   32.75    1.16
  -1   2  -3   19.84    1.77
  -1   2  -3   23.02    1.21
  -1  -2  -3   16.15    1.15
   1  -2   3   22.94    1.20
   1   2   3   20.35    1.15
  -1   2  -3   27.55    0.91
  -1   2  -4   28.49    1.05
   1   2   4   23.38    1.34
   1  -2   4   23.54    1.25
  -1   2  -4   24.89    2.04
   1  -2   4   28.22    1.16
  -1  -2  -4   23.37    1.18
  -1   2  -4   33.52    1.39
  -1   2  -4   27.98    1.53
  -1  -2  -4   24.21    1.50
   1   2   4   27.76    1.49
   1  -2   4   26.33    1.52
  -1  -2  -4   27.66    1.51
  -1   2  -4   27.85    1.53
  -1   2  -5   35.65    1.99
   1  -2   5   36.79    2.08
  -1  -2  -5   43.75    2.10
   1   2   5   41.25    2.10
  -1   2  -5   34.19    1.55
   1   2   5   37.86    1.34
   1  -2   5   31.47    1.40
   1  -2   5   34.77    1.38
   1   2   5   35.52    1.38
  -1  -2  -5   44.83    2.14
  -1   2  -5   44.43    2.11
  -1   2  -5   39.06    1.50
  -1  -2  -5   41.47    1.47
   1  -2   5   39.04    1.93
  -1  -2  -5   43.49    1.50
   1  -2   5   33.70    1.79
   1   2   5   41.36    1.98
  -1  -2  -5   39.66    1.50
   1  -2   5   37.73    1.46
   1   2   5   47.15    1.53
   1  -2   5   36.98    1.41
   1   2   5   46.52    1.45
  -1  -2  -5   40.34    1.38
  -1   2  -5   34.61    1.40
  -1  -2  -5   41.00    1.37
  -1  -2  -5   45.11    1.48
  -1   2  -5   38.76    1.45
  -1   2  -5   41.20    1.78
  -1  -2  -5   45.39    1.85
  -1  -2  -5   22.99    2.94
   1   2   6    3.84    0.28
  -1   2  -6    2.32    0.63
   1  -2   6    1.90    0.39
  -1   2  -6    1.93    0.24
   1  -2   6    2.32    0.37
  -1  -2  -6    4.38    0.34
  -1  -2  -6    3.97    1.25
   1  -2   6    2.67    0.90
  -1   2  -6    1.84    0.58
  -1  -2  -6    4.19    0.59
   1   2   6    4.66    1.07
   1  -2   6    1.28    0.91
  -1   2  -6    2.88    0.68
  -1  -2  -6    3.97    0.73
   1  -2   6    1.90    0.41
   1   2   6    4.54    0.63
   1  -2   6    2.95    0.56
   1   2   6    3.94    0.49
  -1  -2  -6    3.74    0.36
   1  -2   6    2.59    1.22
  -1  -2  -6    4.56    1.14
  -1   2  -6    2.79    1.05
  -1   2  -6    1.97    0.48
   1   2   6    3.49    1.24
  -1  -2  -6    4.41    0.54
   1  -2   7   -0.14    0.32
  -1   2  -7    0.40    0.57
  -1  -2  -7    2.67    0.32
   1  -2   7   -0.25    0.74
   1   2   7    2.38    0.73
   1   2   7    2.40    0.75
   1  -2   7    0.02    0.42
   1   2   7    2.77    0.52
   1  -2   7    0.30    0.61
  -1  -2  -7    2.46    0.34
  -1  -2  -7    3.04    0.74
   1   2   7    1.15    2.16
  -1   2  -7    0.35    0.60
   1  -2   7    0.08    0.79
  -1  -2  -7    2.38    0.57
  -1   2  -7    0.13    0.50
  -1   2  -7   -0.42    1.03
  -1  -2  -7    3.32    1.11
   1   2   7    0.95    1.23
   1  -2   7   -0.71    1.27
  -1  -2  -7    2.91    0.56
  -1  -2  -8    2.56    0.50
  -1   2  -8    0.90    0.46
  -1  -2  -8    2.36    0.25
   1   2   8    2.41    0.83
   1  -2   8    1.61    0.82
   1  -2   8    0.98    0.63
   1   2   8    2.52    0.78
   1   2   8    2.68    0.54
  -1  -2  -8    1.98    0.48
  -1   2  -8    1.21    0.55
  -1  -2  -8    2.36    0.29
  -1  -2  -9    0.34    0.35
  -1   2  -9    0.26    0.34
   1  -2   9    0.13    0.52
   1   2   9    0.20    0.44
   1   2   9    0.45    0.71
   1   2   9    0.60    0.75
   1  -2   9    0.20    0.74
  -1  -2  -9   -0.01    0.26
  -1   2  -9    0.20    0.37
  -1  -2  -9   -0.06    0.10
   1   3  -9   -0.23    0.51
  -1   3   9    4.73    0.51
  -1   3   9    5.13    0.77
   1  -3  -9    0.07    0.16
   1   3  -9    7.97    0.46
   1  -3  -9    4.51    0.44
  -1  -3   9    9.22    0.76
  -1   3   9    4.50    0.72
   1  -3  -9    3.88    0.36
   1   3  -9    7.05    0.51
   1  -3  -9    4.61    0.27
   1   3  -8    0.55    0.45
   1  -3  -8    1.08    0.49
  -1   3   8    1.58    0.73
  -1   3   8    0.76    0.49
  -1  -3   8    0.66    0.54
   1  -3  -8    0.86    0.31
  -1   3   8    0.87    0.74
  -1  -3   8    0.83    0.74
   1  -3  -8    0.91    0.29
   1   3  -8    0.48    0.55
   1  -3  -8    0.50    0.43
  -1   3   7   18.26    1.82
   1   3  -7   21.25    1.63
   1  -3  -7   20.17    1.68
  -1  -3   7   22.51    1.85
   1   3  -7   26.25    1.22
   1  -3  -7   23.48    0.93
   1  -3  -7   22.97    1.36
  -1  -3   7   24.56    1.77
  -1  -3   7   22.27    1.61
   1  -3  -7   21.20    1.05
   1   3  -7   27.18    1.13
  -1   3   7   21.35    1.67
  -1   3   7   26.44    1.19
  -1  -3   7   26.73    1.11
  -1   3   7   25.42    1.07
   1  -3  -7   22.43    0.95
   1   3  -7   26.12    1.08
   1  -3  -7   25.61    1.10
   1  -3  -7   22.25    1.33
   1  -3  -6    1.51    0.45
  -1   3   6    1.63    0.85
  -1   3   6    2.06    0.71
   1  -3  -6    1.86    0.64
   1  -3  -6    2.69    2.90
  -1   3   6    2.00    0.41
   1  -3  -6    1.53    0.32
   1   3  -6    2.53    0.74
   1  -3  -6    2.02    0.65
   1  -3  -6    2.11    0.28
  -1   3   6    2.34    1.12
   1  -3  -6    1.58    0.43
  -1  -3   6    2.43    1.09
   1   3  -6    2.51    0.99
   1   3  -6    2.64    0.45
   1  -3  -6    1.37    0.97
   1   3  -6    2.40    0.65
  -1  -3   6    2.23    0.37
   1   3  -5    3.05    0.55
   1  -3  -5    0.68    0.23
   1   3  -5    2.74    0.59
   1  -3  -5    0.88    0.53
   1  -3  -5    0.48    0.42
   1   3  -5    3.77    0.46
   1   3  -5    3.74    2.58
   1  -3  -5    0.48    0.28
   1   3  -5    4.44    1.64
  -1   3   5    0.71    0.61
  -1   3   5    0.79    0.66
   1  -3  -5    0.84    0.38
   1  -3  -5    0.83    0.81
   1   3  -5    3.32    0.89
  -1   3   5    0.64    0.92
   1  -3  -5    0.89    0.37
  -1  -3   5    3.64    0.94
   1   3  -5    3.40    0.37
  -1   3   4  455.44   12.13
   1   3  -4  324.19   12.77
  -1   3   4  449.42   12.12
  -1  -3   4  275.99   11.82
   1   3  -4  350.52   11.92
   1   3  -4  282.50   12.95
   1  -3  -4  449.54   12.00
  -1  -3   4  328.75   11.92
   1  -3  -4  437.45   12.27
   1   3  -4  380.04   12.20
  -1  -3   4  392.05   12.14
  -1   3   4  460.84   12.19
  -1  -3   3    4.37    0.31
  -1  -3   3    4.73    0.57
  -1   3   3    4.40    0.54
  -1   3   3    5.75    0.51
   1   3  -3    4.91    1.78
   1   3  -3    5.31    0.39
  -1   3   3    5.45    0.60
   1   3  -3    4.95    0.68
  -1  -3   3    5.66    0.67
   1  -3  -3    5.32    0.71
   1  -3  -3    5.57    0.49
   1   3  -2   17.86    1.87
  -1  -3   2   15.50    0.96
  -1   3   2   18.19    0.82
  -1  -3   2   18.15    0.66
  -1   3   2   20.02    0.79
   1   3  -2   12.18    2.17
   1   3  -2   17.78    0.70
  -1  -3   2   17.98    0.84
   1  -3  -2   20.86    0.91
  -1   3   2   19.53    0.84
   1   3  -2   20.07    0.89
   1  -3  -2   10.50    1.57
   1  -3  -1  287.61   10.09
  -1   3   1  294.23    9.97
   1  -3  -1  311.80   10.22
   1  -3  -1  298.41    9.93
   1   3  -1  286.21   10.42
   1  -3  -1  278.02    9.97
   1  -3  -1  314.24    9.91
   1   3  -1  252.59   10.50
   1   3  -1  330.47    9.91
   1  -3  -1  319.03    9.91
  -1   3   0  229.03    7.23
  -1  -3   0  218.38    7.17
  -1  -3   0  240.96    7.23
   1  -3   0  225.33    7.37
   1  -3   0  241.82    7.30
   1  -3   0  232.57    7.19
  -1   3   0  221.68    7.16
   1   3   0  208.61    7.61
   1   3   0  234.90    7.20
   1   3   0  231.54    7.27
  -1   3   0  226.26    7.16
  -1  -3   0  232.86    7.14
   1  -3   0  232.52    7.20
  -1   3   0  214.02    7.17
   1   3   0  225.20    7.60
  -1   3   0  214.15    7.52
  -1  -3   0  195.50    7.17
  -1   3   0  218.20    7.26
   1   3   0  220.27    7.48
   1   3   0  196.14    7.21
   1  -3   0  185.66    7.20
   1  -3   1  181.99    6.22
   1  -3   1  187.28    6.39
   1   3   1  172.94    6.48
   1  -3   1  207.10    6.39
  -1  -3  -1  149.94    6.33
  -1   3  -1  190.22    6.29
   1   3   1  189.88    6.77
  -1   3  -1  195.80    6.51
  -1   3  -1  204.59    6.30
  -1   3  -1  199.11    6.29
  -1  -3  -1  198.46    6.29
   1   3   1  184.59    6.73
   1   3   1  220.73    6.33
   1  -3   1  212.87    6.34
   1  -3   2  154.36    6.12
  -1  -3  -2  226.87    6.12
   1   3   2  206.24    6.14
   1   3   2  216.49    6.12
  -1   3  -2  158.62    6.00
   1  -3   2  164.85    6.16
  -1   3  -2  190.47    6.10
  -1   3  -2  121.90    6.23
  -1  -3  -2  201.17    6.11
  -1   3  -2  164.19    6.04
   1  -3   2  183.36    6.11
   1   3   2  216.62    6.13
  -1  -3  -3  173.27    5.48
   1  -3   3  161.18    5.52
   1   3   3  153.37    5.54
   1   3   3  164.45    5.54
  -1   3  -3  162.61    5.50
  -1   3  -3  181.43    5.62
  -1  -3  -3  176.41    5.61
   1   3   3  167.08    5.57
   1  -3   3  169.22    5.61
  -1   3  -3  154.96    5.38
   1  -3   4   76.72    3.30
  -1   3  -4   81.83    3.06
   1  -3   4   85.79    3.49
   1   3   4   93.88    3.43
  -1   3  -4   78.95    4.11
  -1  -3  -4   98.13    3.23
   1  -3   4   85.53    3.19
  -1   3  -4   94.21    3.27
   1  -3   4   90.69    3.47
  -1   3  -4   93.50    3.45
   1   3   4   98.65    3.46
  -1  -3  -4   93.45    3.52
  -1   3  -4   97.34    3.47
  -1  -3  -4  103.46    3.53
   1  -3   5   31.91    2.10
  -1  -3  -5   48.49    2.18
   1   3   5   42.75    2.11
  -1   3  -5   37.59    2.04
   1   3   5   39.22    1.37
  -1   3  -5   38.64    1.58
   1  -3   5   30.79    1.44
   1  -3   5   37.69    1.44
  -1  -3  -5   46.04    2.20
  -1   3  -5   44.79    2.15
  -1  -3  -5   42.92    1.53
   1  -3   5   32.81    1.84
   1  -3   5   36.50    2.04
  -1   3  -5   32.67    2.51
   1   3   5   43.46    2.09
   1   3   5   45.72    1.56
  -1  -3  -5   42.36    1.63
   1  -3   5   36.57    1.49
   1   3   5   47.78    1.50
  -1  -3  -5   41.76    1.43
  -1  -3  -5   43.53    1.42
  -1   3  -5   36.66    1.44
  -1   3  -5   38.46    1.49
  -1  -3  -5   45.45    1.53
  -1   3  -5   41.69    1.79
  -1  -3  -5   45.72    1.88
   1   3   5   33.96    2.49
  -1  -3  -6    0.55    0.50
  -1   3  -6    1.02    0.53
   1  -3   6    0.83    0.87
   1   3   6    0.95    1.03
   1  -3   6    1.55    1.02
  -1   3  -6    1.61    0.59
  -1  -3  -6    0.20    0.65
   1   3   6    0.64    0.42
   1   3   6    0.30    0.55
   1  -3   6    1.13    0.50
  -1  -3  -6    0.64    0.33
  -1  -3  -6    0.63    0.30
   1  -3   6    1.40    0.35
   1  -3   6    0.95    0.38
  -1   3  -6    1.34    0.61
  -1  -3  -6    0.51    0.45
   1   3   6    0.07    1.16
  -1   3  -6    0.91    1.04
   1  -3   6    0.81    1.21
  -1   3  -6    1.17    0.45
  -1  -3  -6    1.12    1.05
  -1   3  -7    0.07    1.00
   1  -3   7    0.97    1.35
  -1  -3  -7    3.01    1.08
  -1  -3  -7    1.97    0.50
   1   3   7    1.41    1.27
  -1   3  -7    0.63    0.49
   1   3   7    2.68    2.19
  -1  -3  -7    2.15    0.71
   1  -3   7    1.29    0.59
   1   3   7    2.19    0.55
   1   3   7    2.66    0.75
  -1  -3  -7    2.11    0.35
   1   3   7    1.71    0.72
   1  -3   7    0.22    0.75
  -1  -3  -7    2.24    0.34
  -1   3  -7    0.70    0.62
   1  -3   7    0.44    0.35
   1  -3   7    0.62    0.89
  -1   3  -7    0.76    0.60
  -1  -3  -7    1.71    0.53
  -1   3  -8    0.42    0.45
  -1  -3  -8   -0.14    0.47
   1  -3   8    0.72    0.57
   1   3   8    0.12    0.76
   1   3   8    0.46    0.53
  -1  -3  -8    0.24    0.26
  -1  -3  -8    0.43    0.27
  -1   3  -8    0.37    0.54
  -1  -3  -8    0.22    0.41
   1  -3   8    0.60    0.25
   1  -3   8    0.49    0.80
   1   3   8    0.01    0.79
  -1  -3  -9    0.34    0.33
  -1   3  -9   -0.03    0.32
   1   3   9   -0.17    0.71
   1   3   9    0.43    0.46
   1  -3   9    0.27    0.69
   1   3   9   -0.08    0.71
  -1  -3  -9   -0.27    0.16
  -1   3  -9    0.43    0.60
  -1   3  -9    0.04    0.37
   1   4  -9   -0.14    0.33
   1  -4  -9    0.61    0.36
  -1   4   9    0.65    0.67
  -1   4   9    0.03    0.46
   1  -4  -9    0.24    0.20
  -1  -4   9    0.15    0.65
  -1   4   9   -0.15    0.65
   1  -4  -9   -0.07    0.22
   1   4  -9    0.39    0.61
   1   4  -9   -0.04    0.41
   1  -4  -8   19.66    0.86
   1   4  -8   11.36    0.79
  -1  -4   8   11.54    0.83
  -1   4   8   20.90    1.08
  -1   4   8   21.31    0.93
   1  -4  -8   18.02    0.73
  -1  -4   8   14.17    0.98
  -1   4   8   18.20    1.04
   1  -4  -8   15.31    0.75
   1  -4  -8   19.04    0.71
   1  -4  -7    0.14    0.42
  -1  -4   7    0.33    0.93
  -1   4   7   -0.49    1.03
  -1  -4   7    1.28    1.14
   1  -4  -7    0.44    0.58
  -1   4   7    0.39    0.47
  -1  -4   7    0.67    0.47
   1  -4  -7    0.23    0.35
   1  -4  -7    0.43    0.61
   1  -4  -7    0.38    0.30
   1   4  -7    0.80    0.64
  -1  -4   7    0.77    0.37
   1   4  -7    0.86    0.91
   1  -4  -7   -0.16    0.93
  -1  -4   7   -0.07    1.14
   1  -4  -7    0.52    0.50
   1   4  -7    0.52    0.43
  -1   4   7    0.11    1.13
  -1   4   6   22.25    1.68
   1   4  -6   27.08    1.66
   1  -4  -6   22.82    1.59
  -1  -4   6   26.70    1.73
   1   4  -6   29.28    1.19
  -1  -4   6   24.05    1.00
   1  -4  -6   24.68    0.93
   1  -4  -6   20.43    1.01
  -1   4   6   23.16    1.57
  -1   4   6   24.00    1.47
   1  -4  -6   20.60    1.13
   1   4  -6   20.45    1.44
  -1   4   6   25.74    1.02
   1  -4  -6   24.74    0.96
   1  -4  -6   11.98    3.49
   1  -4  -6   23.25    1.03
   1   4  -6   28.07    1.05
   1  -4  -5    9.40    0.64
   1   4  -5   19.19    0.77
   1   4  -5   17.50    2.20
  -1   4   5    8.93    1.04
  -1   4   5   10.45    0.98
   1  -4  -5    9.37    0.77
   1   4  -5   13.46    1.16
   1   4  -5   17.24    2.93
   1   4  -5   21.26    0.80
   1  -4  -5   10.60    0.59
   1  -4  -5   10.76    0.76
   1   4  -5   15.89    0.86
   1   4  -5   19.75    1.27
   1  -4  -5   10.21    1.12
  -1  -4   5   19.31    1.28
  -1   4   5    9.83    1.18
   1   4  -5   19.32    0.68
   1  -4  -5   10.47    0.64
   1   4  -5   21.24    0.87
   1  -4  -4   16.93    0.93
  -1  -4   4   18.95    0.99
  -1   4   4   15.74    1.05
  -1   4   4   17.38    1.03
   1   4  -4   18.58    2.35
  -1  -4   4   17.93    1.13
   1  -4  -4   16.81    1.15
  -1   4   4   17.77    1.13
   1   4  -4   20.29    1.18
   1   4  -4   20.25    0.85
   1   4  -4   16.20    2.73
   1  -4  -3  179.53    4.93
   1   4  -3  148.36    4.80
   1   4  -3  120.25    5.94
  -1   4   3  167.54    4.95
   1   4  -3  168.24    5.04
   1  -4  -3  185.90    5.08
  -1  -4   3  165.97    4.97
  -1  -4   3  159.62    5.03
  -1  -4   3  118.13    4.69
  -1   4   3  175.05    4.95
   1   4  -3  132.79    5.86
  -1   4   3  160.34    4.94
  -1   4   2   38.64    1.40
  -1  -4   2   36.37    1.24
  -1  -4   2   34.08    1.61
  -1  -4   2   34.71    1.25
   1  -4  -2   27.76    2.09
   1   4  -2   36.40    1.30
   1   4  -2   30.75    2.69
  -1  -4   2   39.90    1.41
   1   4  -2   39.83    1.44
   1  -4  -2   40.99    1.45
  -1   4   2   38.95    1.37
   1  -4  -2   40.74    1.39
  -1   4   1 1386.39   45.36
   1  -4  -1 1297.96   45.44
  -1   4   1 1319.72   45.34
   1   4  -1 1281.80   45.89
  -1  -4   1 1400.07   45.35
   1  -4  -1 1392.30   45.38
  -1   4   1 1400.38   45.43
  -1  -4   1 1455.04   45.38
   1  -4  -1 1426.53   45.65
   1  -4  -1 1345.65   45.53
   1   4  -1 1531.28   45.87
   1   4  -1 1154.31   45.92
   1  -4  -1 1486.12   45.32
   1   4  -1 1486.88   45.32
   1  -4  -1 1440.76   45.35
   1   4   0  929.58   27.81
   1   4   0  926.68   27.89
  -1   4   0  956.16   27.77
  -1   4   0  911.57   27.77
   1   4   0  874.78   28.31
   1  -4   0  957.16   27.81
  -1  -4   0  962.36   27.87
   1  -4   0  977.03   27.95
  -1  -4   0  865.72   27.80
  -1  -4   0  969.14   27.89
   1  -4   0  941.65   28.03
  -1   4   0  913.55   28.25
  -1   4   0  780.67   27.74
  -1   4   0  898.63   27.93
  -1  -4   0  832.58   27.74
   1   4   0  915.86   28.16
   1   4   0  935.30   28.32
   1  -4   0  630.73   27.75
   1   4   0  690.09   27.76
   1  -4   0  973.91   27.82
  -1  -4   0  958.82   27.75
   1  -4   1   62.61    1.99
  -1  -4  -1   55.62    2.16
   1  -4   1   60.28    2.34
  -1  -4  -1   53.30    2.20
   1  -4   1   64.29    2.22
  -1   4  -1   60.49    2.11
  -1   4  -1   61.92    2.08
  -1   4  -1   55.32    2.03
   1   4   1   55.12    2.75
  -1  -4  -1   58.06    2.05
  -1   4  -1   62.93    2.55
   1  -4   1   62.57    2.28
  -1   4  -1   57.58    1.95
   1   4   1   54.99    2.53
   1  -4   1   62.88    2.16
   1   4   1   62.04    2.12
  -1   4  -2  321.37   10.93
   1  -4   2  338.95   11.03
   1   4   2  308.66   11.56
  -1  -4  -2  337.94   10.97
  -1   4  -2  311.89   10.93
   1   4   2  328.48   11.64
  -1   4  -2  345.36   10.97
   1  -4   2  349.82   11.08
   1   4   2  338.03   10.99
   1   4   2  332.26   11.02
   1  -4   2  353.81   11.02
   1   4   2  345.65   11.00
  -1  -4  -3  114.10    3.14
   1  -4   3   72.62    3.08
  -1   4  -3   52.64    3.32
  -1   4  -3   77.51    3.01
  -1   4  -3   96.75    3.17
  -1  -4  -3  106.31    3.21
   1  -4   3   78.62    3.25
  -1   4  -3   73.03    2.93
   1  -4   3   69.84    3.10
   1   4   3  100.34    3.18
   1   4   3  103.41    3.17
   1   4   3   93.71    3.18
  -1   4  -4    7.24    0.61
  -1   4  -4    8.23    1.00
  -1  -4  -4    4.07    0.97
  -1   4  -4    6.82    0.47
  -1   4  -4    8.30    0.53
   1   4   4    4.54    0.78
   1   4   4    4.32    0.90
  -1   4  -4    5.90    1.99
   1  -4   4    7.25    1.12
   1  -4   4    7.95    0.70
  -1  -4  -4    5.27    0.89
  -1   4  -4    8.82    0.71
   1   4   4    4.16    1.75
  -1   4  -4    6.18    0.42
  -1  -4  -4    6.03    0.94
   1   4   4    5.65    0.91
  -1   4  -4    6.99    0.96
   1  -4   4    6.11    1.01
  -1   4  -4    8.11    0.43
   1  -4   5   -0.20    0.99
  -1   4  -5   -0.11    0.91
  -1   4  -5   -0.06    0.37
   1   4   5    0.08    0.98
  -1  -4  -5    0.36    0.97
  -1   4  -5   -0.04    0.61
   1  -4   5    0.30    0.34
  -1   4  -5    0.37    0.98
  -1  -4  -5   -0.16    1.08
   1  -4   5    0.50    0.87
  -1  -4  -5    0.27    0.40
   1  -4   5   -1.07    1.08
  -1   4  -5    0.35    1.81
   1   4   5    0.30    0.93
  -1  -4  -5    0.01    0.59
   1   4   5    0.13    0.34
  -1  -4  -5   -0.09    0.32
  -1   4  -5    0.14    0.33
  -1   4  -5    0.61    0.55
   1   4   5    1.40    1.60
  -1  -4  -5    0.18    0.40
  -1   4  -6    4.72    1.06
   1   4   6    1.68    1.19
   1  -4   6    2.45    1.23
  -1  -4  -6    1.19    0.48
  -1  -4  -6    1.71    1.00
   1  -4   6    4.97    0.49
  -1   4  -6    5.00    0.69
   1  -4   6    4.95    0.42
  -1  -4  -6    1.34    0.34
   1  -4   6    5.30    0.69
   1   4   6    1.84    0.64
   1  -4   6    5.34    1.03
  -1  -4  -6    1.36    0.46
   1  -4   6    4.32    1.21
   1   4   6    1.09    1.09
   1  -4   6    4.35    0.55
   1   4   6    1.40    0.49
  -1  -4  -6    1.30    0.39
  -1  -4  -6    1.02    0.69
  -1   4  -6    5.06    0.64
   1   4   6   -1.00    2.32
  -1   4  -6    4.67    0.53
   1  -4   7    7.15    0.55
  -1   4  -7    6.52    0.75
  -1  -4  -7   10.53    0.54
   1  -4   7    7.26    0.86
   1   4   7   10.18    0.85
  -1  -4  -7    8.01    0.59
   1  -4   7    6.95    1.10
  -1   4  -7    6.97    0.64
  -1  -4  -7   10.67    0.69
   1   4   7   10.71    0.89
   1  -4   7    6.17    0.69
   1   4   7   11.75    0.73
  -1  -4  -7   10.53    0.54
  -1   4  -7    5.50    1.13
   1  -4   7    8.00    1.53
   1   4   7    8.76    1.44
  -1  -4  -7   10.35    1.31
  -1  -4  -7   10.68    0.95
   1   4   7    7.61    2.38
  -1   4  -8   -0.03    0.50
   1  -4   8    0.07    0.26
  -1  -4  -8   -0.04    0.27
   1   4   8   -0.48    0.74
   1  -4   8    0.07    0.75
   1   4   8    0.23    0.74
   1   4   8   -0.35    0.52
  -1  -4  -8    0.01    0.27
  -1   4  -8    0.05    0.53
  -1  -4  -8   -0.14    0.43
  -1   4  -8   -0.05    0.41
  -1   4  -9    5.78    0.43
   1   4   9    7.32    0.34
   1   4   9    7.59    0.78
   1   4   9    8.13    0.35
   1   4   9    6.60    0.57
   1   4   9    6.86    0.71
   1  -4   9    6.68    0.71
  -1  -4  -9    5.49    0.24
  -1   4  -9    7.08    0.36
  -1  -4  -9    5.86    0.37
  -1   4  -9    6.80    0.67
   1  -5  -9    0.80    0.33
   1   5  -9    0.08    0.29
  -1   5   9    1.23    0.47
   1  -5  -9    1.08    0.23
  -1  -5   9    0.14    0.63
  -1   5   9    1.43    0.62
   1  -5  -9    1.36    0.23
   1   5  -9    0.13    0.36
   1  -5  -9    0.87    0.34
   1  -5  -9    1.10    0.35
   1   5  -9    0.16    0.37
   1   5  -9    0.25    0.61
  -1   5   8    0.12    0.51
   1  -5  -8    0.10    0.33
   1  -5  -8   -0.05    0.30
  -1   5   8   -0.34    0.66
  -1  -5   8   -0.03    0.65
   1  -5  -8    0.16    0.30
   1   5  -8    0.30    0.60
   1   5  -8    0.56    0.40
   1  -5  -8   -0.05    0.43
  -1  -5   7    1.61    1.17
  -1   5   7    2.18    1.08
   1  -5  -7    2.04    0.65
  -1   5   7    2.78    0.51
   1  -5  -7    2.59    0.41
   1   5  -7    1.69    0.57
   1  -5  -7    2.43    0.37
  -1  -5   7    2.94    1.17
   1  -5  -7    2.18    0.98
   1   5  -7    1.77    0.46
   1  -5  -7    2.46    0.49
  -1   5   7    1.96    1.17
   1   5  -7    1.94    0.94
  -1  -5   7    2.16    0.43
   1   5  -7    2.15    0.66
   1   5  -6    3.48    0.69
  -1  -5   6    4.21    1.04
   1   5  -6    4.19    0.61
  -1   5   6    6.52    1.08
  -1  -5   6    2.50    1.25
  -1   5   6    5.60    0.96
   1  -5  -6    5.77    0.62
   1   5  -6    3.18    1.10
  -1   5   6    6.05    0.52
   1  -5  -6    5.60    0.45
   1  -5  -6    5.52    0.52
  -1   5   6    3.95    1.15
  -1  -5   6    5.21    1.10
   1   5  -6    4.26    0.95
   1   5  -6    4.13    0.49
   1  -5  -6    4.51    1.00
   1   5  -5   13.29    0.78
   1  -5  -5   11.81    0.52
   1  -5  -5   11.62    0.85
   1   5  -5   12.24    0.81
   1  -5  -5   10.30    0.69
   1   5  -5   11.61    2.22
  -1   5   5   11.92    0.99
  -1   5   5   11.57    1.06
   1  -5  -5   12.03    0.80
   1   5  -5    7.04    1.17
   1   5  -5   10.16    0.58
   1   5  -5    8.99    2.60
  -1  -5   5   12.00    1.13
   1   5  -5   10.99    0.68
  -1   5   5   10.41    1.11
   1  -5  -5   10.32    1.09
  -1  -5   5    6.95    1.02
   1   5  -5    9.69    1.07
   1  -5  -5   11.43    0.61
   1   5  -5    9.35    0.58
   1  -5  -4  338.02   11.73
  -1  -5   4  410.74   11.88
   1   5  -4  344.96   13.05
   1   5  -4  371.54   11.64
   1   5  -4  374.25   11.55
   1  -5  -4  340.17   11.52
  -1   5   4  330.26   11.82
   1   5  -4  365.73   13.02
  -1   5   4  326.79   11.84
   1  -5  -4  361.78   11.77
   1  -5  -4  354.18   11.51
   1   5  -4  403.65   11.94
   1  -5  -4  325.46   11.85
  -1  -5   4  386.10   11.90
  -1   5   4  336.04   11.81
   1  -5  -3   44.71    1.76
   1  -5  -3   43.57    1.71
   1   5  -3   46.25    1.60
   1   5  -3   42.40    3.27
   1  -5  -3   40.90    1.78
  -1   5   3   42.60    1.73
   1   5  -3   51.42    1.82
  -1  -5   3   48.66    1.79
   1  -5  -3   35.62    1.68
   1   5  -3   42.51    3.05
  -1  -5   3   51.34    1.94
  -1   5   3   43.46    1.75
  -1   5   2    2.50    0.47
  -1  -5   2    1.28    0.10
  -1  -5   2    2.09    0.76
   1  -5  -2    1.61    0.60
  -1  -5   2    2.00    0.18
   1  -5  -2    1.90    0.48
   1  -5  -2    2.04    0.37
   1   5  -2    3.25    2.17
   1  -5  -2    1.81    0.41
  -1   5   2    2.14    0.36
   1   5  -2    2.02    0.38
  -1  -5   2    1.97    0.38
   1  -5  -2    0.58    1.35
  -1  -5   2    1.64    0.56
   1   5  -1 1400.17   49.88
  -1   5   1 1573.56   49.22
   1  -5  -1 1473.99   49.34
  -1   5   1 1507.05   49.19
   1  -5  -1 1553.38   49.24
  -1  -5   1 1578.47   49.20
   1  -5  -1 1562.10   49.19
   1   5  -1 1577.79   49.78
  -1   5   1 1475.57   49.59
  -1  -5   1 1475.36   49.12
   1   5  -1 1580.85   49.13
   1  -5  -1 1625.15   49.12
  -1   5   1 1415.62   49.10
   1  -5  -1 1595.37   49.55
  -1  -5   1 1624.15   49.37
  -1  -5   1 1648.86   49.25
   1  -5  -1 1360.52   49.36
   1  -5   0  367.01   12.53
  -1  -5   0  416.28   12.61
  -1  -5   0  414.66   12.48
   1  -5   0  387.29   12.54
  -1   5   0  349.92   13.04
   1   5   0  402.85   13.00
   1   5   0  384.74   13.18
  -1   5   0  349.05   12.70
  -1  -5   0  401.29   12.67
   1  -5   0  401.67   12.84
   1  -5   0  409.84   12.72
  -1  -5   0  367.76   12.55
   1   5   0  382.14   12.62
   1   5   0  385.55   12.53
  -1   5   0  371.73   12.49
   1   5   0  370.26   13.15
  -1   5   0  384.07   12.50
   1   5   1    0.18    0.40
  -1  -5  -1    0.37    0.76
   1  -5   1    0.26    0.97
   1   5   1    0.39    0.58
   1   5   1   -0.27    1.22
  -1   5  -1    0.39    0.15
  -1  -5  -1   -0.05    0.50
   1  -5   1    0.33    0.73
   1  -5   1    0.45    0.25
  -1   5  -1    0.39    0.30
  -1  -5  -1    0.21    0.26
  -1  -5  -1    0.42    0.35
   1  -5   1    1.08    0.48
   1   5   1    0.36    0.45
   1  -5   1    0.41    0.58
  -1   5  -1    0.59    0.44
   1  -5   1    0.43    0.70
   1   5   1   -0.44    1.49
  -1   5  -1    0.64    0.37
  -1   5  -1    0.25    1.28
   1   5   2  170.47    5.58
   1  -5   2  165.24    5.60
  -1  -5  -2  159.59    5.53
  -1   5  -2  160.30    5.51
   1   5   2  168.39    6.40
   1   5   2  154.44    6.38
  -1   5  -2  171.44    5.54
   1  -5   2  176.84    5.67
  -1   5  -2  165.18    5.54
   1  -5   2  175.95    5.74
   1   5   2  147.19    5.62
   1   5   3    6.28    1.05
   1   5   3    8.47    0.91
   1  -5   3   30.16    1.23
  -1  -5  -3    6.68    0.93
  -1   5  -3   27.93    0.98
   1   5   3    6.77    1.94
   1   5   3    6.23    2.25
  -1   5  -3   22.83    1.10
  -1  -5  -3    6.73    0.98
   1  -5   3   22.53    1.19
  -1  -5  -3    7.34    0.94
  -1   5  -3   24.40    1.11
   1   5   3    8.60    0.97
   1  -5   3   21.31    1.43
   1  -5   3   24.57    1.22
  -1   5  -3   26.74    0.93
  -1  -5  -4   17.22    1.32
   1  -5   4   23.05    1.46
   1   5   4   15.96    1.31
  -1   5  -4   26.50    1.42
  -1   5  -4   26.84    1.04
  -1   5  -4   25.74    1.47
  -1  -5  -4   16.99    1.37
  -1   5  -4   24.73    1.03
   1  -5   4   25.00    1.68
  -1   5  -4   26.78    0.98
  -1   5  -4   23.01    2.63
   1   5   4   16.14    1.36
   1   5   4   18.19    1.25
   1  -5   4   27.78    1.27
  -1  -5  -4   18.03    1.31
   1   5   4   18.30    0.93
   1   5   4   18.50    0.86
  -1  -5  -4   18.13    0.82
  -1   5  -4   22.36    0.86
  -1   5  -4   26.79    1.15
   1   5   4   12.50    2.16
  -1   5  -4   28.58    0.87
  -1   5  -5    4.91    0.66
   1  -5   5    4.79    0.44
  -1   5  -5    4.09    1.12
  -1  -5  -5    3.88    1.14
  -1   5  -5    4.78    0.58
   1   5   5    3.36    1.06
  -1   5  -5    2.22    2.02
   1  -5   5    4.64    1.23
   1  -5   5    5.51    0.67
  -1  -5  -5    4.33    0.76
   1   5   5    4.36    0.55
   1   5   5    3.64    1.88
  -1   5  -5    5.90    0.65
  -1   5  -5    5.24    0.44
  -1  -5  -5    4.50    0.41
   1  -5   5    4.28    1.11
   1   5   5    3.42    1.03
  -1   5  -5    4.43    1.00
  -1  -5  -5    4.33    0.99
  -1  -5  -5    3.64    0.48
  -1   5  -5    5.34    0.49
   1  -5   6   17.30    1.70
  -1   5  -6   19.48    1.51
  -1  -5  -6   13.59    1.45
   1   5   6   10.13    1.47
   1  -5   6   19.81    0.88
  -1   5  -6   21.02    1.09
   1  -5   6   20.97    0.80
   1  -5   6   20.14    1.05
   1   5   6   13.29    0.93
   1  -5   6   19.01    1.70
   1  -5   6   19.71    1.48
  -1   5  -6   22.12    1.00
   1   5   6   11.54    1.59
   1   5   6   15.29    0.98
   1   5   6   14.88    0.87
  -1  -5  -6   14.76    0.79
  -1   5  -6   21.95    0.87
  -1  -5  -6   15.02    0.87
  -1   5  -6   20.29    0.89
  -1  -5  -6   13.06    1.14
   1   5   6   15.59    2.89
  -1   5  -6   19.77    1.03
   1  -5   7    7.27    0.52
  -1   5  -7    5.38    0.70
  -1  -5  -7    4.75    0.43
   1   5   7    3.69    0.75
  -1  -5  -7    4.51    0.68
   1  -5   7    6.18    0.80
   1  -5   7    5.30    1.07
   1  -5   7    5.41    1.36
   1   5   7    1.55    2.26
  -1  -5  -7    4.44    0.74
   1   5   7    4.73    0.64
  -1  -5  -7    4.36    0.45
  -1  -5  -7    4.13    0.55
  -1   5  -7    6.72    0.57
   1  -5   7    5.56    1.44
  -1   5  -7    5.85    1.05
   1   5   7    3.81    1.38
  -1  -5  -7    4.56    1.05
   1   5   8   -0.14    0.56
  -1  -5  -8    0.09    0.29
   1  -5   8    0.56    0.72
   1   5   8   -0.14    0.71
  -1   5  -8    0.52    0.52
   1  -5   8    0.73    0.27
  -1  -5  -8    0.28    0.40
  -1   5  -8    0.55    0.38
  -1  -5  -8    0.15    0.28
   1   5   9    0.40    0.56
  -1  -5  -9    0.50    0.26
   1   6  -9    0.70    0.29
   1   6  -9    0.84    0.29
   1  -6  -9    0.82    0.27
   1  -6  -9    0.84    0.28
   1   6  -9    2.43    0.64
   1  -6  -9    0.87    0.23
  -1  -6   9    2.85    0.60
  -1   6   9    0.16    0.45
  -1   6   9    0.95    0.46
   1  -6  -9   -0.04    0.12
   1  -6  -9    0.65    0.24
   1  -6  -9    0.42    0.25
   1   6  -9    0.12    0.18
   1   6  -9    2.81    0.38
   1   6  -8   -1.44    0.95
   1   6  -8    0.11    0.60
   1  -6  -8   -0.02    0.31
  -1   6   8   -0.04    0.50
  -1   6   8   -0.16    0.68
   1  -6  -8    0.10    0.30
   1  -6  -8    0.08    0.33
   1   6  -8    0.41    0.35
   1  -6  -8    0.08    0.37
  -1  -6   8    0.60    0.62
  -1   6   8   -0.14    0.60
   1   6  -8    0.39    0.48
   1   6  -7   -0.06    0.53
  -1   6   7   -0.12    1.04
  -1  -6   7    0.61    1.17
   1  -6  -7   -0.19    0.59
  -1   6   7    0.65    2.53
  -1   6   7   -0.26    0.48
  -1   6   7    0.13    0.62
   1  -6  -7    0.23    0.38
  -1  -6   7    0.73    0.60
  -1   6   7    0.36    0.60
  -1  -6   7    0.03    0.40
   1   6  -7    0.32    0.66
  -1   6   7   -0.21    1.10
   1   6  -7    0.25    0.40
   1  -6  -7    0.08    0.80
  -1  -6   7   -0.04    1.11
   1   6  -7    0.51    0.84
   1  -6  -7    0.17    0.43
   1   6  -6    1.42    0.68
   1  -6  -6    0.20    0.34
   1  -6  -6    0.66    0.57
  -1  -6   6    1.40    0.99
   1   6  -6    2.17    0.52
  -1   6   6   -0.48    0.90
   1   6  -6    2.32    1.90
  -1  -6   6    1.95    1.27
  -1   6   6   -0.41    0.80
   1  -6  -6    0.30    0.52
  -1   6   6    0.71    0.57
   1   6  -6    1.66    0.42
  -1   6   6    0.39    2.31
  -1   6   6    0.09    2.51
   1   6  -6    1.26    0.86
   1   6  -6    1.44    0.42
   1  -6  -6    0.16    0.38
  -1   6   6    0.98    1.00
  -1  -6   6    1.39    1.03
   1  -6  -6    0.27    0.78
  -1  -6   5   39.35    2.00
  -1  -6   5   40.54    2.31
   1   6  -5   39.84    1.54
   1   6  -5   31.38    3.19
  -1   6   5   44.75    1.96
  -1   6   5   43.70    2.05
   1  -6  -5   42.95    1.77
   1   6  -5   29.83    2.00
   1   6  -5   34.54    1.45
   1  -6  -5   42.88    1.49
   1   6  -5   32.07    1.46
   1  -6  -5   45.61    1.47
   1  -6  -5   47.21    1.81
   1  -6  -5   48.60    1.45
   1   6  -5   32.35    1.86
   1  -6  -5   37.89    1.90
  -1  -6   5   28.38    1.86
  -1   6   5   37.03    1.95
   1   6  -5   45.75    1.65
  -1  -6   4   47.10    1.99
   1   6  -4   50.19    1.60
   1  -6  -4   38.69    1.79
  -1  -6   4   49.59    1.98
   1   6  -4   37.63    2.00
   1   6  -4   46.87    1.63
   1   6  -4   39.69    3.43
   1  -6  -4   41.77    1.52
   1   6  -4   46.45    1.55
   1  -6  -4   38.54    1.74
   1  -6  -4   42.75    1.50
  -1   6   4   42.52    1.87
   1   6  -4   44.12    3.39
  -1   6   4   40.62    1.94
  -1  -6   4   41.73    1.91
   1   6  -4   44.96    1.89
   1  -6  -4   37.69    1.84
  -1   6   4   34.46    1.82
  -1  -6   3    0.56    0.65
  -1  -6   3    1.28    0.79
   1  -6  -3    2.08    0.59
   1   6  -3    1.87    2.11
   1  -6  -3    1.77    0.46
   1   6  -3    1.33    0.31
   1   6  -3    1.95    2.31
  -1  -6   3    1.22    0.58
  -1   6   3    1.83    0.56
   1  -6  -3    1.59    0.53
   1   6  -3    1.13    0.50
  -1  -6   2  283.46    9.60
  -1  -6   2  314.17    9.83
   1  -6  -2  251.06   10.02
  -1  -6   2  294.96    9.45
   1  -6  -2  300.47    9.62
  -1   6   2  267.66    9.93
  -1  -6   2  320.92    9.88
   1  -6  -2  271.97    9.69
  -1   6   2  295.79    9.57
  -1   6   2  293.40    9.62
   1  -6  -2  305.06    9.54
   1   6  -2  244.08   10.52
  -1   6   2  287.96   10.31
  -1   6   2  283.97    9.49
   1   6  -2  301.57    9.50
  -1  -6   2  303.20    9.52
   1  -6  -2  272.25    9.48
  -1  -6   1   30.68    1.44
   1  -6  -1   24.55    1.45
  -1  -6   1   30.61    1.21
   1  -6  -1   28.32    1.81
   1  -6  -1   26.90    1.12
  -1  -6   1   30.23    1.08
  -1   6   1   28.88    1.13
   1  -6  -1   25.54    1.37
  -1   6   1   26.22    1.05
   1   6  -1   25.61    2.37
   1  -6  -1   26.03    1.04
  -1   6   1   26.16    1.85
  -1   6   1   23.08    2.44
   1   6  -1   30.42    2.21
   1   6  -1   23.99    0.90
  -1  -6   1   27.19    0.91
  -1  -6   0   20.53    0.95
   1  -6   0   18.09    0.84
  -1   6   0   19.11    0.79
   1   6   0   19.65    0.84
   1   6   0   20.19    1.01
   1   6   0   19.46    2.00
  -1   6   0   18.13    0.76
   1  -6   0   18.72    0.85
  -1  -6   0   21.63    0.76
   1   6   0   21.00    1.74
  -1   6   0   16.51    1.24
  -1   6   0   16.67    1.98
   1   6   0   17.60    2.10
   1  -6   0   19.04    1.53
  -1  -6   0   16.51    0.93
  -1  -6   0   20.44    1.21
   1  -6   0   19.89    1.25
  -1  -6  -1   44.20    1.90
   1  -6   1   48.50    1.93
   1  -6   1   47.24    2.19
  -1   6  -1   41.84    1.72
  -1  -6  -1   50.32    1.79
   1  -6   1   42.83    1.55
   1   6   1   44.21    1.67
  -1   6  -1   42.39    1.47
   1   6   1   45.63    1.80
   1  -6   1   41.78    1.95
   1   6   1   45.32    2.49
  -1   6  -1   41.43    1.50
   1  -6   1   47.06    1.72
  -1  -6  -1   42.58    1.52
  -1  -6  -1   48.38    1.55
  -1   6  -1   43.88    2.41
   1   6   1   49.89    2.62
   1  -6   1   30.87    1.63
  -1  -6  -1   44.32    1.50
   1  -6   1   35.51    1.64
   1   6   1   45.08    1.66
  -1   6  -1   46.09    1.51
   1  -6   2    2.59    0.80
  -1   6  -2    2.90    0.55
   1  -6   2    3.24    0.87
   1   6   2    1.94    0.95
   1  -6   2    3.25    1.12
  -1  -6  -2    1.72    0.40
  -1   6  -2    2.94    0.50
  -1  -6  -2    2.12    0.56
   1   6   2    0.76    2.00
  -1   6  -2    2.93    0.46
   1   6   2    2.58    1.80
  -1  -6  -2    1.66    0.49
  -1   6  -2    3.36    0.46
   1   6   2    1.81    0.54
   1  -6   2    3.02    0.69
   1  -6   3  143.04    4.79
  -1   6  -3  128.61    4.59
   1   6   3  140.47    4.69
  -1  -6  -3  140.51    4.71
   1  -6   3  135.95    4.79
  -1   6  -3  134.52    4.55
   1   6   3  132.80    5.84
   1   6   3  126.34    5.70
   1  -6   3  121.35    4.70
  -1  -6  -3  127.94    4.64
   1   6   3  123.98    4.68
  -1   6  -3  133.92    4.65
  -1  -6  -3  124.85    4.63
  -1   6  -3  137.85    4.66
  -1   6  -4  146.36    5.04
   1  -6   4  136.34    5.51
  -1   6  -4  153.09    5.48
   1   6   4  126.72    5.42
  -1  -6  -4  144.28    5.45
  -1   6  -4  178.21    5.16
   1  -6   4  163.43    5.06
  -1   6  -4  150.48    5.48
  -1  -6  -4  134.21    5.44
  -1   6  -4  159.57    5.10
   1  -6   4  136.31    5.67
  -1   6  -4  146.56    5.24
   1  -6   4  158.12    5.55
   1   6   4  140.68    5.55
  -1   6  -4  141.20    6.82
   1   6   4  142.45    5.46
   1  -6   4  167.71    5.48
  -1  -6  -4  146.29    5.39
   1   6   4  150.37    5.10
   1   6   4  151.41    5.04
  -1  -6  -4  153.67    5.04
  -1  -6  -4  149.90    5.01
  -1   6  -4  145.16    5.04
  -1   6  -4  153.35    5.27
   1   6   4  128.12    6.32
   1   6   4  127.63    6.58
  -1   6  -4  172.61    5.02
  -1   6  -5    0.16    0.60
  -1  -6  -5    0.94    0.31
   1  -6   5    0.98    0.39
  -1   6  -5    0.64    0.50
  -1   6  -5    0.61    2.21
   1   6   5    0.99    1.03
   1  -6   5    0.24    1.24
  -1  -6  -5    0.39    0.74
   1  -6   5    0.12    0.56
   1   6   5    0.77    0.53
   1   6   5    0.88    0.38
  -1   6  -5    0.29    0.34
   1  -6   5    0.34    0.55
   1   6   5    0.90    0.51
   1   6   5    0.98    1.97
  -1   6  -5    0.11    0.47
  -1   6  -5    0.27    0.84
  -1   6  -5    0.35    0.38
   1  -6   5    0.19    1.06
  -1  -6  -5    0.63    0.39
  -1  -6  -5    1.62    0.90
   1   6   5    1.09    1.01
  -1   6  -6   10.29    0.78
   1  -6   6    8.79    1.35
   1   6   6   12.69    1.60
   1  -6   6    9.48    1.59
  -1  -6  -6   11.92    0.89
   1   6   6   16.04    0.90
  -1  -6  -6   14.34    1.07
  -1   6  -6   10.97    0.68
  -1  -6  -6   15.95    0.69
   1  -6   6    8.65    1.45
   1   6   6   10.94    1.46
  -1   6  -6    8.75    1.19
  -1  -6  -6   12.46    1.24
  -1  -6  -6   14.20    0.97
   1  -6   6   10.08    0.86
   1   6   6   12.64    0.85
  -1   6  -6   10.37    0.92
   1  -6   6    9.61    0.71
  -1   6  -6    9.97    0.66
  -1  -6  -6   15.73    0.74
  -1   6  -7   31.43    1.20
   1  -6   7   33.89    1.03
  -1  -6  -7   15.50    1.18
   1  -6   7   30.67    1.25
   1   6   7   15.31    1.12
   1  -6   7   28.96    1.80
  -1   6  -7   30.80    1.17
  -1  -6  -7   16.12    0.95
  -1   6  -7   30.43    1.03
   1   6   7   17.66    1.20
   1   6   7   19.37    1.06
  -1  -6  -7   18.56    0.92
   1   6   7   13.97    1.73
  -1  -6  -7   16.49    1.26
   1   6   7   17.12    2.84
  -1  -6  -8    2.27    0.39
  -1   6  -8    5.31    0.41
   1   6   8    2.39    0.59
  -1  -6  -8    2.25    0.35
   1   6   8    2.02    0.70
   1  -6   8    5.28    0.72
  -1  -6  -8    2.74    0.34
  -1   6  -8    5.52    0.56
  -1   6  -8    4.97    0.57
   1  -6   8    5.77    0.36
  -1   7   9    5.12    0.49
   1  -7  -9    3.55    0.27
   1  -7  -9    4.46    0.27
  -1   7   9    5.19    0.68
  -1   7   8    3.04    0.38
   1  -7  -8    2.32    0.34
  -1   7   8    3.00    0.71
  -1   7   8    3.30    0.53
   1  -7  -8    3.21    0.34
  -1   7   8    2.87    0.38
   1  -7  -8    2.81    0.38
   1   7  -8    3.42    0.49
  -1   7   8    1.81    0.52
  -1  -7   8    3.73    0.63
   1   7  -8    3.96    0.96
   1   7  -8    2.45    0.60
   1   7  -8    3.24    0.32
   1  -7  -8    1.99    0.37
   1  -7  -8    1.81    0.36
  -1  -7   7   -0.03    1.01
   1   7  -7   -0.07    0.50
  -1  -7   7    0.92    1.26
  -1   7   7    1.16    1.10
   1  -7  -7    1.27    0.61
  -1   7   7    0.65    2.40
  -1   7   7    0.83    0.61
   1   7  -7    0.12    0.44
   1  -7  -7    0.63    0.57
  -1  -7   7   -0.15    0.56
  -1   7   7    0.44    0.56
   1  -7  -7    0.40    0.37
   1   7  -7    0.09    0.35
   1   7  -7   -0.03    0.68
  -1  -7   7   -0.10    0.43
   1  -7  -6    8.16    0.99
  -1   7   6    7.52    1.18
   1   7  -6   14.05    1.13
  -1  -7   6   13.45    1.34
   1   7  -6   16.73    0.93
   1   7  -6   16.30    0.79
  -1  -7   6   15.08    1.70
  -1  -7   6   14.25    1.38
   1   7  -6   18.00    2.52
  -1   7   6    8.00    1.29
  -1   7   6    9.09    1.18
   1  -7  -6    7.37    0.84
  -1   7   6    9.67    0.77
  -1   7   6    9.78    0.66
  -1   7   6    7.75    2.57
  -1   7   6   12.47    3.03
   1   7  -6   16.26    0.72
   1  -7  -6    8.48    0.86
   1   7  -6   15.25    0.65
   1  -7  -6    7.96    0.59
   1  -7  -6   10.88    0.60
   1   7  -5   -0.11    0.41
  -1  -7   5    0.29    0.90
  -1   7   5    0.45    0.87
  -1   7   5    0.21    0.73
   1   7  -5   -0.80    2.35
   1   7  -5    0.33    1.27
   1  -7  -5    0.03    0.57
  -1   7   5   -0.32    2.43
  -1   7   5   -0.72    2.51
   1   7  -5   -0.07    0.36
   1  -7  -5    0.18    0.36
   1  -7  -5    0.08    0.55
   1   7  -5    0.18    0.31
  -1   7   5    0.68    0.80
   1   7  -5   -0.21    0.66
  -1  -7   5    0.34    0.80
   1  -7  -5    0.72    0.69
   1  -7  -5    0.26    0.30
   1   7  -4  191.85    5.41
   1  -7  -4  188.51    5.28
   1  -7  -4  181.95    5.57
   1   7  -4  135.99    5.64
   1  -7  -4  182.13    5.66
  -1   7   4  183.63    7.22
   1  -7  -4  189.55    5.30
   1   7  -4  121.66    5.27
  -1  -7   4  133.82    5.69
  -1   7   4  179.29    5.70
   1   7  -4  121.84    6.92
  -1  -7   4  135.23    5.91
  -1  -7   4  136.96    5.63
   1   7  -4  164.17    5.32
   1   7  -4  170.80    5.24
  -1   7   4  155.77    5.58
  -1  -7   4  111.60    5.51
   1   7  -4  118.59    5.49
   1  -7  -4  151.73    5.54
  -1   7   3   87.03    4.27
   1   7  -3   82.15    2.77
  -1  -7   3   95.52    3.38
  -1   7   3   88.17    3.16
   1   7  -3   80.18    4.63
   1  -7  -3   81.74    3.12
   1  -7  -3   90.90    2.98
   1   7  -3   80.94    2.93
  -1   7   3   79.13    2.94
  -1  -7   3   81.16    2.99
   1  -7  -3   77.11    2.91
  -1  -7   3   76.85    3.07
  -1  -7   3   95.60    3.45
   1  -7  -2  185.40    7.47
  -1  -7   2  215.38    7.00
  -1  -7   2  214.18    7.22
  -1  -7   2  202.85    6.77
   1  -7  -2  229.47    7.00
  -1   7   2  220.60    6.93
  -1  -7   2  210.76    7.23
  -1   7   2  215.31    6.99
  -1   7   2  198.31    7.45
   1  -7  -2  216.39    7.14
   1   7  -2  193.69    8.18
   1  -7  -2  215.93    6.87
  -1   7   2  226.10    7.81
  -1   7   2  195.51    8.23
  -1   7   2  197.47    6.77
  -1  -7   2  189.09    6.80
   1   7  -2  208.50    6.77
  -1  -7   1   68.97    2.43
   1  -7  -1   70.25    2.51
   1   7  -1   56.96    3.61
   1  -7  -1   69.27    2.75
  -1   7   1   69.76    2.43
  -1   7   1   70.31    2.50
  -1  -7   1   62.48    2.81
   1  -7  -1   71.97    2.43
  -1   7   1   62.62    3.68
  -1   7   1   73.33    3.13
   1   7  -1   67.72    3.50
   1  -7  -1   63.38    2.78
   1  -7  -1   66.93    3.07
  -1  -7   1   68.69    2.79
  -1  -7   1   67.26    2.56
   1  -7   0  587.28   18.81
  -1  -7   0  598.53   18.89
  -1   7   0  575.71   18.78
   1   7   0  551.65   18.79
   1   7   0  501.68   19.59
   1   7   0  540.44   18.91
  -1   7   0  571.01   18.75
   1  -7   0  625.59   18.84
  -1  -7   0  622.44   18.74
   1   7   0  597.99   19.40
   1   7   0  560.27   19.69
  -1   7   0  559.07   19.62
  -1  -7   0  504.01   18.85
   1  -7   0  620.58   19.34
   1  -7   0  604.25   19.09
  -1  -7   0  604.92   19.08
   1  -7   1    3.63    0.95
  -1  -7  -1    3.70    0.66
   1  -7   1    2.85    0.37
   1   7   1    1.94    0.50
   1  -7   1    2.76    1.28
  -1  -7  -1    2.27    0.97
  -1   7  -1    3.05    0.24
   1   7   1    2.42    0.72
   1   7   1    3.44    1.69
  -1  -7  -1    2.97    0.36
   1   7   1    0.79    2.04
  -1   7  -1    3.30    1.59
   1   7   1    2.70    1.62
  -1   7  -1    2.58    0.64
   1  -7   1    3.27    0.95
  -1  -7  -2   58.96    3.14
  -1   7  -2   80.86    3.13
   1  -7   2  101.22    3.64
   1  -7   2   95.40    3.34
  -1  -7  -2   97.31    3.24
  -1   7  -2   84.08    3.03
   1   7   2   91.41    4.20
   1   7   2   95.07    4.49
   1   7   2   84.94    3.45
   1   7   2   86.38    3.11
   1  -7   2   96.70    3.43
   1   7   2   89.04    3.29
  -1  -7  -2   92.31    2.97
   1  -7   2   72.95    3.07
  -1   7  -2   84.25    2.94
   1   7   2   82.00    3.04
  -1  -7  -2   83.68    2.93
  -1   7  -3  233.73    8.80
   1  -7   3  279.19    9.03
  -1   7  -3  227.40   10.25
  -1  -7  -3  316.00    8.98
   1  -7   3  260.07    9.03
   1   7   3  267.98   10.04
  -1   7  -3  239.93    8.73
   1   7   3  297.14   10.23
  -1   7  -3  226.14    8.51
  -1  -7  -3  306.31    8.52
  -1  -7  -3  270.27    8.80
  -1  -7  -3  284.77    8.74
   1  -7   3  200.37    8.81
   1   7   3  250.00    8.87
  -1  -7  -3  248.53    8.76
  -1   7  -3  232.49    8.75
  -1   7  -3  300.39    8.62
  -1   7  -4   33.71    1.79
  -1  -7  -4   37.50    1.81
   1  -7   4   30.26    1.94
   1   7   4   34.93    1.93
   1  -7   4   39.92    1.46
  -1  -7  -4   38.65    1.67
  -1   7  -4   33.70    1.63
  -1   7  -4   39.83    1.50
   1  -7   4   40.64    2.42
   1  -7   4   38.35    2.06
  -1   7  -4   33.08    3.56
   1   7   4   39.88    2.09
   1   7   4   38.11    1.93
   1   7   4   40.08    1.54
  -1  -7  -4   42.90    2.01
   1  -7   4   38.13    1.90
   1   7   4   41.33    1.44
  -1   7  -4   34.32    1.42
  -1  -7  -4   43.45    1.42
  -1  -7  -4   44.32    1.46
   1   7   4   35.23    3.09
   1   7   4   37.87    3.43
  -1   7  -4   38.15    1.67
  -1   7  -4   42.60    1.40
   1   7   5    4.80    1.13
  -1   7  -5    6.43    0.95
  -1  -7  -5    6.25    0.92
   1  -7   5    5.92    1.24
  -1   7  -5    5.98    0.76
   1  -7   5    6.71    0.51
  -1  -7  -5    7.58    0.47
   1  -7   5    5.12    0.64
  -1  -7  -5    6.42    0.69
   1   7   5    6.82    0.61
  -1   7  -5    5.26    0.63
   1  -7   5    6.53    1.18
   1  -7   5    4.91    1.53
  -1   7  -5    5.98    2.54
   1   7   5    5.61    1.19
   1   7   5    6.42    0.64
   1  -7   5    6.31    0.79
  -1  -7  -5    6.51    0.93
   1   7   5    6.35    0.50
  -1  -7  -5    7.06    0.50
  -1   7  -5    5.55    0.50
   1   7   5    6.52    2.72
  -1   7  -5    5.75    0.63
   1   7   5    4.68    2.11
  -1  -7  -5    5.46    0.46
  -1   7  -5    5.68    0.47
   1   7   6   18.33    1.71
  -1   7  -6   13.65    1.27
   1  -7   6   13.10    0.87
  -1   7  -6   15.72    1.09
  -1  -7  -6   27.43    0.87
  -1  -7  -6   22.83    1.16
   1  -7   6   12.23    0.98
   1   7   6   21.05    1.02
  -1   7  -6   15.19    0.95
   1  -7   6   16.63    1.89
   1   7   6   21.21    1.82
  -1  -7  -6   19.27    1.14
   1   7   6   23.60    1.09
   1   7   6   22.19    0.96
  -1   7  -6   15.32    0.86
  -1  -7  -6   22.86    1.31
  -1  -7  -6   22.68    0.87
  -1   7  -6   13.84    0.81
   1   7   7    8.33    0.84
  -1  -7  -7    7.25    0.48
  -1  -7  -7    8.42    0.51
  -1   7  -7    1.81    0.61
   1   7   7    7.01    0.73
   1  -7   7    2.03    0.71
  -1   7  -7    0.97    0.70
   1  -7   7    1.43    0.47
  -1   7  -7    1.52    0.40
   1   7   8   16.68    0.94
  -1  -7  -8   18.06    0.51
   1   7   8   16.61    0.74
  -1  -7  -8   15.52    0.51
  -1  -7  -8   11.80    0.46
   1  -7   8   15.05    0.78
  -1   7  -8   16.43    1.08
  -1   7  -8   14.79    0.70
   1  -7   8   20.21    0.53
  -1   7  -8   17.31    0.65
  -1   8   8    3.79    0.39
  -1   8   8    3.55    0.69
   1  -8  -8    4.24    0.40
   1  -8  -8    3.87    0.36
  -1   8   8    3.24    0.39
  -1  -8   8    2.98    0.34
   1   8  -8    2.34    0.91
   1   8  -8    2.39    0.60
   1   8  -8    2.37    0.44
   1   8  -7    4.94    0.57
  -1   8   7    4.01    1.27
   1   8  -7    4.82    0.36
  -1   8   7    4.99    0.72
  -1   8   7    5.50    0.56
   1  -8  -7    6.46    0.47
  -1   8   7    4.84    0.47
   1   8  -7    6.38    0.56
   1  -8  -7    6.32    0.47
   1   8  -7    5.26    0.74
   1   8  -7    5.42    1.10
  -1  -8   7    5.53    0.54
  -1   8   7    4.83    0.47
   1   8  -6    6.08    0.62
  -1  -8   6    4.58    1.13
  -1  -8   6    6.17    1.60
  -1   8   6    6.20    1.21
   1   8  -6    3.77    2.27
  -1   8   6    5.94    0.68
   1  -8  -6    6.01    0.75
  -1   8   6    6.15    0.55
   1  -8  -6    6.04    0.53
   1   8  -6    5.89    0.56
   1  -8  -6    5.51    0.73
  -1   8   6    7.06    2.63
  -1   8   6    4.57    2.66
   1  -8  -6    6.06    0.47
   1   8  -5    3.25    0.69
   1  -8  -5    1.60    0.32
   1  -8  -5    1.75    0.57
  -1  -8   5    1.78    0.90
   1   8  -5    3.35    0.47
  -1   8   5    1.34    1.01
  -1   8   5    1.63    0.81
   1   8  -5    2.87    2.46
   1  -8  -5    1.95    0.66
  -1   8   5    1.92    0.48
  -1   8   5    1.45    0.37
   1  -8  -5    1.46    0.40
   1   8  -5    2.74    0.41
  -1   8   5    1.49    2.67
  -1   8   5    1.11    2.50
   1   8  -5    2.13    0.60
   1   8  -4   18.42    0.88
   1  -8  -4   17.17    0.65
   1  -8  -4   17.47    0.96
  -1  -8   4   11.58    1.55
  -1  -8   4   11.39    1.15
   1   8  -4   14.37    0.71
  -1  -8   4   11.08    1.19
   1   8  -4   10.03    2.82
   1   8  -4   12.33    1.58
   1  -8  -4   17.70    1.10
  -1   8   4   17.21    0.77
  -1   8   4   16.55    2.73
  -1   8   4   22.45    3.26
   1   8  -4   10.22    0.68
   1  -8  -4   18.84    0.71
  -1   8   4   14.33    0.93
   1   8  -4   10.14    0.80
   1   8  -4   15.03    0.60
  -1  -8   3    1.14    0.70
  -1  -8   3    1.66    1.17
  -1   8   3    2.19    0.75
  -1   8   3    1.90    0.60
   1  -8  -3    1.33    0.82
  -1  -8   3    1.44    0.96
   1   8  -3    1.49    1.27
  -1   8   3    3.05    2.00
   1   8  -3    1.42    0.31
   1  -8  -3    2.30    0.30
   1  -8  -3    1.81    0.25
   1  -8  -3    1.95    0.48
   1   8  -3    2.28    0.48
   1   8  -3    1.20    0.30
  -1   8   2    2.86    0.67
   1   8  -2    2.07    2.35
  -1  -8   2    1.62    1.03
  -1   8   2    1.15    1.43
  -1   8   2    2.62    0.53
   1  -8  -2    1.06    1.39
  -1  -8   2    0.52    0.98
  -1  -8   2    0.96    0.32
   1  -8  -2    2.74    0.64
   1  -8  -2    2.46    0.88
   1  -8  -2    2.67    0.44
  -1  -8   2    1.08    0.71
  -1   8   2    2.11    2.47
  -1   8   2    2.01    1.65
   1   8  -1  813.86   30.40
  -1  -8   1  909.60   29.69
  -1   8   1  904.59   29.31
  -1   8   1  816.53   30.10
  -1   8   1  960.63   29.39
   1  -8  -1  860.51   29.58
  -1  -8   1  916.62   29.31
   1  -8  -1  928.18   29.36
   1  -8  -1  915.67   29.29
   1  -8  -1  890.65   29.86
  -1  -8   1  957.84   29.69
  -1  -8   1  936.32   29.45
   1  -8  -1  785.58   29.55
  -1   8   1  887.65   30.46
   1   8  -1  892.04   30.25
  -1   8   1  941.02   29.94
  -1   8   0  102.81    3.50
   1   8   0   88.98    4.66
   1   8   0   96.28    3.55
  -1   8   0  100.85    3.55
   1  -8   0  101.04    3.56
  -1  -8   0  104.72    3.64
   1  -8   0  110.03    3.62
  -1  -8   0  114.09    3.50
   1  -8   0  103.32    3.94
  -1  -8   0  103.26    3.99
  -1  -8   0   86.12    3.64
   1  -8   0  115.23    4.41
   1   8   0  103.30    4.90
   1   8   0  109.81    4.37
  -1   8   0   99.29    4.74
   1   8   1  118.31    5.31
   1   8   1  120.98    4.64
   1   8   1  122.74    4.45
  -1   8  -1  124.32    4.24
   1  -8   1  135.14    4.82
   1  -8   1  130.32    4.33
  -1  -8  -1  137.24    4.55
  -1  -8  -1  129.89    4.31
  -1  -8  -1  114.59    4.68
   1  -8   1  147.31    4.84
   1  -8   1  145.60    5.18
   1   8   1  135.80    5.45
   1   8   1  134.38    5.91
  -1   8  -1  125.00    5.31
   1   8   2   70.79    3.03
   1  -8   2   86.77    3.23
   1   8   2   69.34    2.83
   1   8   2   61.99    3.20
  -1  -8  -2   79.23    2.97
   1   8   2   79.32    4.03
  -1  -8  -2   72.62    2.65
   1  -8   2   88.03    3.54
  -1   8  -2   76.05    2.92
   1  -8   2   81.99    3.12
  -1   8  -3   11.02    0.63
   1   8   3    2.44    0.64
  -1   8  -3   10.79    0.68
   1   8   3    2.32    0.30
   1  -8   3    9.08    1.18
  -1   8  -3    9.70    0.85
  -1   8  -3   12.79    3.01
   1   8   3    2.48    0.99
   1  -8   3   12.61    1.17
   1   8   3    2.99    0.38
  -1   8  -3   11.61    0.40
  -1   8  -3   10.88    0.46
  -1  -8  -3    3.11    0.43
  -1  -8  -3    3.42    0.36
   1  -8   3   11.64    0.54
  -1  -8  -3    3.26    0.54
   1   8   3    2.03    2.31
  -1   8  -3   11.93    0.74
   1   8   3    3.30    2.32
  -1   8  -3   10.99    0.39
  -1   8  -3   11.48    0.41
   1   8   4   -0.05    0.70
  -1   8  -4    4.35    0.63
   1  -8   4    3.65    0.41
  -1  -8  -4    0.04    0.30
  -1  -8  -4    0.22    0.48
  -1   8  -4    5.59    2.79
  -1  -8  -4    0.33    1.10
   1  -8   4    4.18    0.90
   1   8   4   -0.04    0.33
   1   8   4    0.30    0.51
  -1  -8  -4    0.01    0.38
  -1   8  -4    3.75    0.40
  -1   8  -4    3.52    0.46
   1  -8   4    2.21    1.07
   1   8   4    3.52    2.28
   1   8   4    0.15    2.48
  -1   8  -4    4.03    0.56
  -1   8  -4    3.51    0.32
   1  -8   5    0.27    1.14
  -1   8  -5    0.85    0.53
  -1   8  -5    1.61    2.56
   1   8   5    0.23    1.04
   1  -8   5    0.36    1.48
  -1  -8  -5   -0.33    0.83
   1  -8   5    1.15    0.66
   1   8   5    0.09    0.60
   1   8   5    0.09    0.41
  -1   8  -5    1.17    0.41
  -1  -8  -5    0.48    0.42
  -1  -8  -5    0.40    0.49
  -1   8  -5    0.86    0.46
   1   8   5    1.96    2.15
   1   8   5   -0.26    2.56
  -1  -8  -5    0.30    0.32
   1  -8   6    3.64    0.53
  -1   8  -6    3.80    0.76
  -1  -8  -6    0.22    0.37
  -1  -8  -6    0.40    0.52
   1  -8   6    3.45    1.17
  -1   8  -6    3.70    0.61
   1  -8   6    3.31    1.58
   1   8   6    1.45    1.31
  -1  -8  -6    0.23    0.58
   1   8   6    0.13    0.49
   1   8   6    0.05    0.66
  -1   8  -6    4.39    0.50
  -1   8  -6    3.24    0.34
   1   8   6    1.35    2.41
   1   8   7   25.10    0.97
   1   8   7   23.35    1.14
  -1  -8  -7   27.83    0.83
  -1   8  -7   11.07    0.85
  -1   8  -7   10.16    0.96
   1  -8   7   11.68    0.80
   1   8   8    9.71    0.50
  -1  -8  -8    8.99    0.44
   1   8   8    9.19    0.50
  -1  -8  -8    7.74    0.45
   1   8   8    7.65    0.82
  -1   8  -8    5.78    0.51
   1  -8   8    6.43    0.42
  -1   8  -8    5.53    0.59
   1   9  -8    0.62    0.83
  -1  -9   8    0.24    0.28
   1  -9  -8    0.44    0.29
   1  -9  -8    0.23    0.30
  -1   9   8    0.06    0.63
  -1   9   8    0.45    0.33
  -1   9   8    0.32    0.45
  -1   9   8    0.03    0.32
   1   9  -8    0.32    0.33
  -1  -9   7   -0.13    0.44
   1  -9  -7   -0.02    0.34
  -1   9   7    0.22    0.38
  -1   9   7   -0.13    0.63
  -1   9   7    0.34    0.47
   1  -9  -7   -0.04    0.36
   1  -9  -7    0.37    0.42
   1   9  -7    0.17    0.44
   1   9  -7   -0.03    0.42
  -1   9   7   -0.02    0.38
   1   9  -6    9.87    1.29
   1  -9  -6   12.34    0.61
   1  -9  -6    8.81    0.84
   1   9  -6    9.17    0.68
  -1  -9   6    9.76    1.36
  -1   9   6   10.03    1.48
   1   9  -6    7.47    2.52
  -1  -9   6    7.54    1.63
   1  -9  -6   10.20    0.94
  -1   9   6   11.54    0.82
  -1   9   6   12.21    0.66
   1  -9  -6   13.62    0.65
  -1   9   6   11.57    0.68
   1  -9  -6   11.82    0.67
   1   9  -6   10.01    0.68
  -1   9   6    9.23    2.75
  -1   9   6   10.18    2.71
  -1   9   6   12.14    0.67
   1   9  -5    1.97    1.01
   1   9  -5    3.48    0.73
   1  -9  -5    5.56    0.41
   1  -9  -5    5.22    0.69
  -1  -9   5    4.13    1.11
   1   9  -5    2.60    0.49
  -1   9   5    5.09    0.94
   1   9  -5    2.12    2.58
   1  -9  -5    5.07    0.79
  -1   9   5    4.82    0.59
  -1   9   5    5.29    0.46
  -1   9   5    5.97    0.52
   1   9  -5    1.78    0.43
   1  -9  -5    5.50    0.46
  -1   9   5    3.57    2.79
  -1   9   5    6.62    2.59
  -1   9   5    5.66    0.51
   1   9  -4    1.58    0.93
   1   9  -4    2.60    0.64
   1  -9  -4    2.78    0.32
   1  -9  -4    2.49    0.58
  -1  -9   4    1.56    0.86
   1   9  -4    2.02    0.39
  -1  -9   4    1.56    1.29
  -1   9   4    2.02    0.93
   1   9  -4    2.55    2.80
  -1  -9   4    1.73    0.97
   1  -9  -4    3.04    0.75
  -1   9   4    2.60    0.41
  -1   9   4    2.33    0.44
   1   9  -4    2.16    0.39
   1  -9  -4    2.63    0.38
  -1   9   4    1.58    2.72
  -1   9   4    4.68    2.37
  -1   9   4    2.64    0.43
   1   9  -4    2.47    0.26
   1   9  -3    0.32    0.51
   1   9  -3    0.29    0.80
   1  -9  -3    0.10    0.21
   1  -9  -3    0.09    0.45
  -1   9   3    0.02    0.61
  -1  -9   3    0.58    1.17
  -1   9   3    0.07    0.78
   1  -9  -3    0.12    0.68
   1  -9  -3    0.53    0.98
  -1  -9   3    0.20    1.00
  -1   9   3    0.24    0.35
   1   9  -3    0.37    0.22
   1  -9  -3    0.19    0.28
   1   9  -3    0.40    0.30
   1  -9  -3    0.20    0.29
  -1  -9   3   -0.26    0.82
  -1   9   3    1.56    2.00
  -1   9   3    0.23    0.34
   1   9  -3    0.23    0.22
  -1   9   2   14.85    1.93
  -1   9   2   18.48    1.07
   1  -9  -2   19.81    1.48
   1   9  -2   20.86    3.13
  -1   9   2   18.71    1.23
  -1  -9   2   25.30    1.61
   1  -9  -2   20.66    1.17
   1  -9  -2   18.92    0.77
   1   9  -2   20.90    0.79
  -1  -9   2   20.34    1.25
  -1  -9   2   20.56    1.66
   1  -9  -2   16.66    1.99
   1  -9  -2   18.19    0.95
  -1   9   2   19.49    2.16
  -1   9   2   19.03    3.03
   1   9  -2   18.30    1.07
   1  -9  -1   78.76    2.88
   1  -9  -1   77.83    2.95
  -1  -9   1   91.04    2.94
  -1   9   1   80.20    2.72
   1   9  -1   82.10    2.70
   1   9  -1   76.74    4.49
  -1   9   1   66.28    3.97
  -1  -9   1   89.04    3.46
   1  -9  -1   75.84    3.33
  -1   9   1   79.37    2.91
  -1   9   1   79.32    3.02
   1  -9  -1   68.82    3.26
  -1  -9   1   86.38    3.48
  -1  -9   1   82.42    3.12
   1  -9  -1   76.48    3.74
  -1   9   1   81.38    2.71
  -1   9   1   76.99    3.62
  -1   9   1   76.91    4.48
   1   9  -1   85.29    4.25
   1   9   0   95.14    5.18
  -1   9   0  102.47    5.39
  -1   9   0  115.42    3.96
  -1   9   0  108.53    4.01
  -1  -9   0  121.47    4.12
   1  -9   0  111.84    4.02
   1  -9   0  133.16    5.03
   1  -9   0  118.15    4.48
  -1  -9   0  115.05    4.56
  -1  -9   0   93.62    4.09
  -1  -9   0  130.03    3.97
   1  -9   0  129.24    4.11
   1   9   0  122.86    5.58
  -1   9   0  113.49    5.37
  -1  -9  -1    0.39    0.35
   1   9   1    0.10    0.53
  -1   9  -1    0.70    2.45
  -1  -9  -1    0.82    1.08
   1  -9   1   -0.48    1.51
   1   9   1    0.11    0.84
   1   9   1    0.05    1.78
  -1  -9  -1    0.19    0.66
   1  -9   1    0.11    1.10
   1  -9   1    0.16    0.35
   1   9   1    0.27    0.28
  -1   9  -1    0.29    0.27
   1  -9   1   -0.42    1.04
   1   9   1   -1.64    2.41
   1   9   1   -1.56    1.81
  -1   9  -1    0.51    1.77
   1   9   1   -0.16    0.28
  -1   9  -1    0.09    0.27
  -1   9  -2   17.71    0.81
  -1  -9  -2   13.43    0.79
   1  -9   2   16.00    1.90
   1  -9   2   16.00    1.44
   1  -9   2   17.72    1.50
   1   9   2   11.75    1.01
  -1   9  -2   17.42    3.26
   1   9   2   12.24    1.34
  -1  -9  -2   12.73    1.20
  -1   9  -2   17.54    0.65
   1   9   2   12.43    0.68
  -1  -9  -2   13.47    0.64
  -1   9  -2   15.40    0.67
   1   9   2   13.68    2.31
  -1   9  -2   17.78    0.62
   1   9   2   13.71    0.69
  -1   9  -2   17.10    0.65
  -1   9  -3    8.74    0.67
   1   9   3    1.30    0.26
  -1  -9  -3    1.78    0.31
   1  -9   3    9.89    0.54
  -1  -9  -3    2.41    0.51
   1  -9   3    7.22    1.20
   1  -9   3    7.26    1.73
   1   9   3    1.31    1.08
   1   9   3    1.43    0.79
   1  -9   3    9.05    1.20
   1   9   3    1.28    0.36
  -1   9  -3    9.31    0.37
  -1  -9  -3    1.81    0.39
  -1   9  -3    9.45    0.45
   1   9   3    1.42    2.21
   1   9   3    1.04    2.45
  -1   9  -3    9.36    0.36
  -1   9  -3    9.65    0.39
  -1   9  -4    0.15    0.69
   1  -9   4    0.18    0.39
  -1  -9  -4    0.21    0.29
  -1  -9  -4    0.09    0.47
  -1   9  -4   -2.31    2.84
   1  -9   4    1.21    0.88
  -1  -9  -4    0.25    1.15
  -1  -9  -4    0.76    0.84
   1   9   4    0.44    0.54
   1   9   4   -0.22    0.35
  -1  -9  -4   -0.11    0.37
  -1   9  -4    0.38    0.37
  -1   9  -4   -0.03    0.43
   1  -9   4   -0.13    1.13
   1   9   4    0.63    2.33
   1   9   4   -0.81    2.53
  -1   9  -4    0.44    0.28
  -1   9  -5    0.46    0.49
   1  -9   5    0.77    1.21
   1  -9   5   -0.05    1.68
  -1   9  -5   -1.02    2.64
   1   9   5    0.45    1.13
   1  -9   5    0.10    0.65
  -1  -9  -5    0.21    0.83
   1   9   5    0.09    0.41
   1   9   5    0.85    0.62
  -1  -9  -5    0.22    0.45
  -1   9  -5    0.38    0.41
  -1  -9  -5    0.60    0.51
   1   9   5    0.36    2.44
   1   9   5    1.42    2.26
  -1  -9  -5    0.26    0.33
   1  -9   6   -0.96    1.30
  -1   9  -6    0.05    0.51
   1  -9   6    1.16    1.55
  -1  -9  -6    0.52    0.60
   1   9   6    0.64    0.71
   1   9   6   -0.05    0.46
  -1  -9  -6    0.31    0.44
  -1   9  -6    0.08    0.40
  -1  -9  -6    0.07    0.35
   1  -9   6    0.14    0.50
  -1   9  -6   -0.28    0.71
  -1  -9  -6    0.43    0.49
   1   9   6    0.27    2.34
   1   9   7   40.73    1.56
   1   9   7   38.35    1.56
   1   9   7   35.74    1.62
   1   9   7   34.22    1.75
  -1  -9  -7   39.57    1.52
  -1   9  -7   48.68    1.62
  -1   9  -7   49.06    2.03
  -1   9  -7   50.02    1.74
   1  -9   7   57.08    1.63
  -1   9  -8    0.35    0.46
   1  -9   8    0.09    0.25
  -1  -9  -8    1.59    0.26
  -1  -9  -8    1.83    0.30
  -1  -9  -8    1.50    0.27
   1   9   8    2.42    0.66
   1   9   8    1.83    0.34
   1   9   8    1.36    0.50
   1   9   8    2.23    0.34
  -1   9  -8    0.06    0.29
   1 -10  -8    0.41    0.28
   1 -10  -8    0.49    0.30
  -1  10   8    0.39    0.30
  -1  10   8   -0.24    0.49
  -1  10   8    0.53    0.42
   1 -10  -8    0.34    0.25
  -1  10   8    0.38    0.31
  -1 -10   8    0.01    0.23
  -1 -10   7    0.65    0.43
   1 -10  -7    0.82    0.32
  -1  10   7    1.24    0.39
  -1  10   7    1.21    0.64
  -1  10   7    0.81    0.46
   1  10  -7    0.95    0.43
   1 -10  -7    1.17    0.36
   1 -10  -7    1.16    0.41
   1  10  -7    0.36    0.35
  -1  10   7    0.89    0.39
   1  10  -6    8.01    1.24
   1  10  -6    8.36    0.83
   1 -10  -6    6.86    0.48
   1 -10  -6    5.17    0.68
   1  10  -6    7.54    0.54
  -1 -10   6    6.51    1.31
   1  10  -6    4.43    2.41
   1 -10  -6    5.92    0.81
  -1  10   6    6.56    0.72
  -1  10   6    6.60    0.56
  -1  10   6    7.31    0.55
   1 -10  -6    7.78    0.56
   1  10  -6    7.53    0.58
  -1  10   6    8.34    2.64
  -1  10   6    7.49    2.66
  -1  10   6    6.38    0.56
   1  10  -5    2.06    0.71
   1  10  -5    0.02    1.07
   1 -10  -5    1.35    0.34
   1 -10  -5    1.15    0.52
   1  10  -5    1.41    0.38
  -1 -10   5    1.07    1.08
  -1  10   5    0.80    1.04
  -1 -10   5    2.34    1.59
   1  10  -5    0.74    2.75
   1 -10  -5    1.44    0.74
  -1  10   5    1.97    0.52
  -1  10   5    1.28    0.44
  -1  10   5    1.27    0.39
   1 -10  -5    1.23    0.40
   1  10  -5    1.43    0.43
   1 -10  -5    1.45    0.41
  -1  10   5    1.70    2.79
  -1  10   5    1.86    2.52
  -1  10   5    1.77    0.46
   1  10  -4   12.35    1.21
   1  10  -4   18.00    0.90
   1 -10  -4   12.21    0.59
   1 -10  -4   12.21    0.89
  -1 -10   4   12.46    1.75
  -1 -10   4   12.25    1.24
  -1  10   4   11.42    1.32
   1  10  -4   12.10    3.15
  -1  10   4   11.32    1.11
  -1 -10   4   15.51    1.42
  -1  10   4   11.40    0.63
  -1  10   4   13.98    0.75
   1 -10  -4   13.86    0.67
   1  10  -4   14.62    0.70
   1 -10  -4   12.43    0.66
  -1  10   4   10.79    3.16
  -1  10   4   12.95    2.63
  -1  10   4   13.53    0.76
   1  10  -3    0.01    0.80
   1  10  -3    0.04    0.52
   1 -10  -3    0.17    0.22
   1 -10  -3   -0.26    0.48
  -1  10   3    0.11    0.87
  -1 -10   3    0.39    1.33
  -1  10   3   -0.26    0.67
   1 -10  -3    0.33    1.13
  -1 -10   3   -0.53    1.08
   1 -10  -3   -0.22    0.74
  -1  10   3    0.31    0.40
   1  10  -3    0.12    0.23
  -1  10   3    0.15    0.25
   1 -10  -3    0.05    0.30
   1  10  -3   -0.05    0.34
   1 -10  -3   -0.13    0.29
  -1 -10   3    0.18    0.82
  -1  10   3   -1.18    2.01
  -1  10   3    0.26    2.74
  -1  10   3   -0.03    0.40
   1  10  -3    0.15    0.23
   1  10  -2   18.84    1.28
   1  10  -2   28.94    1.08
   1 -10  -2   24.75    1.20
  -1  10   2   25.45    1.33
  -1  10   2   26.71    1.55
  -1  10   2   20.42    2.21
  -1 -10   2   21.66    1.74
   1  10  -2   16.73    3.15
   1 -10  -2   25.38    1.83
   1 -10  -2   27.58    1.43
   1  10  -2   28.31    0.98
   1  10  -2   23.12    0.99
   1 -10  -2   25.84    0.98
  -1 -10   2   23.76    1.94
   1 -10  -2   22.02    2.19
  -1 -10   2   21.46    1.46
  -1  10   2   26.02    2.42
  -1  10   2   24.78    3.26
   1  10  -2   29.65    0.98
   1  10  -1    6.94    0.74
   1 -10  -1    7.58    0.66
   1 -10  -1    7.19    0.75
  -1 -10   1    6.78    1.23
   1 -10  -1    7.51    1.31
  -1 -10   1    7.44    0.64
  -1  10   1    6.62    0.46
   1  10  -1    7.97    0.43
   1  10  -1    7.35    0.44
  -1  10   1    6.70    0.39
   1 -10  -1    7.58    0.39
   1  10  -1    5.23    2.45
  -1  10   1    6.55    2.06
   1 -10  -1    5.67    1.76
  -1  10   1    6.86    0.66
  -1 -10   1    7.74    1.50
  -1  10   1    6.83    0.82
  -1 -10   1    6.51    0.99
   1 -10  -1    4.37    1.22
   1  10  -1    8.23    0.43
  -1  10   1    6.95    0.47
  -1  10   1    7.23    0.43
  -1  10   1    6.28    1.49
  -1  10   1    6.64    2.54
   1 -10   0   13.35    0.90
  -1 -10   0    8.91    1.03
   1 -10   0   11.48    1.42
  -1 -10   0   12.08    1.64
   1 -10   0   11.10    2.06
  -1  10   0   11.83    0.70
  -1  10   0    9.49    2.60
   1  10   0    9.84    2.32
   1 -10   0   12.36    1.46
  -1 -10   0   13.27    0.90
   1 -10   0   11.44    0.77
   1  10   0   12.87    0.58
  -1  10   0   10.88    0.57
   1 -10   0   11.97    0.53
  -1  10   0   10.24    0.52
   1  10   0   12.43    0.55
  -1  10   0   11.57    2.47
   1  10   0   13.11    2.67
   1  10   0   13.07    0.57
  -1  10   0   11.34    0.56
  -1  10   0   11.39    0.53
  -1  10  -1    0.66    0.59
  -1  10  -1    0.88    0.42
   1 -10   1    1.13    0.24
  -1 -10  -1    0.71    0.38
   1 -10   1    1.10    1.72
  -1  10  -1    1.17    2.67
   1  10   1    1.24    1.80
  -1 -10  -1    0.30    1.12
   1 -10   1    0.52    1.18
  -1 -10  -1    0.67    0.69
   1 -10   1    0.95    0.40
  -1 -10  -1    1.05    1.13
  -1  10  -1    1.00    0.29
   1  10   1    0.72    0.32
  -1 -10  -1    0.92    0.24
  -1  10  -1    0.77    0.26
   1 -10   1    1.04    1.17
   1  10   1   -0.10    1.83
  -1  10  -1    0.81    1.86
   1  10   1    0.74    2.58
   1 -10   1    1.06    0.25
   1 -10   1    1.09    0.35
  -1  10  -1    0.72    0.25
   1  10   1    0.90    0.31
  -1  10  -1    0.91    0.29
  -1  10  -2    6.37    0.84
  -1  10  -2   10.52    0.67
  -1 -10  -2    8.64    0.63
   1 -10   2    7.96    1.30
  -1  10  -2    7.84    3.06
   1  10   2    8.23    1.26
   1 -10   2    9.88    1.83
  -1 -10  -2    9.78    1.12
  -1 -10  -2    7.81    1.30
   1 -10   2    8.50    1.35
   1  10   2    9.19    0.55
  -1  10  -2    8.83    0.49
  -1 -10  -2    9.90    0.49
  -1  10  -2    7.77    0.49
   1  10   2    8.09    2.19
  -1  10  -2   10.05    0.50
  -1  10  -2    9.61    0.45
   1  10   2   10.24    0.56
  -1  10  -3   62.14    1.98
  -1  10  -3   31.13    2.09
  -1 -10  -3   54.15    1.77
   1 -10   3   49.12    1.86
  -1 -10  -3   55.00    2.04
   1 -10   3   45.35    3.09
   1 -10   3   46.49    2.55
  -1 -10  -3   56.17    2.66
   1  10   3   49.28    2.71
  -1 -10  -3   62.53    2.56
   1 -10   3   42.77    2.51
  -1  10  -3   47.58    1.78
   1  10   3   63.73    1.91
   1  10   3   54.92    1.82
  -1  10  -3   41.42    1.80
  -1 -10  -3   57.01    1.82
   1  10   3   58.87    4.22
   1  10   3   62.80    3.95
   1  10   3   65.25    1.92
  -1  10  -3   47.03    1.78
  -1  10  -3   47.36    1.76
  -1  10  -4    2.72    0.74
   1 -10   4    2.13    0.45
  -1 -10  -4    4.20    0.34
  -1 -10  -4    3.78    0.57
  -1  10  -4    2.42    0.44
   1 -10   4    2.01    1.17
  -1  10  -4    0.57    3.23
   1  10   4    3.62    1.29
   1 -10   4    2.37    0.94
  -1 -10  -4    4.29    1.18
   1  10   4    4.60    0.45
   1  10   4    3.32    0.62
  -1  10  -4    2.31    0.43
  -1 -10  -4    4.92    0.47
   1  10   4    6.07    2.60
   1  10   4    2.99    2.72
  -1  10  -4    2.51    0.33
  -1  10  -5   14.07    0.75
   1 -10   5   11.80    1.59
  -1  10  -5   14.57    3.18
   1 -10   5   13.14    2.14
  -1 -10  -5   13.28    1.18
   1  10   5   11.57    0.91
   1  10   5   12.14    0.73
  -1 -10  -5   15.23    0.75
  -1  10  -5   14.66    0.74
  -1 -10  -5    9.66    0.81
  -1 -10  -5   14.04    0.64
  -1  10  -5   13.42    1.28
  -1  10  -5   15.31    1.06
   1  10   5   11.76    2.72
   1  10   5   12.95    2.84
   1  10   6   22.58    0.88
   1  10   6   21.60    0.91
   1  10   6   21.82    0.88
  -1 -10  -6   24.82    0.89
  -1  10  -6   12.28    0.82
   1  10   6   22.22    1.14
  -1 -10  -6   23.78    0.80
  -1  10  -6   10.72    0.81
   1 -10   6   10.83    0.86
  -1  10  -6   10.65    1.34
   1  10   7   19.53    0.90
   1  10   7   17.33    0.89
   1  10   7   17.05    0.97
  -1 -10  -7   18.54    0.89
   1  10   7   16.62    1.13
  -1 -10  -7   17.52    0.83
  -1  10  -7   27.93    0.91
   1 -10   7   36.49    1.01
  -1  10  -7   33.48    1.14
  -1  10  -7   30.59    1.45
  -1  11   7   -0.02    0.42
  -1  11   7    0.62    0.36
  -1  11   7    0.09    0.42
   1 -11  -7    0.37    0.28
   1 -11  -7    0.60    0.36
   1  11  -7    1.00    0.40
   1  11  -7    1.66    0.92
  -1 -11   7    1.17    0.43
   1  11  -7    1.46    0.58
  -1  11   7    0.46    0.36
  -1  11   6    0.44    0.51
  -1  11   6    0.49    0.43
  -1  11   6    0.07    0.42
   1  11  -6    0.13    0.41
   1 -11  -6    0.50    0.39
   1 -11  -6    0.42    0.29
   1 -11  -6    0.42    0.30
   1  11  -6    0.79    1.06
   1  11  -6    0.16    0.66
  -1  11   6    0.17    0.43
   1 -11  -6    0.47    0.31
   1  11  -5    6.19    1.20
   1  11  -5    7.54    0.81
   1 -11  -5    7.58    0.46
   1 -11  -5    5.83    0.71
  -1 -11   5    6.60    1.26
   1  11  -5    9.55    3.06
  -1  11   5    4.98    1.34
  -1 -11   5    5.20    1.81
   1 -11  -5    8.53    0.99
  -1  11   5    8.09    0.62
  -1  11   5    7.49    0.55
   1 -11  -5    8.41    0.53
   1 -11  -5    8.32    0.56
   1  11  -5    8.24    0.60
  -1  11   5   11.47    3.00
  -1  11   5    8.17    2.60
  -1  11   5    8.88    0.63
   1  11  -4   28.45    1.13
   1  11  -4   22.63    1.42
   1 -11  -4   19.60    0.80
   1 -11  -4   16.01    1.09
  -1 -11   4   18.18    1.50
  -1 -11   4   23.49    2.13
  -1  11   4   16.13    1.36
   1  11  -4   23.50    3.88
  -1  11   4   14.67    1.66
  -1 -11   4   26.47    1.71
  -1  11   4   16.84    0.84
  -1  11   4   19.47    0.94
   1  11  -4   26.34    0.95
   1 -11  -4   19.47    0.87
   1 -11  -4   20.36    0.88
  -1  11   4   20.33    2.82
  -1  11   4   20.77    0.94
   1  11  -3    1.77    0.56
   1  11  -3    1.25    0.84
   1 -11  -3    2.47    0.26
   1 -11  -3    2.43    0.56
   1  11  -3    0.76    3.05
  -1 -11   3    2.51    1.45
  -1  11   3    1.92    1.02
  -1  11   3    1.88    0.73
   1 -11  -3    3.02    0.80
  -1 -11   3    1.11    1.13
   1 -11  -3    3.84    1.36
  -1  11   3    2.46    0.45
   1  11  -3    1.62    0.27
   1 -11  -3    2.16    0.33
   1 -11  -3    2.52    0.37
   1  11  -3    0.92    0.38
  -1 -11   3    1.88    0.93
  -1  11   3    1.53    2.88
  -1  11   3    0.86    1.97
  -1  11   3    2.83    0.46
   1  11  -3    1.36    0.27
   1  11  -2    7.65    0.94
   1  11  -2   12.93    0.68
   1 -11  -2   12.66    0.83
   1 -11  -2   13.97    1.67
  -1  11   2   13.81    1.01
   1  11  -2    8.24    3.05
  -1 -11   2    9.18    1.63
  -1  11   2   13.43    1.23
   1 -11  -2   12.47    1.03
  -1 -11   2    8.44    1.41
   1  11  -2   11.29    0.56
  -1  11   2   14.89    0.60
   1 -11  -2   13.74    0.59
   1  11  -2    8.89    0.59
  -1 -11   2    9.75    1.13
   1 -11  -2    7.65    1.86
  -1  11   2   13.13    3.12
  -1  11   2   15.32    2.11
   1  11  -2   11.71    0.56
   1  11  -1    6.65    0.75
   1 -11  -1    6.07    0.68
   1 -11  -1    5.66    1.89
   1  11  -1    3.85    2.55
  -1  11   1    6.80    0.85
  -1  11   1    4.99    2.20
  -1  11   1    5.68    0.68
  -1 -11   1    6.13    1.57
  -1 -11   1    6.19    1.30
   1 -11  -1    6.07    1.49
  -1 -11   1    5.25    0.60
   1 -11  -1    5.91    0.75
   1  11  -1    6.79    0.43
  -1  11   1    6.70    0.48
   1  11  -1    6.22    0.45
   1 -11  -1    6.19    0.40
  -1  11   1    5.58    0.39
   1 -11  -1    4.22    1.20
  -1 -11   1    4.61    1.02
  -1  11   1    6.88    2.71
  -1  11   1    6.06    0.42
   1  11  -1    6.71    0.43
  -1  11   1    6.44    0.47
   1  11   0   27.67    1.19
   1 -11   0   29.65    1.38
  -1  11   0   23.65    3.18
   1 -11   0   24.13    1.95
  -1  11   0   24.55    1.15
   1  11   0   21.99    2.81
  -1 -11   0   27.91    1.36
   1 -11   0   24.53    1.25
   1  11   0   28.28    1.03
  -1  11   0   25.37    1.03
  -1  11   0   22.38    0.97
   1 -11   0   27.48    0.99
   1  11   0   26.72    1.03
   1 -11   0   31.54    2.68
  -1 -11   0   24.53    2.06
   1 -11   0   21.30    1.79
  -1  11   0   24.69    3.08
   1  11   0   23.81    3.09
  -1  11   0   28.59    0.98
  -1  11   0   25.30    1.03
   1  11   0   27.98    1.03
   1 -11   0   25.78    1.02
  -1  11  -1    2.48    0.47
  -1  11  -1    2.87    0.65
   1 -11   1    2.91    0.29
   1 -11   1    2.77    0.30
   1 -11   1    3.35    1.35
  -1 -11  -1    1.53    1.26
  -1 -11  -1    2.31    0.80
   1  11   1    2.62    0.38
  -1  11  -1    2.46    0.36
  -1  11  -1    2.49    0.34
   1  11   1    1.80    0.37
  -1 -11  -1    2.56    0.30
   1  11   1    0.06    1.95
   1 -11   1    2.45    1.90
  -1  11  -1    2.62    3.01
   1 -11   1    2.36    1.24
   1  11   1    3.18    0.41
  -1  11  -1    2.66    0.29
  -1  11  -1    2.68    0.36
   1 -11   1    3.14    0.41
   1  11   1    2.75    2.70
  -1  11  -2    0.01    0.70
  -1  11  -2   -0.13    0.55
   1 -11   2    0.72    1.19
   1  11   2    1.07    1.09
  -1  11  -2   -1.08    3.20
   1 -11   2   -0.47    1.89
  -1 -11  -2    0.07    0.95
   1 -11   2    0.43    1.20
  -1 -11  -2   -0.66    1.24
  -1  11  -2   -0.02    0.31
   1  11   2    0.12    0.42
  -1 -11  -2    0.46    0.28
  -1 -11  -2    0.18    0.28
  -1  11  -2    0.07    0.30
   1  11   2    0.85    1.98
   1 -11   2    0.01    0.44
   1  11   2    0.06    0.41
  -1  11  -2    0.27    0.31
  -1  11  -2   -0.04    0.25
  -1  11  -3   32.23    1.91
  -1  11  -3   46.89    1.80
   1 -11   3   41.86    1.66
  -1 -11  -3   44.55    1.54
  -1 -11  -3   43.91    1.81
   1 -11   3   28.89    2.28
   1 -11   3   45.39    3.18
   1  11   3   42.37    2.58
  -1 -11  -3   47.98    2.54
   1 -11   3   40.68    2.39
  -1 -11  -3   50.57    2.36
  -1  11  -3   42.14    1.57
  -1 -11  -3   48.97    1.60
   1  11   3   56.69    1.73
  -1  11  -3   37.12    1.61
  -1 -11  -3   51.84    1.62
   1  11   3   52.46    3.78
   1  11   3   48.36    4.21
   1  11   3   54.30    1.72
  -1  11  -3   41.82    1.54
  -1  11  -3   40.59    1.57
  -1  11  -4    2.94    0.72
  -1  11  -4    1.62    0.99
   1 -11   4    3.01    0.46
  -1 -11  -4    1.08    0.29
  -1 -11  -4    1.24    0.50
   1 -11   4    2.83    1.33
  -1  11  -4    5.47    3.35
   1  11   4    1.14    1.25
   1 -11   4    2.69    1.97
   1 -11   4    3.88    1.01
   1  11   4    1.73    0.41
  -1  11  -4    3.25    0.44
  -1 -11  -4    1.31    0.41
  -1 -11  -4    1.12    0.36
   1  11   4   -0.67    2.75
   1  11   4    2.44    2.45
  -1  11  -4    3.03    0.32
  -1  11  -5    0.44    1.04
  -1  11  -5    0.38    0.73
  -1 -11  -5    0.52    0.29
  -1 -11  -5    0.11    0.43
  -1  11  -5   -0.11    2.77
  -1 -11  -5    0.24    0.75
   1  11   5    0.26    0.62
   1  11   5    0.39    0.47
   1  11   5    0.47    0.44
  -1 -11  -5    0.53    0.41
  -1  11  -5    1.13    0.42
  -1 -11  -5    0.23    0.35
   1  11   5    0.66    0.47
   1  11   5    2.10    2.50
   1  11   5   -0.52    2.40
   1 -11   5   -0.16    1.27
   1  11   6   10.93    0.62
  -1 -11  -6   10.72    0.53
   1  11   6   10.41    0.60
   1  11   6   10.13    0.64
  -1  11  -6   15.97    0.64
  -1 -11  -6   11.90    0.60
   1  11   6   10.48    0.82
  -1 -11  -6   10.49    0.49
  -1  11  -6   15.46    1.20
   1 -11   6   14.47    0.70
  -1  11  -6   14.81    0.90
   1  11   7   47.47    1.17
   1  11   7   41.45    1.23
  -1 -11  -7   40.80    1.07
  -1 -11  -7   47.02    1.14
  -1  11  -7   19.78    1.38
   1 -11   7   21.91    1.09
   1  11   7   46.75    1.16
  -1  12   7    2.28    0.38
  -1  12   7    2.55    0.42
   1 -12  -7    1.83    0.26
   1  12  -7    2.01    0.39
   1 -12  -7    2.43    0.34
   1  12  -7    2.32    0.81
  -1 -12   7    2.09    0.41
   1  12  -7    1.76    0.54
  -1  12   7    2.08    0.37
  -1  12   6    0.48    0.42
  -1  12   6    0.61    0.41
   1 -12  -6    0.61    0.36
   1  12  -6    0.31    0.43
   1 -12  -6    0.71    0.36
   1 -12  -6    0.53    0.30
   1 -12  -6    0.59    0.26
   1  12  -6   -0.12    0.93
   1  12  -6   -0.04    0.61
   1 -12  -6    0.56    0.32
  -1  12   6    1.05    0.43
   1  12  -5    4.50    0.70
   1  12  -5    3.72    1.10
   1 -12  -5    2.87    0.32
   1 -12  -5    3.05    0.59
  -1 -12   5    4.19    1.18
  -1 -12   5    3.16    1.76
   1  12  -5    2.47    2.69
  -1  12   5    5.21    1.34
   1 -12  -5    3.98    0.83
  -1  12   5    3.43    0.44
  -1  12   5    3.44    0.54
   1 -12  -5    3.98    0.44
   1 -12  -5    3.79    0.43
   1  12  -5    4.09    0.50
  -1  12   5    3.74    2.32
  -1  12   5    5.74    2.99
  -1  12   5    3.72    0.53
   1  12  -4   31.93    1.53
   1  12  -4   32.22    1.12
   1 -12  -4   17.10    0.75
   1 -12  -4   13.22    1.04
   1  12  -4   28.70    3.88
  -1  12   4   12.12    1.34
  -1  12   4   13.01    1.71
  -1 -12   4   33.60    1.88
   1 -12  -4   16.61    1.30
  -1  12   4   19.23    0.98
  -1  12   4   14.85    0.80
   1 -12  -4   17.35    0.82
   1 -12  -4   18.99    0.84
   1  12  -4   34.44    1.01
  -1 -12   4   23.38    2.19
  -1 -12   4   23.34    1.66
  -1  12   4   18.25    2.74
  -1  12   4   19.33    0.99
   1  12  -3   15.94    1.28
   1  12  -3   23.79    1.02
   1 -12  -3   18.99    1.11
  -1  12   3   19.00    1.67
   1 -12  -3   20.89    1.83
   1  12  -3   19.93    3.87
  -1 -12   3   18.61    1.74
  -1  12   3   18.93    1.37
   1 -12  -3   21.39    1.37
   1  12  -3   19.69    0.80
   1 -12  -3   19.97    0.82
  -1  12   3   24.18    0.89
   1  12  -3   18.34    0.90
   1 -12  -3   21.56    0.87
  -1 -12   3   15.64    2.03
  -1 -12   3   14.06    1.43
  -1  12   3   20.64    2.61
  -1  12   3   21.72    3.60
   1  12  -3   19.42    0.80
   1  12  -2   25.89    1.41
   1 -12  -2   24.73    1.34
   1 -12  -2   27.90    1.55
   1  12  -2   31.45    1.09
  -1  12   2   27.27    1.09
   1  12  -2   28.47    1.14
   1 -12  -2   27.22    1.08
  -1 -12   2   28.36    2.09
   1 -12  -2   30.44    2.28
  -1  12   2   25.58    1.52
   1  12  -2   28.45    3.74
  -1  12   2   27.10    1.77
  -1 -12   2   23.05    2.21
  -1 -12   2   22.20    1.68
  -1  12   2   27.76    1.09
   1  12  -2   31.57    1.08
  -1  12   2   29.27    3.67
  -1  12   2   27.99    2.46
   1  12  -1  117.43    4.20
   1  12  -1  106.80    6.18
   1 -12  -1  119.00    4.97
  -1  12   1   90.87    5.56
  -1  12   1  114.31    4.34
  -1 -12   1  114.23    4.92
   1 -12  -1  116.54    4.37
   1  12  -1  133.06    4.03
  -1  12   1  124.50    4.06
   1  12  -1  119.92    4.04
  -1  12   1  107.68    4.00
   1 -12  -1  115.55    3.99
  -1 -12   1  114.58    5.12
   1 -12  -1  105.28    5.27
  -1  12   1  113.37    6.32
  -1  12   1  125.31    4.00
   1  12  -1  131.63    4.03
  -1  12   1  122.15    4.05
   1  12   0  132.60    4.61
   1 -12   0  131.28    4.46
   1 -12   0  132.20    4.47
  -1 -12   0  124.74    4.79
   1 -12   0  126.97    4.74
   1  12   0  142.41    4.51
  -1  12   0  136.35    4.51
   1 -12   0  143.64    4.48
   1  12   0  130.22    4.50
  -1  12   0  124.74    4.47
  -1  12   0  116.03    6.61
   1 -12   0  135.25    5.44
   1  12   0  107.04    6.19
  -1 -12   0  123.77    5.41
   1 -12   0  111.70    5.21
  -1 -12   0  117.04    5.44
   1 -12   0  139.09    6.04
   1 -12   0  143.97    4.52
   1  12   0  140.12    4.50
  -1  12   0  137.12    4.50
  -1  12   0  145.65    4.46
   1  12   0  124.39    6.59
  -1  12   0  131.23    6.59
   1 -12   1   68.62    2.44
   1 -12   1   69.57    2.43
   1  12   1   50.81    3.83
   1 -12   1   64.75    3.41
  -1 -12  -1   65.23    3.44
  -1  12  -1   63.10    5.01
  -1 -12  -1   68.37    2.92
   1  12   1   74.16    2.53
  -1  12  -1   75.82    2.50
  -1  12  -1   64.56    2.47
  -1 -12  -1   71.20    2.44
   1  12   1   73.53    2.50
   1 -12   1   61.12    3.31
   1 -12   1   72.61    4.20
   1  12   1   74.41    4.97
  -1  12  -1   72.68    2.43
   1 -12   1   86.61    2.55
   1  12   1   77.27    2.53
  -1  12  -1   76.42    2.50
  -1  12  -2    0.08    0.73
  -1  12  -2   -0.27    0.58
   1 -12   2   -0.03    0.50
   1 -12   2    0.35    1.96
  -1  12  -2    1.07    3.23
   1 -12   2    0.71    1.19
  -1 -12  -2    0.09    0.92
  -1 -12  -2   -0.59    1.47
   1  12   2    0.54    0.41
  -1  12  -2    0.11    0.34
  -1  12  -2   -0.10    0.35
  -1 -12  -2    0.33    0.30
   1  12   2   -0.07    0.39
   1 -12   2    0.35    1.14
   1  12   2   -0.62    1.96
   1  12   2    1.29    2.85
   1 -12   2    0.09    0.48
  -1  12  -2    0.29    0.26
  -1  12  -2    0.21    0.33
   1  12   2    0.24    0.42
  -1  12  -3   87.20    3.50
  -1  12  -3  115.76    3.40
   1 -12   3   97.89    3.25
  -1  12  -3   78.48    6.05
  -1 -12  -3   76.75    4.01
   1 -12   3   93.81    4.02
  -1 -12  -3   82.66    3.72
   1  12   3   91.85    3.25
  -1  12  -3  101.54    3.17
  -1  12  -3   97.24    3.22
  -1 -12  -3   84.20    3.16
  -1 -12  -3   82.95    3.15
   1 -12   3   66.96    3.91
   1 -12   3   81.99    4.68
   1  12   3   85.93    5.10
   1  12   3   78.88    5.67
  -1  12  -3  101.24    3.17
  -1  12  -3  102.98    3.14
   1  12   3   89.66    3.24
  -1  12  -4    2.70    0.73
  -1  12  -4    2.76    1.03
  -1 -12  -4    0.66    0.27
  -1  12  -4    2.86    3.12
   1 -12   4    2.12    2.02
   1 -12   4    3.00    0.99
   1  12   4    1.24    0.37
  -1  12  -4    2.74    0.44
  -1 -12  -4    0.99    0.37
  -1 -12  -4    0.60    0.38
   1 -12   4    1.37    1.25
   1  12   4    0.70    2.76
   1  12   4   -0.52    2.31
  -1  12  -4    3.10    0.31
  -1  12  -5    2.19    0.46
  -1 -12  -5    6.67    0.49
  -1 -12  -5    6.21    0.37
   1  12   5    6.66    0.54
  -1 -12  -5    6.68    0.45
  -1  12  -5    3.27    0.75
  -1  12  -5    1.86    1.06
  -1 -12  -6    3.58    0.42
  -1  12  -6    9.86    0.50
  -1 -12  -6    2.85    0.37
   1  12   6    3.23    0.46
  -1 -12  -6    3.00    0.31
   1  12   6    2.87    0.46
   1  12   6    3.46    0.49
   1 -12   6    9.37    0.58
  -1  12  -6   10.45    0.73
  -1  12  -6   10.04    1.04
  -1 -12  -7   21.34    0.62
  -1 -12  -7   17.24    0.59
   1  12   7   19.51    0.66
  -1 -12  -7   16.68    0.54
   1  12   7   19.26    0.65
   1 -12   7   11.48    0.61
  -1  12  -7   10.38    0.72
  -1  12  -7   11.68    0.92
   1 -13  -7    0.66    0.26
  -1  13   7    0.01    0.19
  -1  13   7    1.38    0.32
  -1  13   7    0.97    0.32
  -1  13   7    0.18    0.21
   1 -13  -7    0.78    0.18
   1 -13  -6    1.28    0.33
  -1  13   6    1.19    0.26
   1  13  -6    1.65    0.42
   1 -13  -6    1.40    0.34
   1 -13  -6    1.72    0.32
  -1  13   6    1.51    0.41
   1 -13  -6    1.56    0.23
   1 -13  -6    1.68    0.30
  -1  13   6    1.49    0.41
  -1  13   6    0.11    0.27
   1  13  -6    1.67    0.56
   1  13  -6    1.66    0.88
  -1  13   5    2.44    0.34
   1 -13  -5    2.87    0.40
   1 -13  -5    2.40    0.37
   1  13  -5    8.33    0.53
  -1  13   5    2.54    0.52
   1 -13  -5    3.17    0.40
   1 -13  -5    2.20    0.27
   1 -13  -5    3.37    0.42
   1  13  -5    7.74    1.08
   1  13  -5    7.07    0.66
  -1  13   5    2.98    0.53
  -1  13   5    0.06    0.28
  -1  13   4    2.49    0.57
   1 -13  -4    2.54    0.41
   1 -13  -4    2.44    0.35
  -1  13   4    2.96    0.39
   1  13  -4    1.11    0.46
  -1  13   4    2.90    1.28
  -1 -13   4    2.73    1.78
  -1  13   4    2.67    0.57
   1  13  -4    1.44    0.98
   1  13  -4    2.04    0.60
  -1 -13   4    2.00    1.02
   1 -13  -4    2.72    0.81
   1 -13  -3    6.31    0.93
   1 -13  -3    6.22    1.43
  -1 -13   3    6.95    1.42
   1  13  -3    5.78    0.38
   1  13  -3    6.03    0.55
  -1  13   3    7.69    0.50
   1 -13  -3    6.68    0.50
  -1  13   3    3.50    1.24
  -1 -13   3    5.89    1.80
   1  13  -3    4.88    3.09
   1  13  -3    6.16    0.37
  -1  13   3    7.16    0.52
  -1  13   3    4.13    3.13
   1  13  -3    5.96    0.99
   1  13  -3    7.21    0.60
   1  13  -2  107.76    4.24
   1 -13  -2  116.31    4.46
  -1  13   2  125.48    4.08
   1  13  -2  122.38    3.99
   1 -13  -2  117.14    4.00
  -1  13   2  118.57    4.01
   1  13  -2  112.05    4.04
   1 -13  -2  113.77    4.99
   1  13  -2   88.76    6.41
  -1 -13   2  100.12    4.93
  -1 -13   2  103.58    5.11
  -1  13   2  127.15    4.08
   1  13  -2  121.96    3.99
  -1  13   2  127.25    4.00
  -1  13   2  117.66    6.69
   1  13  -1   95.36    3.59
   1  13  -1   82.39    5.58
  -1  13   1   75.78    5.08
  -1 -13   1   92.20    4.44
   1 -13  -1   95.51    4.46
   1 -13  -1   90.80    3.77
  -1  13   1  107.59    3.49
   1  13  -1  111.30    3.45
   1  13  -1  103.88    3.47
  -1  13   1   95.81    3.43
   1 -13  -1   97.09    3.41
  -1 -13   1   94.13    4.58
   1 -13  -1   82.79    4.69
  -1  13   1  104.14    3.48
  -1  13   1  105.07    3.40
   1 -13  -1   97.02    3.45
   1  13  -1  113.97    3.45
  -1  13   1   89.62    5.67
   1 -13   0   14.28    1.85
   1  13   0   12.83    2.67
   1 -13   0   12.93    2.33
  -1  13   0   12.12    3.01
   1 -13   0   12.73    0.91
  -1 -13   0   13.17    1.92
  -1 -13   0   14.77    1.02
  -1  13   0   14.37    2.83
   1  13   0   16.48    0.74
  -1  13   0   15.03    0.73
   1 -13   0   15.04    0.68
  -1  13   0   12.35    0.67
   1  13   0   16.20    0.75
   1 -13   0   12.88    0.64
   1 -13   0   12.90    0.66
   1  13   0   15.75    0.86
  -1  13   0   15.47    0.73
   1  13   0   16.72    0.73
  -1  13   0   15.03    0.63
   1 -13   0   14.33    0.74
  -1 -13   0   16.97    0.72
   1 -13   1    2.87    0.32
   1 -13   1    2.78    0.34
  -1  13  -1    3.42    3.08
   1 -13   1    2.73    2.07
  -1 -13  -1    1.44    1.63
  -1 -13  -1    1.10    0.74
  -1  13  -1    2.98    0.42
   1  13   1    2.02    0.47
  -1 -13  -1    2.35    0.33
   1  13   1    2.13    0.44
  -1  13  -1    2.47    0.37
   1 -13   1    4.17    1.36
   1  13   1    1.18    2.87
  -1  13  -1    3.00    0.41
  -1  13  -1    2.98    0.31
   1 -13   1    4.02    0.53
   1  13   1    2.16    0.46
  -1  13  -2   -0.13    0.69
  -1  13  -2    0.26    0.54
   1 -13   2   -0.11    0.50
   1 -13   2   -1.17    2.09
  -1  13  -2   -0.50    3.19
  -1 -13  -2    0.10    0.82
   1 -13   2    0.61    1.22
  -1 -13  -2   -0.64    1.60
  -1  13  -2    0.22    0.35
   1  13   2   -0.12    0.49
   1  13   2   -0.04    0.42
  -1  13  -2    0.11    0.38
  -1 -13  -2    0.28    0.31
   1 -13   2    0.08    1.25
   1  13   2    1.15    2.89
   1  13   2    0.01    0.47
  -1  13  -2   -0.14    0.33
  -1  13  -2    0.17    0.25
  -1  13  -3  101.01    3.46
  -1  13  -3   81.87    3.57
   1 -13   3   88.91    3.36
  -1  13  -3   73.58    6.10
  -1 -13  -3   87.02    4.17
   1 -13   3   86.74    4.05
  -1 -13  -3   91.64    3.83
  -1  13  -3  102.95    3.30
   1  13   3  110.85    3.42
  -1 -13  -3   91.44    3.28
  -1 -13  -3  104.46    3.32
  -1  13  -3   91.44    3.34
   1  13   3  117.99    3.40
   1 -13   3   77.94    4.84
   1 -13   3   65.60    4.08
  -1  13  -3   93.77    3.26
   1  13   3  115.43    3.44
  -1  13  -3  102.82    3.30
   1  13   3   97.05    6.18
   1  13   3   97.58    5.33
  -1  13  -4   35.72    1.72
  -1  13  -4   37.88    1.52
  -1 -13  -4   30.22    1.20
  -1  13  -4   36.14    1.33
  -1 -13  -4   36.26    1.28
  -1 -13  -4   38.05    1.29
   1 -13   4   26.78    2.15
   1 -13   4   31.32    3.01
  -1  13  -4   36.43    4.29
   1  13   4   36.24    3.80
   1  13   4   40.38    3.47
  -1 -13  -5    2.54    0.26
  -1  13  -5    4.31    0.69
  -1  13  -5    4.85    0.96
  -1 -13  -5    2.71    0.36
  -1 -13  -5    2.79    0.38
  -1  13  -5    4.41    0.45
  -1  13  -6    0.11    0.34
  -1 -13  -6    3.69    0.32
  -1 -13  -6    3.16    0.33
   1  13   6    2.96    0.41
  -1 -13  -6    3.42    0.31
  -1 -13  -6    3.47    0.30
  -1 -13  -6    2.80    0.24
   1  13   6    0.32    0.27
   1  13   6    3.28    0.41
  -1  13  -6    0.85    0.80
   1 -13   6   -0.03    0.43
  -1  13  -6    0.73    0.55
   1 -14  -6    1.60    0.25
   1 -14  -6    1.93    0.30
   1  14  -6    0.89    0.37
  -1  14   6   -0.08    0.21
  -1  14   6    1.65    0.37
   1 -14  -6    2.38    0.29
   1 -14  -6    2.32    0.28
   1 -14  -6    1.46    0.18
  -1  14   6    2.25    0.38
   1  14  -6    0.05    0.72
   1 -14  -5    0.25    0.26
   1 -14  -5    0.81    0.34
   1  14  -5    0.32    0.40
  -1  14   5    0.66    0.28
  -1  14   5    0.74    0.45
  -1  14   5    1.01    0.34
   1 -14  -5    0.48    0.36
   1 -14  -5    0.91    0.35
  -1  14   5    0.76    0.44
   1  14  -5   -0.16    0.90
   1  14  -5    0.07    0.50
   1  14  -4  108.80    4.11
   1 -14  -4  109.22    4.03
  -1  14   4  123.51    4.08
   1 -14  -4  129.52    4.09
  -1  14   4  127.43    4.08
  -1  14   4  143.20    4.20
   1 -14  -4  133.91    4.12
   1 -14  -4  136.21    4.11
   1  14  -4  103.00    4.11
   1  14  -4  104.73    4.33
  -1  14   4  138.51    4.20
  -1  14   3    4.05    3.01
   1  14  -3    4.55    0.50
   1 -14  -3    3.49    0.43
  -1  14   3    3.15    0.41
  -1 -14   3    2.90    1.70
   1  14  -3    5.42    3.10
  -1  14   3    3.03    0.41
   1  14  -3    4.64    0.88
   1 -14  -3    3.32    0.79
  -1 -14   3    5.95    1.33
   1  14  -2   74.04    3.13
   1 -14  -2   81.42    3.91
   1  14  -2   67.60    5.43
  -1 -14   2   70.29    3.90
   1 -14  -2   81.05    3.39
   1  14  -2   88.46    2.92
  -1  14   2   98.76    3.06
   1  14  -2   78.31    2.97
   1 -14  -2   86.31    2.94
  -1  14   2   88.91    2.97
  -1 -14   2   64.62    4.05
   1  14  -2   88.54    2.92
  -1  14   2   96.76    3.05
  -1  14   2   85.95    2.91
  -1  14   2   84.82    5.63
   1  14  -1    2.47    2.68
   1 -14  -1    5.52    1.69
  -1 -14   1    4.63    1.72
   1 -14  -1    4.55    0.72
  -1  14   1    6.07    0.57
   1  14  -1    5.37    0.46
   1  14  -1    3.91    0.51
   1 -14  -1    5.69    0.44
  -1  14   1    5.47    0.46
   1 -14  -1    5.65    0.51
   1  14  -1    4.86    0.45
  -1  14   1    5.31    0.37
  -1  14   1    5.71    0.57
  -1 -14   1    3.57    0.38
   1 -14  -1    5.55    0.45
  -1 -14   1    3.71    0.37
   1 -14  -1    5.03    0.46
  -1  14   1    8.39    2.90
   1  14  -1    4.70    0.69
  -1  14   0   12.35    0.69
   1  14   0   13.27    0.67
  -1  14   0   10.71    0.62
   1 -14   0   11.31    0.59
   1  14   0   11.71    0.68
  -1 -14   0   11.82    1.94
   1 -14   0   10.50    1.78
  -1  14   0   11.32    0.68
   1  14   0   13.46    0.67
   1 -14   0   11.78    0.69
  -1  14   0   11.73    0.53
  -1 -14   0   13.10    0.66
   1 -14   0   11.14    0.58
   1 -14   0   10.48    0.59
   1 -14   0    9.80    2.12
  -1  14   0    9.05    2.95
   1  14   0    6.94    2.35
   1 -14   1    1.98    1.97
  -1  14  -1    4.86    3.10
  -1 -14  -1    3.21    1.82
  -1 -14  -1    3.54    0.76
  -1  14  -1    3.80    0.45
   1  14   1    3.84    0.52
  -1  14  -1    2.64    0.41
  -1 -14  -1    4.23    0.38
   1  14   1    3.44    0.47
  -1  14  -1    3.21    0.44
  -1  14  -1    3.55    0.31
   1  14   1    4.62    0.52
   1 -14   1    4.71    0.58
   1  14   1    4.74    2.89
   1 -14   1    2.91    0.33
   1 -14   1    2.66    0.35
   1 -14   2    5.88    2.07
  -1  14  -2    6.37    3.55
   1 -14   2    4.85    1.32
  -1 -14  -2    4.52    0.85
  -1 -14  -2    4.23    1.81
   1  14   2    2.85    2.98
   1  14   2    4.45    0.55
  -1  14  -2    4.47    0.43
  -1 -14  -2    4.53    0.40
   1  14   2    4.68    0.51
  -1  14  -2    3.98    0.46
   1 -14   2    4.57    0.60
  -1  14  -2    4.17    0.70
  -1  14  -2    4.39    0.31
  -1  14  -2    4.78    0.43
   1  14   2    4.60    0.56
  -1  14  -3   62.84    2.43
  -1  14  -3   53.30    2.53
   1 -14   3   54.25    2.34
   1 -14   3   55.02    3.00
  -1 -14  -3   71.27    2.86
   1  14   3   84.53    2.46
  -1  14  -3   65.49    2.30
  -1  14  -3   58.62    2.33
  -1 -14  -3   76.22    2.32
   1  14   3   85.42    2.42
   1  14   3   74.15    5.16
   1 -14   3   48.26    3.83
  -1  14  -3   52.95    5.16
   1  14   3   85.34    2.46
  -1  14  -3   62.42    2.29
   1  14   4   43.82    1.46
  -1  14  -4   33.94    1.42
  -1 -14  -4   41.20    1.40
  -1 -14  -4   34.83    1.36
   1  14   4   45.28    1.53
  -1  14  -4   35.99    1.74
  -1  14  -4   32.55    1.52
   1  14   4   44.60    1.53
  -1  14  -5   22.32    1.13
  -1  14  -5   19.46    0.86
  -1 -14  -5   13.05    0.64
  -1 -14  -5   14.02    0.66
  -1  14  -5   20.25    0.74
   1  14   5   14.83    0.69
  -1 -14  -6   52.26    1.77
   1  14   6   49.55    1.77
  -1 -14  -6   49.53    1.76
  -1  14  -6   47.66    1.84
   1 -14   6   55.69    1.84
  -1  14  -6   59.24    1.99
  -1 -14  -6   51.99    1.76
  -1 -14  -6   54.42    1.76
   1  14   6   53.31    1.82
   1  14   6   54.39    1.82
   1  15  -5   17.24    0.59
   1 -15  -5   18.98    0.51
   1  15  -5   17.83    0.92
   1 -15  -5   21.44    0.53
   1 -15  -5   21.89    0.55
  -1  15   5   20.51    0.65
  -1  15   5   20.64    0.64
   1  15  -4   41.59    1.26
   1  15  -4   41.65    0.91
  -1  15   4   22.16    0.67
   1 -15  -4   25.45    0.72
   1 -15  -3    0.27    0.38
   1  15  -3    0.91    0.72
   1 -15  -3    0.21    0.35
   1  15  -3   -0.11    0.45
  -1  15   3    0.04    0.34
   1 -15  -3    0.48    0.40
   1 -15  -3    0.08    0.44
  -1  15   3    0.25    0.26
  -1  15   2    1.53    0.27
  -1  15   2    1.60    0.52
   1 -15  -2    1.88    0.41
   1 -15  -2    1.43    0.45
   1  15  -2    0.95    0.28
  -1 -15   2    2.08    1.32
   1  15  -2    1.25    0.29
  -1  15   2    1.98    0.52
   1  15  -2    1.10    0.43
   1 -15  -2    1.51    0.37
  -1  15   2    2.00    0.38
   1  15  -2   -1.87    2.89
   1 -15  -2    1.89    0.40
   1  15  -2    0.53    0.62
  -1  15   2    1.10    2.67
  -1 -15   1    1.60    0.32
  -1  15   1    2.92    0.27
   1  15  -1    2.24    0.38
   1 -15  -1    3.09    0.48
  -1  15   1    3.30    0.51
   1 -15  -1    3.07    1.44
  -1  15   1    3.52    0.52
   1  15  -1    2.32    0.40
  -1  15   1    3.24    0.41
   1 -15  -1    3.09    0.38
   1  15  -1    2.14    0.48
   1  15  -1    0.87    2.38
   1 -15  -1    3.44    0.43
  -1 -15   1    1.83    0.31
   1 -15  -1    2.96    0.40
   1  15  -1    2.53    0.54
  -1  15   1    1.96    2.52
  -1  15   0    3.90    0.45
   1  15   0    4.58    0.49
   1 -15   0    3.86    1.39
  -1 -15   0    3.78    1.78
  -1 -15   0    4.19    0.42
  -1 -15   0    4.45    0.40
   1 -15   0    3.96    0.41
   1 -15   0    4.05    0.39
   1 -15   0    4.51    0.55
  -1 -15   0    5.34    0.48
  -1  15   0    4.86    0.51
   1  15   0    5.05    0.48
   1  15   0    4.90    0.48
  -1  15   0    4.88    0.51
   1  15   1    3.09    0.48
  -1 -15  -1    2.84    0.43
   1 -15   1    1.89    0.31
  -1  15  -1    2.53    0.43
   1  15   1    2.61    0.48
  -1  15  -1    2.33    0.43
   1  15   1    3.16    0.49
  -1  15  -1    2.10    0.41
  -1 -15  -1    2.85    0.67
  -1 -15  -1    3.47    1.79
   1 -15   1    3.22    0.52
   1 -15   1    2.04    0.30
   1 -15   1    2.75    1.93
  -1  15  -1    2.81    2.70
  -1 -15  -2    5.36    0.39
  -1  15  -2    2.96    0.44
   1  15   2    6.23    0.53
  -1  15  -2    3.36    0.40
   1  15   2    5.54    0.57
  -1  15  -2    3.67    0.40
   1  15   2    5.95    0.56
   1 -15   2    2.48    0.53
  -1  15  -3    0.02    0.37
   1  15   3    0.32    0.39
  -1 -15  -3    0.10    0.31
   1  15   3   -0.32    0.49
  -1  15  -3   -0.01    0.62
  -1  15  -3    0.07    0.35
   1  15   3    0.20    0.48
   1  15   4    0.58    0.35
  -1 -15  -4    0.58    0.29
  -1  15  -4    0.17    0.35
   1  15   4    0.40    0.44
   1  15   4    0.78    0.43
  -1  15  -4    0.20    0.61
  -1  15  -4   -0.06    0.43
  -1 -15  -5   11.87    0.49
  -1 -15  -5   11.84    0.48
  -1  15  -5   11.66    0.52
   1  15   5   10.69    0.49
  -1 -15  -5   10.29    0.46
   1 -16  -5    0.35    0.25
   1  16  -5    0.17    0.34
  -1  16   5    0.31    0.35
   1 -16  -5    0.60    0.26
   1  16  -5    0.74    0.52
   1 -16  -5    0.23    0.26
   1 -16  -5    0.36    0.31
  -1  16   5    0.34    0.34
   1  16  -4   25.66    0.99
   1 -16  -4   12.14    0.69
   1 -16  -4   10.50    0.63
   1  16  -4   26.23    0.79
   1 -16  -3    3.95    0.39
   1  16  -3    5.05    0.50
  -1  16   3    4.36    0.56
   1 -16  -3    4.68    0.44
   1 -16  -3    4.16    0.41
   1 -16  -3    4.77    0.49
  -1  16   3    4.57    0.56
   1  16  -3    4.75    0.63
  -1  16   2   -0.01    0.33
   1 -16  -2    0.53    0.32
   1  16  -2    0.69    0.43
  -1  16   2    0.46    0.50
   1 -16  -2    0.50    0.36
  -1  16   2    0.69    0.50
   1 -16  -2    0.19    0.43
   1 -16  -2    0.65    0.38
   1  16  -2    0.43    0.48
  -1  16   1   -0.11    0.36
   1 -16  -1   -0.08    0.31
   1  16  -1   -0.19    0.43
   1 -16  -1    0.10    0.35
  -1  16   1    0.77    0.47
   1  16  -1    0.02    0.31
   1 -16  -1    0.23    0.43
   1 -16  -1    0.18    0.33
   1  16  -1    0.00    0.31
  -1  16   1    0.14    0.46
   1  16   0   17.72    0.89
  -1  16   0   20.67    0.86
   1  16   0   21.55    0.87
  -1  16   0   23.10    0.91
   1 -16   0   25.54    0.98
   1 -16   0   19.51    0.81
   1 -16   0   19.53    0.79
  -1 -16   0   15.98    0.79
  -1 -16   0   16.83    0.79
   1  16   0   20.11    0.86
  -1  16   0   23.45    0.92
   1  16   1    1.77    0.46
  -1  16  -1    1.22    0.38
  -1  16  -1    1.21    0.37
  -1 -16  -1    1.79    0.38
   1 -16   1    1.05    0.27
  -1 -16  -1    1.43    0.36
   1  16   1    1.71    0.43
   1 -16   1    1.22    0.50
  -1 -16  -1    1.34    0.34
   1 -16   1    1.35    0.25
   1  16   1    1.09    0.43
  -1  16  -1    1.41    0.39
  -1  16  -2    1.38    0.38
   1  16   2    0.33    0.40
   1  16   2    0.24    0.44
  -1 -16  -2    0.21    0.37
  -1  16  -2    0.94    0.31
  -1 -16  -2    0.38    0.35
  -1 -16  -2    0.43    0.33
   1 -16   2    1.20    0.41
  -1  16  -2    1.05    0.32
   1  16   2    0.12    0.44
  -1  16  -3   20.84    0.85
   1  16   3   21.12    0.89
  -1 -16  -3   19.93    0.80
   1  16   3   21.94    0.94
   1  16   3   22.01    0.93
  -1 -16  -3   19.93    0.86
  -1 -16  -3   20.05    0.84
  -1 -16  -3   20.90    0.84
   1  16   4    1.14    0.30
  -1 -16  -4    1.12    0.26
   1  16   4    1.07    0.40
  -1 -16  -4    1.09    0.32
  -1  16  -4    1.98    0.47
   1  16   4    1.18    0.40
   1  17  -4    7.62    0.49
   1 -17  -4    6.89    0.43
   1  17  -4    8.40    0.46
   1 -17  -3    0.61    0.27
   1  17  -3    1.15    0.38
  -1  17   3    0.46    0.43
   1 -17  -3    0.65    0.30
   1 -17  -3    0.88    0.38
   1 -17  -3    0.89    0.32
  -1  17   3    0.86    0.42
   1  17  -3    1.27    0.39
   1 -17  -2    4.37    0.38
   1 -17  -2    4.04    0.39
   1 -17  -2    3.31    0.32
   1  17  -2    3.23    0.46
  -1  17   2    4.20    0.49
   1 -17  -2    3.84    0.45
  -1  17   2    3.56    0.49
  -1  17   1    1.46    0.43
   1  17  -1   -0.08    0.18
   1 -17  -1    1.02    0.31
   1  17  -1    1.64    0.42
   1 -17  -1    1.44    0.45
  -1  17   1    1.54    0.43
   1 -17  -1    1.25    0.33
   1  17  -1   -0.09    0.18
  -1  17   0    0.54    0.37
   1  17   0    1.15    0.32
   1 -17   0    0.49    0.27
  -1 -17   0    1.20    0.28
   1  17   0    1.12    0.42
  -1  17   0    0.57    0.33
   1 -17   0    0.81    0.40
   1  17   0    0.96    0.32
   1 -17   0    0.36    0.28
  -1  17   0    0.86    0.37
  -1 -17   0    1.19    0.30
  -1 -17  -1    0.46    0.29
   1 -17   1    0.03    0.39
  -1  17  -1    0.45    0.34
   1  17   1    0.32    0.39
  -1 -17  -1    0.75    0.31
  -1  17  -1    0.04    0.31
   1  17   1    0.68    0.36
  -1  17  -1    0.18    0.31
   1  17   1    0.33    0.36
  -1 -17  -2    8.98    0.50
  -1 -17  -2    8.87    0.49
   1  17   2    8.48    0.54
  -1  17  -2    7.85    0.48
   1  17   2    9.69    0.56
  -1 -17  -2    8.96    0.50
   1  17   2    9.45    0.56
  -1 -17  -3   26.36    1.05
  -1 -17  -3   26.62    1.04
  -1  17  -3   31.99    1.05
   1  17   3   27.20    1.06
  -1 -17  -3   26.96    1.05
   1  17   3   31.06    1.12
   1  17   3   31.48    1.12
  -1  18   2    1.03    0.37
   1 -18  -2    0.71    0.26
   1  18  -2    0.85    0.35
   1 -18  -2    1.24    0.36
  -1  18   2    0.68    0.36
   1 -18  -2    0.80    0.28
  -1  18   1    1.80    0.38
   1 -18  -1    1.66    0.26
   1  18  -1    3.06    0.38
   1 -18  -1    2.17    0.35
   1 -18  -1    1.75    0.28
  -1  18   1    2.35    0.37
  -1  18   0    7.84    0.38
   1 -18   0    6.23    0.27
   1 -18   0    5.93    0.29
  -1 -18   0    5.38    0.27
  -1 -18   0    5.75    0.29
   1 -18   0    4.79    0.40
  -1  18   0    7.93    0.38
   1  18   0    6.96    0.43
  -1  18  -1    0.06    0.19
   1  18   1   -0.10    0.25
  -1 -18  -1    3.83    0.28
  -1 -18  -1    3.75    0.29
   1  18   1    0.03    0.24
  -1  18  -1   -0.13    0.18
   1  18   1    4.35    0.37
   1  18   2    5.71    0.40
   1  18   2    4.98    0.37
   1  18   2    5.55    0.40
  -1 -18  -2    5.10    0.34
  -1 -18  -2    4.61    0.35
  -2   0   9    1.25    0.75
   2   0  -9    0.77    0.41
   2   0  -9    0.70    0.43
  -2   0   9    1.06    0.62
  -2   0   9    0.80    0.40
   2   0  -8   81.17    2.96
  -2   0   8   97.43    3.08
  -2   0   8   90.99    2.93
   2   0  -8   74.98    3.48
  -2   0   8   82.01    3.84
   2   0  -8   82.24    3.13
   2   0  -8   86.93    2.96
   2   0  -8   80.70    2.81
   2   0  -7    0.38    0.48
   2   0  -7    0.34    0.98
  -2   0   7   -0.28    1.25
  -2   0   7    0.61    0.38
   2   0  -7    0.59    0.28
   2   0  -7    0.43    0.79
   2   0  -7    0.50    0.49
   2   0  -7    0.45    0.25
   2   0  -7    0.03    0.48
   2   0  -6   61.07    1.96
  -2   0   6   50.22    2.17
  -2   0   6   68.36    2.65
   2   0  -6   57.08    2.49
   2   0  -6   36.88    4.09
   2   0  -6   58.86    2.11
   2   0  -6   49.70    1.81
   2   0  -6   62.26    2.06
   2   0  -6   49.35    1.78
   2   0  -6   45.60    1.92
   2   0  -6   55.83    1.91
   2   0  -5    2.78    0.87
  -2   0   5    4.77    0.95
   2   0  -5    2.66    2.79
   2   0  -5    3.10    0.48
   2   0  -5    3.52    0.37
  -2   0   5    3.31    0.57
  -2   0   5    3.45    0.49
   2   0  -5    3.75    0.45
   2   0  -5    3.27    0.39
   2   0  -5    2.26    0.64
  -2   0   4   21.67    0.92
  -2   0   4   19.62    0.85
   2   0  -4   14.16    1.05
   2   0  -4   13.27    2.93
   2   0  -4   21.86    1.20
  -2   0   4   20.97    1.17
   2   0  -4   18.84    0.80
   2   0  -3    0.46    0.82
  -2   0   3    0.53    0.33
  -2   0   3    0.52    0.27
   2   0  -3    0.50    0.28
   2   0  -3    0.13    2.41
   2   0  -3    0.42    0.58
  -2   0   2  287.68    9.33
   2   0  -2  235.67    9.59
  -2   0   2  285.68    9.37
   2   0  -2  300.66    9.34
   2   0  -2  307.17    9.37
   2   0  -2  302.02    9.45
   2   0  -2  258.63    9.66
   2   0  -2  202.56   10.06
   2   0  -1    0.13    0.17
  -2   0   1    0.25    0.14
   2   0  -1    0.06    0.34
   2   0  -1   -0.01    0.74
   2   0   0  502.44   13.97
   2   0   0  457.86   14.06
   2   0   0  395.26   14.02
   2   0   0  432.32   14.08
   2   0   0  448.92   14.01
  -2   0   0  436.56   13.90
  -2   0  -1    0.44    0.36
   2   0   1    0.51    0.45
   2   0   1    0.38    0.34
   2   0   1    0.18    0.40
  -2   0  -1    0.43    0.61
   2   0   1    0.02    0.64
   2   0   2 2225.29   69.58
   2   0   2 2284.31   69.50
   2   0   2 2155.16   69.46
   2   0   2 2180.54   69.46
   2   0   2 2425.43   69.62
  -2   0  -2 2427.40   69.58
   2   0   3    0.68    0.59
  -2   0  -3    1.02    1.27
  -2   0  -3    1.16    0.56
   2   0   3    0.94    0.69
   2   0   3    0.90    0.47
  -2   0  -3    0.86    0.29
  -2   0  -3    0.95    0.36
  -2   0  -3    0.99    0.79
   2   0   3    0.71    0.77
   2   0   4  229.78    7.53
  -2   0  -4  231.31    7.42
  -2   0  -4  205.02    7.78
   2   0   4  196.60    7.67
  -2   0  -4  210.46    7.35
   2   0   4  234.71    7.83
  -2   0  -4  224.77    7.34
  -2   0  -4  253.42    7.70
  -2   0  -4  269.83    7.84
  -2   0  -5    0.52    0.48
   2   0   5    0.38    0.30
   2   0   5    0.10    0.32
  -2   0  -5    0.09    0.22
  -2   0  -5    0.10    1.04
  -2   0  -5    0.33    0.46
   2   0   5   -0.11    0.65
  -2   0  -5    0.38    0.23
   2   0   5    0.02    0.51
  -2   0  -5    0.95    0.69
   2   0   5    0.37    0.38
   2   0   5    0.04    0.46
  -2   0  -5    0.29    0.26
  -2   0  -5    0.38    0.96
   2   0   5   -0.06    1.04
  -2   0  -5    0.18    0.41
   2   0   6    4.02    0.82
  -2   0  -6    4.25    0.62
  -2   0  -6    4.88    0.56
  -2   0  -6    5.58    0.88
   2   0   6    4.53    0.53
   2   0   6    4.49    0.68
  -2   0  -6    4.55    0.34
  -2   0  -6    4.29    0.34
  -2   0  -6    4.26    1.27
   2   0   6    4.59    0.77
   2   0   6    4.72    0.46
   2   0   6    2.14    1.40
  -2   0  -6    3.58    1.13
   2   0   6    4.42    0.38
  -2   0  -7    0.46    0.63
   2   0   7   -0.53    1.82
   2   0   7    0.07    0.74
   2   0   7    0.48    0.50
   2   0   7   -0.01    0.82
   2   0   7    0.24    0.26
   2   0   7   -0.05    1.51
  -2   0  -7    0.19    0.54
  -2   0  -7    0.94    1.07
  -2   0  -7    0.09    0.25
  -2   0  -7   -0.11    0.60
  -2   0  -8   -0.09    0.48
  -2   0  -8   -0.22    0.45
   2   0   8    0.30    0.88
   2   0   8   -0.39    0.73
   2   0   8    0.16    0.48
  -2   0  -8   -0.08    0.15
  -2   0  -9   -0.05    0.29
  -2   0  -9    0.10    0.32
   2   0   9   -0.20    0.59
   2   0   9   -0.10    0.75
  -2   1   9   31.94    0.97
  -2  -1   9   23.78    0.84
  -2   1   9   31.60    0.73
   2   1  -9   18.90    0.65
   2  -1  -9   25.61    0.66
  -2  -1   9   28.18    0.99
   2  -1  -9   27.47    0.70
  -2  -1   8    6.04    0.67
  -2   1   8    1.68    0.47
  -2   1   8    1.99    0.68
  -2  -1   8    5.45    0.46
   2  -1  -8    1.57    0.29
   2  -1  -8    1.59    0.54
   2  -1  -8    1.54    0.31
   2   1  -8    5.60    0.60
   2  -1  -8    1.62    0.56
  -2  -1   8    4.75    0.99
   2  -1  -8    0.91    0.94
   2  -1  -8    1.46    0.54
  -2  -1   8    5.20    1.38
   2   1  -7   16.87    0.98
   2  -1  -7   24.03    1.04
  -2   1   7   21.68    1.41
   2  -1  -7   24.90    1.61
  -2  -1   7   15.66    1.71
  -2   1   7   28.89    0.95
  -2  -1   7   14.95    0.84
   2  -1  -7   25.12    0.85
   2  -1  -7   27.27    1.24
   2   1  -7   15.37    1.01
   2  -1  -7   26.06    1.21
   2   1  -7   14.28    0.75
   2  -1  -7   24.98    0.82
   2  -1  -7   25.93    0.99
   2   1  -6   14.47    0.74
   2  -1  -6    8.97    0.66
  -2   1   6    8.93    0.83
  -2  -1   6   13.10    0.87
  -2   1   6    8.60    0.93
  -2  -1   6   13.85    1.37
   2  -1  -6    9.63    1.16
   2   1  -6   15.97    0.76
   2  -1  -6    9.70    0.77
   2  -1  -6    6.31    3.06
   2   1  -6   14.67    3.38
   2   1  -6   12.77    0.52
   2  -1  -6    9.27    0.54
   2  -1  -6    9.88    0.78
   2  -1  -6   12.12    0.88
   2  -1  -6    9.32    0.49
   2   1  -6   13.80    0.50
   2   1  -6   13.81    0.77
   2  -1  -6   12.20    0.65
   2   1  -5   13.76    0.89
   2  -1  -5   23.11    1.00
   2  -1  -5   25.39    0.91
   2  -1  -5   27.55    1.08
   2  -1  -5   17.71    3.28
   2   1  -5   14.68    0.90
   2   1  -5   10.54    3.06
   2   1  -5   13.97    0.76
   2   1  -5   10.06    1.09
  -2   1   5   28.11    1.16
  -2  -1   5   12.97    0.86
  -2   1   5   26.04    1.06
  -2  -1   5   15.51    0.94
   2   1  -5   19.17    0.87
   2  -1  -5   26.88    0.89
  -2  -1   5   22.20    1.33
   2  -1  -5   26.44    1.39
   2  -1  -5   27.06    0.85
   2   1  -4  254.91   10.06
  -2   1   4  300.36    9.68
  -2  -1   4  317.95    9.65
  -2   1   4  298.15    9.65
  -2  -1   4  288.83    9.59
   2   1  -4  214.90   10.77
   2   1  -4  297.54    9.61
   2  -1  -4  308.44    9.88
  -2  -1   4  327.38    9.85
   2  -1  -4  269.87    9.60
  -2  -1   3   20.86    0.86
  -2   1   3   19.86    0.86
  -2  -1   3   22.81    0.81
   2   1  -3   21.55    1.67
  -2   1   3   18.38    0.89
   2  -1  -3   18.52    0.86
  -2  -1   3   20.45    0.75
   2  -1  -3   21.28    1.07
   2   1  -3   14.90    2.66
   2   1  -3   22.89    0.82
   2   1  -2    4.43    2.07
   2   1  -2    4.88    0.25
   2   1  -2    5.59    1.33
  -2   1   2    5.56    0.42
  -2   1   2    5.59    0.36
  -2  -1   2    5.66    0.30
  -2   1   2    5.93    0.34
   2  -1  -2    6.48    0.42
   2  -1  -2    4.77    1.16
   2  -1  -2    6.12    0.55
   2  -1  -2    5.54    0.37
   2   1  -1 1932.05   63.95
  -2   1   1 1978.88   63.97
   2  -1  -1 2012.88   64.31
   2   1  -1 1312.66   64.28
   2  -1  -1 2192.63   64.04
   2  -1  -1 1526.59   64.11
   2  -1  -1 2403.45   64.00
   2   1   0   15.58    1.07
  -2   1   0   12.89    0.57
   2   1   0   12.20    0.66
   2   1   0   12.70    1.61
  -2   1   0   16.98    0.61
   2  -1   0   12.18    0.86
   2  -1   0   13.62    1.02
   2  -1   1 1403.03   48.77
   2   1   1 1523.87   48.85
   2  -1   1 1607.39   48.79
   2   1   1 1462.81   48.69
   2  -1   1 1510.58   48.75
   2   1   1 1573.49   48.69
   2   1   1 1471.68   48.89
  -2  -1  -1 1693.27   48.84
   2   1   1 1460.40   48.99
  -2   1  -1 1382.09   48.75
   2  -1   1 1662.59   48.86
   2  -1   2  141.48    4.45
   2   1   2  129.41    4.53
  -2   1  -2  128.41    4.37
   2   1   2  129.59    4.33
   2  -1   2  129.11    4.42
   2  -1   2  137.02    4.45
  -2  -1  -2  140.59    4.52
   2  -1   2  139.16    4.55
  -2   1  -3   84.48    2.66
  -2  -1  -3   75.53    2.74
   2  -1   3   93.83    2.84
   2   1   3   69.60    2.94
   2   1   3   54.51    2.92
  -2   1  -3   99.54    2.98
  -2  -1  -3   88.40    3.00
   2  -1   3   60.11    2.68
   2  -1   3   89.28    3.07
   2  -1   3   86.29    2.88
  -2   1  -3   88.65    2.76
   2   1   3   79.73    2.73
   2  -1   3   84.60    2.89
   2  -1   4  413.54   11.89
  -2   1  -4  409.10   11.62
   2   1   4  328.00   11.69
   2  -1   4  390.95   11.87
  -2   1  -4  399.80   11.69
  -2  -1  -4  322.28   11.66
   2   1   4  306.87   11.92
  -2  -1  -4  305.99   11.64
  -2  -1  -4  330.60   11.86
  -2   1  -4  495.56   12.07
   2   1   4  228.16   11.82
  -2  -1  -4  407.63   12.04
   2  -1   4  409.52   12.12
  -2  -1  -4  358.61   11.58
  -2  -1  -5    8.85    1.12
   2  -1   5    6.77    1.28
   2   1   5    8.00    0.42
  -2   1  -5    6.50    0.62
   2  -1   5    6.33    0.47
   2  -1   5    5.99    0.48
   2   1   5    7.91    0.46
  -2  -1  -5    9.64    1.20
  -2   1  -5    6.33    0.60
  -2  -1  -5    7.67    0.59
   2  -1   5    7.78    0.87
   2   1   5    7.09    0.77
  -2  -1  -5    8.38    0.50
   2   1   5    7.52    1.07
   2  -1   5    6.53    0.87
   2   1   5    8.63    0.63
   2  -1   5    6.03    0.59
   2   1   5    8.47    0.52
   2  -1   5    6.59    0.53
  -2  -1  -5    7.68    0.43
  -2  -1  -5    7.89    0.41
  -2   1  -5    6.17    0.37
  -2  -1  -5   10.46    0.92
  -2   1  -5    7.60    0.91
  -2  -1  -5    8.65    0.55
   2  -1   6    9.83    0.49
   2   1   6    4.87    0.40
  -2   1  -6    8.98    0.66
   2  -1   6    9.79    0.54
  -2   1  -6    9.76    0.41
   2   1   6    5.38    0.49
  -2  -1  -6    4.28    1.31
   2  -1   6   10.78    0.83
   2   1   6    4.47    0.79
  -2   1  -6    9.95    0.73
  -2  -1  -6    4.87    0.65
   2  -1   6    8.59    0.97
  -2  -1  -6    5.12    0.59
   2  -1   6    9.21    0.75
   2   1   6    5.22    0.74
   2  -1   6   10.15    0.60
   2   1   6    5.72    0.56
  -2  -1  -6    5.33    0.42
  -2  -1  -6    4.94    0.39
  -2  -1  -6    4.62    1.19
   2  -1   6    9.27    1.46
  -2   1  -6   12.95    1.02
  -2  -1  -6    5.94    0.91
  -2  -1  -7    1.20    1.02
   2  -1   7    0.25    1.48
  -2  -1  -7    0.63    0.53
  -2   1  -7    0.33    0.60
  -2  -1  -7    0.02    0.64
   2   1   7   -1.10    2.01
   2  -1   7    0.05    0.48
   2  -1   7    0.37    0.69
   2   1   7    0.53    0.53
   2   1   7    0.33    0.75
  -2  -1  -7    0.40    0.27
  -2  -1  -7    0.45    0.27
  -2   1  -7    0.04    0.22
  -2  -1  -7    0.42    0.56
   2  -1   7    0.02    0.81
  -2   1  -7    0.07    0.59
   2   1   7    0.28    0.25
  -2   1  -7    0.26    0.47
   2  -1   7    0.05    0.30
   2  -1   7    0.11    0.82
  -2  -1  -8    0.50    0.47
   2  -1   8    0.41    0.88
   2  -1   8    0.28    0.48
   2   1   8    0.71    0.53
   2  -1   8    0.60    0.72
   2   1   8    0.70    0.79
  -2  -1  -8    0.61    0.22
  -2   1  -8    0.80    0.51
  -2  -1  -8    0.10    0.46
  -2  -1  -9    0.47    0.33
   2  -1   9    0.22    0.55
   2   1   9    0.84    0.39
   2   1   9    0.96    0.66
  -2   1  -9   -0.09    0.32
  -2  -1  -9    0.73    0.27
   2  -1   9   -0.08    0.75
   2  -2  -9    7.49    0.50
   2   2  -9    4.72    0.46
  -2  -2   9    6.23    0.61
  -2   2   9    8.30    0.75
  -2   2   9    9.04    0.56
  -2  -2   9    6.25    0.78
  -2   2   9    8.82    0.81
   2  -2  -9    7.07    0.29
   2  -2  -9    7.27    0.47
   2   2  -9    4.53    0.50
   2   2  -9   -0.06    0.36
   2   2  -8    1.74    0.65
  -2  -2   8    2.37    1.02
   2  -2  -8   14.11    0.72
   2  -2  -8   14.15    0.71
  -2   2   8   16.19    0.92
  -2   2   8   16.65    0.72
  -2  -2   8    1.71    0.67
   2  -2  -8   14.16    0.55
   2  -2  -8   14.75    0.91
   2  -2  -8   14.38    0.52
  -2   2   8   12.76    1.62
   2   2  -8    2.01    0.60
  -2  -2   8    1.36    1.34
   2  -2  -8   15.14    1.32
   2   2  -8    1.68    0.97
   2   2  -7   12.33    0.77
   2  -2  -7    9.56    0.71
  -2   2   7    9.38    1.13
  -2   2   7   10.00    1.56
  -2  -2   7   11.77    1.52
   2  -2  -7    9.96    1.18
   2   2  -7   11.67    1.27
  -2   2   7   12.13    0.67
  -2  -2   7   12.51    0.60
   2  -2  -7    9.88    0.56
   2   2  -7   13.10    0.78
   2  -2  -7   12.82    0.99
   2   2  -7   15.12    1.04
   2  -2  -7   11.42    0.90
   2  -2  -7    9.65    0.52
   2   2  -7   13.54    0.89
   2   2  -7   13.92    0.71
   2  -2  -7   11.32    0.73
   2   2  -6    2.43    0.63
   2  -2  -6    6.61    0.34
   2   2  -6    3.66    0.76
   2  -2  -6    6.19    0.73
   2  -2  -6    6.50    0.68
   2   2  -6    3.35    0.54
   2  -2  -6    6.05    0.53
  -2   2   6    6.80    0.76
  -2   2   6    6.71    0.85
   2  -2  -6    2.44    3.09
   2   2  -6    5.13    2.93
   2  -2  -6    7.81    0.70
  -2  -2   6    2.42    0.35
   2  -2  -6    6.49    0.39
   2   2  -6    2.94    0.45
   2  -2  -6    7.44    1.08
   2   2  -6    2.83    0.46
  -2  -2   6    3.34    1.12
  -2   2   6    7.46    1.25
   2   2  -6    2.41    0.92
   2  -2  -6    6.73    0.51
   2   2  -5  171.29    5.51
   2  -2  -5  160.36    5.37
   2  -2  -5  169.80    5.52
   2   2  -5  165.70    5.53
   2  -2  -5  169.58    5.57
   2  -2  -5  115.73    7.30
   2   2  -5  153.64    5.52
   2   2  -5  120.11    7.17
   2  -2  -5  162.92    5.40
   2   2  -5  143.18    5.41
  -2  -2   5  137.14    5.52
  -2   2   5  174.52    5.74
   2   2  -5  130.54    6.12
  -2   2   5  178.44    5.70
   2   2  -5  180.06    5.47
   2  -2  -5  179.17    5.47
   2   2  -5  161.55    5.86
   2  -2  -5  174.36    5.92
  -2  -2   5  178.98    5.89
  -2   2   5  194.98    5.92
   2  -2  -5  181.18    5.45
   2   2  -5  174.30    5.44
   2  -2  -4    0.54    0.40
  -2   2   4    0.33    0.41
  -2  -2   4    0.26    0.27
   2   2  -4    0.33    1.54
  -2  -2   4    0.50    0.33
  -2   2   4    0.61    0.50
   2   2  -4    0.26    0.69
  -2   2   4    0.96    0.65
   2  -2  -4    0.69    0.68
  -2  -2   4    0.80    0.69
   2   2  -4   -0.06    2.80
   2   2  -4    0.25    0.27
   2  -2  -3  128.73    4.22
   2   2  -3   89.08    5.45
   2   2  -3  137.31    4.15
  -2  -2   3  118.42    4.18
  -2  -2   3  117.41    4.11
  -2   2   3  128.46    4.22
   2   2  -3  117.24    5.02
  -2   2   3  118.97    4.24
  -2  -2   3  117.80    4.19
   2   2  -3  137.97    4.36
  -2  -2   3  140.10    4.37
  -2   2   3  137.00    4.34
   2  -2  -3  135.65    4.39
   2  -2  -2  216.31    6.38
   2  -2  -2  207.11    6.45
  -2   2   2  205.79    6.44
   2   2  -2  183.12    6.32
   2  -2  -2  177.54    6.73
   2   2  -2  214.09    6.52
   2   2  -2  189.53    6.78
   2  -2  -2  217.47    6.52
  -2   2   2  208.61    6.43
   2   2  -2  182.95    7.05
  -2   2   2  207.97    6.46
  -2  -2   2  202.23    6.36
   2   2  -1 1472.94   49.83
  -2   2   1 1525.68   49.39
   2  -2  -1 1751.78   49.45
   2  -2  -1 1582.74   49.42
   2  -2  -1 1615.76   49.73
   2  -2  -1 1520.03   49.59
  -2   2   1 1518.99   49.41
   2   2  -1 1118.24   49.81
   2   2  -1 1294.11   49.54
   2  -2  -1 1176.54   49.51
   2  -2  -1 1619.09   49.43
   2   2  -1 1696.29   49.44
   2  -2  -1 1551.71   49.40
   2   2   0    1.77    1.00
   2  -2   0    0.89    0.26
  -2   2   0    1.17    0.31
   2   2   0    2.45    1.18
  -2   2   0    1.55    0.31
   2  -2   0    1.35    0.78
   2   2   0    3.09    0.84
   2  -2   0    1.27    0.35
   2   2   1   25.29    1.58
  -2  -2  -1   29.05    1.27
  -2   2  -1   32.87    1.31
   2   2   1   27.35    0.98
  -2   2  -1   28.55    1.10
   2  -2   1   31.21    1.36
   2   2   1   25.04    1.30
   2  -2   1   36.24    1.30
   2   2   1   31.35    1.34
   2  -2   1   34.92    1.39
  -2  -2  -2   49.02    1.64
  -2   2  -2   39.70    1.60
   2   2   2   43.32    1.91
   2  -2   2   27.79    1.49
  -2   2  -2   25.18    1.37
   2   2   2   42.71    1.29
   2  -2   2   33.90    1.59
   2   2   2   53.09    1.70
   2  -2   2   23.84    1.46
  -2  -2  -2   54.22    1.58
   2   2   2   52.26    1.70
   2  -2   2   33.15    1.60
   2   2   3   34.63    1.87
  -2  -2  -3   47.21    1.74
  -2   2  -3   46.13    1.68
  -2   2  -3   41.81    1.58
   2   2   3   40.06    1.70
  -2   2  -3   37.79    1.36
   2   2   3   37.83    1.28
   2  -2   3   35.73    1.52
   2  -2   3   38.67    1.61
   2  -2   3   39.80    1.70
   2   2   3   42.48    1.74
   2  -2   3   38.49    1.49
  -2  -2  -3   44.06    1.46
  -2   2  -3   29.30    1.17
   2   2   4   99.12    3.52
  -2   2  -4   99.64    3.64
  -2   2  -4  108.51    3.60
   2   2   4  100.38    3.61
   2  -2   4  101.90    3.85
   2  -2   4  108.78    3.93
   2   2   4  108.62    4.04
   2  -2   4  106.80    3.76
  -2  -2  -4  111.55    3.75
  -2   2  -4  117.71    4.06
  -2  -2  -4  121.26    3.94
  -2   2  -4  124.98    3.97
   2   2   4   89.31    4.07
  -2  -2  -4  125.52    4.09
  -2   2  -4   99.01    3.54
   2   2   4  112.94    4.09
   2  -2   4  111.90    4.11
  -2  -2  -4  125.12    3.59
  -2   2  -4  105.31    3.56
   2   2   5   -0.29    1.07
  -2   2  -5    0.85    0.88
  -2  -2  -5   -0.93    0.93
   2  -2   5    0.81    1.18
   2   2   5    0.13    0.24
  -2   2  -5    0.96    0.53
   2  -2   5    0.82    0.35
   2   2   5    0.38    0.32
  -2  -2  -5    0.18    0.25
  -2   2  -5    0.93    0.21
   2  -2   5    1.09    0.38
  -2   2  -5    0.76    1.03
   2  -2   5    0.69    0.58
   2   2   5    0.09    0.54
  -2  -2  -5    0.35    1.06
  -2  -2  -5    0.06    0.28
  -2   2  -5    1.43    0.50
   2   2   5    0.17    0.54
   2  -2   5    0.27    0.74
  -2  -2  -5    0.89    0.48
   2   2   5    0.28    0.92
   2  -2   5    0.15    0.82
  -2  -2  -5    0.11    0.39
   2   2   5    0.16    0.51
   2  -2   5    0.65    0.47
   2   2   5    0.04    0.36
   2  -2   5    0.97    0.39
  -2  -2  -5    0.15    0.31
  -2   2  -5    0.96    0.67
  -2  -2  -5    0.80    0.67
  -2  -2  -5    0.10    0.42
  -2   2  -5    0.94    0.41
   2   2   6    6.09    0.40
   2  -2   6    8.85    0.53
  -2   2  -6    7.90    0.73
  -2   2  -6    8.23    0.39
   2  -2   6    9.38    0.56
   2   2   6    6.41    0.79
   2  -2   6    8.06    0.86
  -2  -2  -6    4.61    1.33
  -2   2  -6    8.31    1.39
  -2  -2  -6    6.27    0.68
  -2   2  -6    7.77    0.68
   2   2   6    5.79    0.76
   2  -2   6    6.69    0.99
  -2  -2  -6    6.61    0.64
  -2   2  -6    8.33    0.65
   2   2   6    5.88    0.74
   2  -2   6    7.54    0.70
   2   2   6    7.01    0.60
   2  -2   6    7.60    0.58
  -2  -2  -6    6.06    0.43
  -2  -2  -6    6.53    0.46
   2  -2   6    6.77    1.54
   2   2   6    6.03    1.44
  -2  -2  -6    7.17    1.20
  -2   2  -6    7.37    1.24
   2   2   6    4.63    2.07
  -2  -2  -6    8.98    0.94
  -2   2  -6    9.98    0.92
   2   2   7    2.76    0.26
   2  -2   7    1.47    0.34
  -2   2  -7    1.24    0.53
  -2  -2  -7    2.98    0.33
   2   2   7    2.66    0.83
   2  -2   7    1.82    0.84
   2   2   7    3.51    2.02
  -2  -2  -7    3.41    0.76
  -2   2  -7    1.95    0.61
   2  -2   7    1.16    0.71
   2  -2   7    1.38    0.49
   2   2   7    3.38    0.59
   2   2   7    3.21    0.78
  -2  -2  -7    2.96    0.34
  -2   2  -7    1.09    0.61
  -2  -2  -7    3.08    0.58
   2  -2   7    2.26    0.93
  -2  -2  -7    2.94    0.56
  -2   2  -7    1.78    0.52
  -2   2  -7    2.71    1.10
   2   2   7    2.00    1.52
   2  -2   7   -0.10    1.48
  -2  -2  -7    2.78    1.11
  -2  -2  -8    0.76    0.47
  -2   2  -8    0.23    0.45
   2   2   8    0.27    0.85
   2  -2   8   -0.44    0.86
   2  -2   8    0.07    0.68
   2   2   8    0.38    0.82
   2   2   8    0.40    0.53
  -2  -2  -8    0.69    0.24
  -2   2  -8   -0.07    0.53
  -2  -2  -8    0.80    0.42
   2  -2   8    0.27    0.22
   2   2   9    0.02    0.69
   2   2   9    0.01    0.71
  -2  -2  -9    0.08    0.31
   2   3  -9    1.88    0.39
   2  -3  -9    0.12    0.40
  -2   3   9   -0.04    0.65
  -2  -3   9    1.77    0.49
  -2   3   9   -0.04    0.46
   2  -3  -9    0.09    0.20
  -2  -3   9    2.60    0.68
  -2   3   9   -0.06    0.65
   2  -3  -9    0.24    0.22
   2   3  -9    2.16    0.44
   2   3  -9    0.26    0.43
   2  -3  -8    0.56    0.89
   2   3  -8    0.23    0.46
  -2   3   8    1.90    1.21
   2  -3  -8    1.59    0.51
  -2  -3   8    0.34    1.22
  -2   3   8    1.45    0.70
  -2  -3   8    0.14    0.51
  -2   3   8    0.98    0.48
   2  -3  -8    0.85    0.32
   2  -3  -8    1.06    0.23
   2  -3  -8    0.84    0.29
   2  -3  -8    0.89    0.43
  -2  -3   8   -0.16    0.87
   2   3  -8    0.33    0.52
   2   3  -7    8.09    0.74
   2  -3  -7    7.36    0.43
   2  -3  -7    7.54    0.81
   2   3  -7    6.16    0.56
   2   3  -7    6.86    0.64
   2  -3  -7    7.41    0.61
  -2   3   7    6.47    1.11
   2  -3  -7    6.82    0.73
   2  -3  -7    5.22    3.06
  -2   3   7    7.85    0.57
   2  -3  -7    6.92    0.46
  -2  -3   7    7.10    1.34
  -2   3   7    6.75    1.41
   2   3  -7    5.65    1.09
   2  -3  -7    5.31    1.06
   2   3  -7    6.71    0.57
   2  -3  -7    7.20    0.60
   2   3  -6   45.18    1.75
   2  -3  -6   43.60    1.56
   2   3  -6   46.17    1.83
   2  -3  -6   46.07    1.78
   2  -3  -6   51.35    1.96
   2  -3  -6   40.86    1.64
  -2   3   6   46.28    2.01
  -2   3   6   46.20    2.13
   2   3  -6   32.92    1.96
   2  -3  -6   41.82    1.75
   2  -3  -6   26.85    4.13
   2   3  -6   36.16    3.96
   2   3  -6   46.87    1.65
   2  -3  -6   45.66    1.59
  -2   3   6   46.20    2.34
   2   3  -6   41.91    2.16
  -2  -3   6   40.36    2.22
   2  -3  -6   44.28    2.21
   2   3  -6   44.62    1.64
   2  -3  -6   49.67    1.67
   2   3  -5  122.55    3.72
   2  -3  -5  106.93    3.56
   2  -3  -5  114.37    3.85
   2  -3  -5  101.05    3.68
   2   3  -5  103.58    3.72
   2  -3  -5  111.05    3.79
   2   3  -5   94.99    5.75
   2   3  -5  107.96    3.67
   2  -3  -5  105.08    3.57
   2   3  -5  102.84    3.60
  -2   3   5  106.76    3.93
  -2   3   5  113.73    3.91
   2   3  -5  106.93    4.81
   2  -3  -5   90.83    3.60
   2  -3  -5  118.72    4.11
  -2  -3   5  116.25    4.09
  -2   3   5  114.90    4.06
   2   3  -5  110.58    4.04
   2  -3  -5  117.77    3.63
   2   3  -5  119.07    3.63
  -2  -3   4    2.29    0.33
   2   3  -4    2.24    1.81
  -2   3   4    1.81    0.59
  -2   3   4    1.64    0.49
   2   3  -4    2.46    2.70
   2   3  -4    2.59    0.27
  -2  -3   4    2.43    0.43
   2  -3  -4    2.08    0.46
   2  -3  -4    1.55    0.76
  -2   3   4    1.71    0.65
  -2  -3   4    2.32    0.73
   2   3  -4    1.39    0.70
  -2   3   3    4.82    0.59
   2   3  -3   10.13    1.98
  -2  -3   3    9.85    0.43
  -2   3   3    5.22    0.53
  -2  -3   3    9.28    0.36
  -2  -3   3   10.79    0.61
   2   3  -3    9.99    0.39
   2   3  -3    8.95    2.64
   2  -3  -3    7.67    0.72
  -2   3   3    7.14    0.69
  -2  -3   3    7.62    0.72
   2   3  -3    9.90    0.72
   2  -3  -3    5.71    0.56
   2  -3  -2    3.12    0.48
   2   3  -2    3.19    0.49
  -2  -3   2    3.14    0.17
  -2   3   2    3.12    0.37
   2  -3  -2    3.44    0.38
   2  -3  -2    3.80    0.38
   2   3  -2    2.29    2.21
   2  -3  -2    2.25    1.62
  -2   3   2    3.63    0.45
   2  -3  -1  506.58   15.91
   2  -3  -1  493.97   15.79
  -2   3   1  470.96   15.55
   2  -3  -1  493.51   15.54
  -2   3   1  495.13   15.53
   2  -3  -1  474.71   15.58
   2   3  -1  449.38   16.07
   2  -3  -1  488.12   15.53
   2   3  -1  378.44   16.15
   2   3  -1  417.99   15.68
   2  -3  -1  514.69   15.54
   2  -3  -1  385.08   15.65
   2   3  -1  516.42   15.54
   2  -3   0  156.72    5.20
  -2   3   0  153.02    5.06
   2  -3   0  151.09    5.01
   2   3   0  143.25    5.51
   2  -3   0  158.01    5.06
  -2  -3   0  145.21    5.07
  -2   3   0  158.11    5.11
   2   3   0  157.66    5.44
  -2   3   0  161.96    5.05
   2  -3   0  135.65    5.19
   2   3   0  150.39    5.20
   2  -3   1  114.38    3.82
   2   3   1  103.19    3.83
   2   3   1   98.19    3.96
  -2   3  -1  119.75    3.77
   2   3   1  107.33    4.18
  -2   3  -1  100.98    3.77
  -2  -3  -1  110.83    3.76
   2  -3   1  116.36    3.88
   2   3   1  117.11    3.84
  -2   3  -1  107.21    3.69
  -2   3  -2    3.31    0.42
   2  -3   2    2.92    0.59
  -2  -3  -2    1.24    0.56
   2  -3   2    1.85    0.79
   2   3   2    0.84    0.64
  -2  -3  -2    1.43    0.66
  -2   3  -2    2.67    0.67
   2   3   2    1.21    0.70
   2  -3   2    1.99    0.75
  -2   3  -2    3.10    0.50
   2   3   2    1.54    1.27
   2   3   3   15.87    1.05
  -2  -3  -3   18.55    0.88
   2  -3   3   11.34    0.83
   2   3   3   12.70    1.53
  -2  -3  -3   17.31    1.10
  -2   3  -3   12.62    0.85
  -2   3  -3   14.45    1.06
   2   3   3   17.62    1.10
   2  -3   3   13.53    1.10
  -2   3  -3   11.51    0.68
   2   3   3   11.72    0.48
   2  -3   3   13.52    1.11
   2  -3   3   12.14    0.92
   2   3   4  151.72    4.71
   2  -3   4  100.62    4.58
  -2   3  -4  118.20    4.17
   2   3   4  135.14    4.09
   2  -3   4  111.02    4.10
   2  -3   4  111.16    4.51
   2  -3   4  111.42    4.44
  -2   3  -4  107.76    4.21
   2   3   4  147.81    4.73
  -2  -3  -4  163.41    4.45
   2  -3   4  107.81    4.30
   2   3   4  167.51    4.15
  -2   3  -4   99.02    4.08
  -2   3  -4  131.01    4.59
   2   3   4  124.08    4.91
  -2   3  -4  117.59    4.40
  -2  -3  -4  163.37    4.73
  -2   3  -4  109.95    4.11
  -2  -3  -4  154.98    4.17
   2   3   5    3.90    1.12
   2  -3   5    2.65    1.23
  -2  -3  -5    5.02    1.04
  -2   3  -5    2.27    0.98
   2  -3   5    2.49    0.43
   2   3   5    5.18    0.31
  -2   3  -5    3.18    0.63
   2  -3   5    3.52    0.45
  -2  -3  -5    5.47    1.20
  -2   3  -5    3.71    1.15
   2  -3   5    2.66    0.64
   2   3   5    4.77    0.59
  -2  -3  -5    5.26    0.51
  -2  -3  -5    5.09    0.46
   2  -3   5    2.23    0.86
   2   3   5    4.05    0.54
  -2   3  -5    2.54    0.55
   2  -3   5    3.66    1.04
   2   3   5    3.82    1.09
  -2   3  -5    1.45    1.29
  -2  -3  -5    4.95    0.66
   2   3   5    4.98    0.56
   2  -3   5    2.54    0.55
   2   3   5    5.45    0.49
   2  -3   5    2.34    0.54
  -2  -3  -5    4.59    0.42
  -2  -3  -5    5.37    0.35
  -2  -3  -5    6.01    0.80
   2   3   5    4.68    2.13
  -2   3  -5    3.03    0.72
  -2   3  -5    2.19    0.47
  -2  -3  -5    6.35    0.53
  -2  -3  -6   12.08    1.35
  -2   3  -6    6.00    1.22
   2   3   6    9.31    1.52
   2  -3   6    6.09    1.57
   2   3   6   12.18    0.48
   2  -3   6    7.42    0.59
  -2   3  -6    6.08    0.78
   2  -3   6    8.83    0.62
  -2  -3  -6   11.04    1.53
  -2   3  -6    5.61    1.36
   2  -3   6    7.02    0.88
   2   3   6   11.96    0.89
  -2   3  -6    7.35    0.77
   2  -3   6    7.11    1.12
  -2  -3  -6   13.33    0.75
   2  -3   6    6.81    1.25
   2  -3   6    6.80    0.76
   2   3   6   13.95    0.87
   2   3   6   14.75    0.76
  -2  -3  -6   13.50    0.58
  -2  -3  -6   13.87    0.59
  -2   3  -6    7.55    0.68
  -2  -3  -6   14.01    0.75
   2   3   6   10.64    2.35
  -2   3  -6    7.71    0.89
  -2  -3  -6   13.24    1.05
  -2   3  -7   -0.21    1.00
   2  -3   7    1.54    1.46
  -2  -3  -7    0.36    1.04
  -2  -3  -7    0.35    0.51
  -2   3  -7    0.29    0.49
   2   3   7    0.57    1.42
  -2  -3  -7    0.85    0.67
   2   3   7   -0.44    2.17
   2   3   7    0.84    0.57
   2   3   7    0.52    0.75
   2  -3   7   -0.18    0.66
  -2  -3  -7    0.63    0.32
   2   3   7    0.60    0.78
   2  -3   7   -0.21    0.81
   2  -3   7    0.45    0.37
  -2  -3  -7    0.58    0.31
  -2   3  -7    0.34    0.56
   2  -3   7    0.45    0.34
  -2   3  -7    0.53    0.62
   2  -3   7    0.37    0.90
  -2  -3  -7    0.29    0.47
  -2  -3  -8    0.37    0.45
  -2   3  -8    2.49    0.46
   2   3   8    0.81    0.84
   2  -3   8    2.24    0.64
   2   3   8    0.65    0.55
  -2  -3  -8    0.71    0.22
   2   3   8    0.57    0.82
   2  -3   8    2.22    0.84
  -2  -3  -8    0.71    0.26
  -2  -3  -8    0.62    0.37
  -2   3  -8    2.18    0.55
   2  -3   8    2.55    0.27
   2   4  -9    1.48    0.41
   2  -4  -9    0.35    0.42
   2  -4  -9    0.69    0.42
   2   4  -9    1.60    0.42
   2   4  -9    1.66    0.36
   2  -4  -9    0.41    0.37
  -2   4   9    0.49    0.63
  -2   4   9    0.44    0.46
   2  -4  -9    0.15    0.24
  -2  -4   9    1.77    0.66
  -2   4   9    1.32    0.65
   2  -4  -9    0.23    0.22
   2   4  -9    0.94    0.41
   2   4  -9   -0.36    0.48
   2   4  -8   39.56    1.52
   2  -4  -8   39.78    1.55
  -2  -4   8   41.11    1.56
  -2   4   8   46.00    1.72
  -2   4   8   46.40    1.59
   2  -4  -8   42.47    1.43
   2  -4  -8   39.42    1.45
   2  -4  -8   40.82    1.44
   2   4  -8   33.86    1.77
   2  -4  -8   34.46    1.47
   2   4  -7    0.38    0.67
   2  -4  -7    0.03    0.30
   2  -4  -7   -0.10    0.59
   2  -4  -7    0.02    0.41
  -2   4   7    0.09    0.90
   2   4  -7   -0.44    0.98
  -2  -4   7   -0.06    0.44
  -2   4   7    0.08    0.43
   2   4  -7    0.14    0.46
   2  -4  -7    0.25    0.35
   2  -4  -7    1.85    3.01
   2  -4  -7    0.25    0.54
   2  -4  -7    0.14    0.44
   2   4  -7    0.66    0.92
   2  -4  -7    0.37    0.91
  -2  -4   7    0.48    1.12
   2   4  -7    0.29    0.44
  -2   4   7    1.58    1.18
   2  -4  -6    0.93    0.40
   2   4  -6    2.39    0.51
  -2   4   6    1.60    0.82
  -2   4   6    1.60    0.73
   2   4  -6    2.17    1.08
   2  -4  -6    0.61    0.45
   2  -4  -6    0.10    3.24
   2  -4  -6    1.13    0.34
   2   4  -6    2.21    0.41
   2   4  -6    1.41    0.69
   2  -4  -6    1.20    0.61
   2  -4  -6    1.28    0.62
   2  -4  -6    1.25    0.29
   2   4  -6    1.87    0.62
   2  -4  -6    1.35    0.85
  -2  -4   6    2.87    1.00
  -2   4   6    1.25    1.12
   2   4  -6    2.22    0.86
   2  -4  -6    1.22    0.42
   2   4  -6    2.44    0.42
   2   4  -5    1.91    0.42
   2  -4  -5    1.20    0.37
   2  -4  -5    1.79    0.50
   2   4  -5    2.01    1.04
   2   4  -5    1.69    2.96
   2  -4  -5    1.62    0.29
   2   4  -5    1.71    0.34
  -2   4   5    1.33    0.70
   2   4  -5    1.18    1.87
  -2   4   5    1.56    0.61
   2  -4  -5    1.22    0.51
   2   4  -5    1.74    0.62
   2   4  -5    1.99    0.53
   2   4  -5    1.79    0.77
  -2  -4   5    1.83    0.84
  -2   4   5    1.78    0.87
   2   4  -5    1.76    0.36
   2  -4  -5    1.47    0.77
   2  -4  -5    1.50    0.35
  -2   4   4   21.18    1.08
   2   4  -4   20.75    2.41
  -2  -4   4   21.38    1.07
  -2   4   4   19.90    1.13
   2   4  -4   20.47    0.81
   2   4  -4   17.81    3.19
  -2   4   4   22.01    1.18
   2  -4  -4   22.59    1.24
   2   4  -4   22.92    1.20
  -2  -4   4   22.12    1.19
   2  -4  -4   22.52    1.03
   2  -4  -3   36.71    1.35
   2   4  -3   27.80    2.54
  -2   4   3   34.12    1.36
  -2  -4   3   30.83    1.16
  -2   4   3   36.54    1.35
  -2  -4   3   31.28    1.43
   2  -4  -3   33.89    1.22
   2  -4  -3   38.50    1.35
   2   4  -3   29.17    1.13
   2   4  -3   26.47    3.16
   2   4  -3   34.69    1.42
  -2  -4   3   33.32    1.40
  -2   4   3   34.77    1.40
   2  -4  -3   37.07    1.45
   2   4  -2  468.86   14.00
   2  -4  -2  445.31   14.00
   2  -4  -2  411.62   13.98
  -2  -4   2  428.73   13.83
   2  -4  -2  440.26   13.97
   2  -4  -2  381.14   14.52
   2  -4  -1 2403.38   75.77
   2  -4  -1 2466.74   75.91
  -2   4   1 2393.96   75.59
   2  -4  -1 2431.73   75.54
   2   4  -1 2159.93   76.12
  -2   4   1 2444.28   75.52
  -2   4   1 2342.87   75.51
   2  -4  -1 2326.09   75.61
   2  -4  -1 2445.85   75.53
   2   4  -1 1939.15   76.21
   2  -4  -1 1812.34   75.59
   2   4  -1 2440.40   75.52
   2  -4  -1 2566.21   75.53
   2   4  -1 2067.86   75.64
   2  -4   0   35.23    1.83
  -2  -4   0   34.88    1.28
  -2  -4   0   30.42    1.20
  -2   4   0   35.97    1.36
   2  -4   0   38.35    1.63
   2  -4   0   37.16    1.28
  -2   4   0   35.19    1.23
   2   4   0   31.93    2.17
  -2   4   0   36.97    1.24
   2  -4   0   38.98    1.35
   2  -4   0   29.69    1.49
   2   4   0   31.83    1.51
  -2  -4   0   34.53    1.31
   2   4   0   34.09    2.00
  -2   4   0   36.55    1.35
  -2   4   0   37.78    1.33
  -2   4  -1   22.46    0.90
   2   4   1   32.33    1.65
   2  -4   1   29.32    1.32
  -2  -4  -1   32.12    1.25
   2  -4   1   23.93    0.99
   2   4   1   38.16    1.37
   2  -4   1   34.20    1.41
   2  -4   1   32.06    1.38
  -2   4  -1   27.69    1.14
   2   4   1   36.08    2.07
   2   4   1   34.35    2.05
  -2   4  -1   31.80    1.16
  -2  -4  -1   35.92    1.20
  -2   4  -1   28.04    1.46
   2   4   2  101.48    3.72
  -2  -4  -2  114.04    3.67
   2  -4   2   98.46    3.67
   2  -4   2  106.81    3.75
   2   4   2  104.45    3.71
   2  -4   2  104.13    3.80
  -2   4  -2   93.59    3.53
  -2   4  -2  110.25    3.62
  -2  -4  -2  110.95    3.63
   2   4   2   97.73    4.21
  -2   4  -2   95.46    3.56
   2   4   3   18.60    1.33
   2  -4   3   26.27    1.24
  -2  -4  -3   23.73    1.19
   2   4   3   18.11    1.92
  -2  -4  -3   20.28    1.29
  -2   4  -3   24.12    1.15
  -2   4  -3   24.13    1.29
   2   4   3   21.63    1.36
   2  -4   3   20.45    1.38
   2  -4   3   23.79    1.44
  -2   4  -3   24.98    1.06
  -2   4  -4    0.17    0.34
  -2  -4  -4    0.44    0.35
  -2   4  -4    1.15    0.78
   2   4   4    0.72    0.91
   2  -4   4    0.66    1.01
  -2  -4  -4    0.70    0.81
   2   4   4    0.47    0.21
  -2   4  -4    0.18    0.49
   2  -4   4    0.39    0.37
  -2  -4  -4    0.04    0.90
   2   4   4    0.72    0.46
  -2   4  -4    0.20    0.87
   2  -4   4    0.15    0.49
  -2   4  -4    0.17    0.38
  -2   4  -4   -0.11    0.42
   2  -4   4    0.64    0.77
   2  -4   4   -0.07    0.98
   2   4   4    0.31    0.90
  -2  -4  -4    1.20    0.96
   2  -4   4    0.24    0.54
   2   4   4    1.03    0.41
  -2   4  -4    0.49    0.28
   2   4   4    1.20    1.40
  -2   4  -4    0.45    0.59
   2   4   4   -1.52    2.10
  -2   4  -4    0.42    0.27
  -2  -4  -5    3.65    1.06
   2   4   5    2.64    1.13
   2  -4   5    1.02    1.15
  -2   4  -5    0.51    0.95
  -2   4  -5    1.14    0.65
   2   4   5    3.78    0.26
   2  -4   5    0.69    0.40
   2  -4   5    1.24    0.43
   2   4   5    3.51    0.59
   2  -4   5    1.02    0.57
  -2   4  -5    0.97    1.06
  -2  -4  -5    3.49    1.15
  -2  -4  -5    3.33    0.45
   2  -4   5    0.79    0.86
  -2   4  -5    0.36    1.71
   2  -4   5    0.83    1.06
   2   4   5    4.81    1.17
   2  -4   5    0.71    0.52
  -2  -4  -5    4.27    0.79
   2   4   5    3.50    0.45
  -2   4  -5    0.98    0.35
  -2  -4  -5    4.08    0.44
   2   4   5    3.18    1.19
   2   4   5    2.04    2.12
  -2  -4  -5    3.53    0.74
  -2   4  -5    1.32    0.65
  -2   4  -5    0.85    0.43
  -2  -4  -5    4.52    0.49
  -2   4  -6   19.95    0.89
   2  -4   6   22.10    0.70
   2   4   6    3.10    0.35
  -2  -4  -6    3.87    0.46
   2  -4   6   22.70    0.68
   2   4   6    3.10    0.73
  -2  -4  -6    2.23    1.29
   2  -4   6   19.59    0.99
   2  -4   6   16.39    1.52
   2  -4   6   20.12    1.38
  -2  -4  -6    2.90    0.55
  -2   4  -6   20.63    0.76
   2  -4   6   19.11    0.85
   2   4   6    3.50    0.59
  -2  -4  -6    3.41    0.47
   2   4   6    2.16    2.25
  -2   4  -6   23.65    1.10
  -2  -4  -6    3.85    0.83
  -2   4  -6   22.49    1.52
   2   4   6    3.09    1.35
  -2  -4  -6    4.05    0.60
   2  -4   6   16.71    1.81
  -2  -4  -6    3.31    1.12
  -2   4  -7    6.91    0.69
   2  -4   7    8.16    0.51
   2  -4   7    7.65    0.50
  -2  -4  -7    7.25    0.46
   2   4   7    6.63    0.88
  -2  -4  -7    5.71    0.77
   2  -4   7    8.20    0.92
  -2   4  -7    7.22    0.70
   2  -4   7    7.12    1.19
  -2  -4  -7    5.76    0.52
  -2  -4  -7    6.51    0.62
  -2   4  -7    7.12    0.62
   2   4   7    6.47    0.88
   2   4   7    6.77    0.70
  -2  -4  -7    6.28    0.47
   2  -4   7    6.82    1.66
   2   4   7    5.45    1.51
  -2   4  -7    6.82    1.16
  -2  -4  -7    6.83    1.18
  -2  -4  -7    6.58    0.88
   2   4   7    5.46    2.19
  -2   4  -8    2.48    0.43
  -2  -4  -8    1.14    0.45
   2   4   8    1.27    0.82
   2   4   8    1.29    0.57
  -2  -4  -8    1.49    0.28
   2   4   8    2.09    0.78
   2  -4   8    2.22    0.80
  -2  -4  -8    1.77    0.28
  -2   4  -8    1.92    0.52
  -2   4  -8    2.06    0.45
   2  -4   8    2.63    0.29
   2   5  -9    2.55    0.42
   2  -5  -9    3.80    0.42
   2   5  -9    2.51    0.41
   2  -5  -9    4.72    0.41
   2  -5  -9    4.10    0.43
  -2   5   9    5.85    0.54
   2  -5  -9    4.13    0.31
  -2  -5   9    2.81    0.63
  -2   5   9    5.22    0.64
   2  -5  -9    5.09    0.31
   2   5  -9    2.56    0.61
   2   5  -9    2.18    0.35
   2  -5  -8    2.35    0.46
   2   5  -8    3.18    0.43
  -2   5   8    2.03    0.34
  -2   5   8    2.13    0.53
   2  -5  -8    1.76    0.37
   2  -5  -8    2.36    0.32
  -2  -5   8    3.90    0.68
  -2   5   8    2.88    0.67
   2  -5  -8    2.63    0.35
   2   5  -8    3.05    0.90
  -2   5   8    2.42    0.35
  -2  -5   7   -0.63    0.96
   2   5  -7   -0.03    0.54
   2  -5  -7   -0.09    0.36
  -2   5   7    0.97    0.97
  -2  -5   7    0.29    1.21
   2  -5  -7    0.32    3.08
   2  -5  -7    0.30    0.56
  -2   5   7   -0.25    0.66
  -2   5   7    0.16    0.45
   2   5  -7    0.05    0.46
   2  -5  -7    0.02    0.36
   2  -5  -7    0.16    0.59
   2  -5  -7   -0.05    0.31
   2   5  -7    0.09    0.40
   2   5  -7    0.35    0.84
  -2   5   7    0.76    1.08
  -2  -5   7    0.54    0.97
   2  -5  -7   -0.35    0.45
   2  -5  -7   -0.45    0.93
   2   5  -7   -0.24    0.68
  -2  -5   6    3.63    0.99
   2   5  -6    3.93    0.54
  -2   5   6    0.29    0.84
   2   5  -6    3.56    1.80
  -2   5   6    0.52    0.74
   2   5  -6    1.58    1.17
   2  -5  -6    0.23    0.50
   2   5  -6    3.60    0.44
   2  -5  -6    0.74    0.36
   2   5  -6    4.24    0.45
   2  -5  -6    0.94    0.59
   2   5  -6    2.82    0.67
   2   5  -6    2.85    0.65
   2  -5  -6    0.62    0.81
   2   5  -6    3.43    0.90
   2  -5  -6    0.46    0.43
  -2  -5   6    4.23    0.99
  -2   5   6    1.06    1.04
   2   5  -5   32.10    1.14
   2  -5  -5   20.60    0.90
   2   5  -5   28.50    1.16
   2  -5  -5   18.89    1.04
   2   5  -5   30.08    2.72
  -2   5   5   21.22    1.31
  -2   5   5   19.46    1.37
   2   5  -5   20.14    1.57
   2  -5  -5   18.27    1.15
   2   5  -5   25.21    3.55
   2   5  -5   31.25    1.01
   2   5  -5   33.53    1.07
  -2  -5   5   28.62    1.49
  -2   5   5   18.91    1.42
   2  -5  -5   18.72    1.38
   2   5  -5   30.19    1.47
   2   5  -5   29.89    0.99
   2  -5  -5   18.67    0.96
   2  -5  -4   25.54    1.05
   2   5  -4   11.61    3.09
   2   5  -4   13.59    0.72
   2  -5  -4   23.37    0.76
   2   5  -4   14.58    0.76
  -2   5   4   24.08    1.19
   2   5  -4   11.93    2.41
  -2   5   4   24.57    1.09
  -2  -5   4   12.68    1.02
   2  -5  -4   25.21    1.05
   2  -5  -4   24.33    0.74
  -2  -5   4   14.66    1.06
  -2   5   4   23.34    1.17
   2   5  -4   16.50    1.10
   2  -5  -4   22.29    1.18
   2  -5  -3   12.93    0.72
  -2  -5   3    7.93    0.39
   2   5  -3    7.84    2.15
  -2  -5   3    8.40    0.85
  -2   5   3   12.95    0.70
   2  -5  -3   13.41    0.66
   2  -5  -3   13.49    0.70
   2   5  -3    6.21    2.70
   2   5  -3   10.75    0.74
  -2   5   3   11.79    0.72
   2  -5  -3   13.08    0.78
  -2  -5   3    9.29    0.70
  -2  -5   2   42.91    1.67
   2  -5  -2   47.07    1.75
   2  -5  -2   45.50    1.80
  -2   5   2   49.15    1.77
   2  -5  -2   48.28    1.72
  -2  -5   2   47.33    1.70
   2  -5  -2   50.24    1.73
   2   5  -2   48.51    1.71
   2  -5  -1  395.91   13.22
   2  -5  -1  399.63   13.07
  -2   5   1  385.50   12.86
  -2  -5   1  409.43   12.76
   2  -5  -1  406.68   12.80
   2  -5  -1  375.05   12.88
  -2   5   1  403.08   12.77
   2   5  -1  367.16   13.56
  -2   5   1  399.36   12.76
   2  -5  -1  405.31   12.78
  -2   5   1  389.64   13.09
   2   5  -1  327.59   13.72
   2  -5  -1  309.92   12.80
   2   5  -1  403.70   12.74
   2  -5  -1  432.99   12.76
   2   5  -1  366.79   12.87
  -2   5   0    2.31    0.51
  -2  -5   0    2.90    0.37
   2  -5   0    2.66    0.86
   2  -5   0    2.27    0.36
  -2  -5   0    3.17    0.58
  -2   5   0    2.52    0.29
   2   5   0    2.11    1.59
  -2   5   0    2.78    0.29
   2  -5   0    3.40    1.29
  -2  -5   0    3.30    0.50
  -2  -5   0    3.94    0.24
   2  -5   0    2.67    0.48
   2   5   0    3.88    1.38
  -2  -5   0    2.72    0.32
  -2   5   0    3.14    0.42
  -2   5   0    1.70    1.41
   2  -5   0    2.07    0.66
   2   5   0    2.61    0.63
  -2   5  -1    0.33    0.48
   2  -5   1    0.99    0.82
   2  -5   1    0.49    0.28
   2  -5   1    1.02    0.72
  -2  -5  -1    0.71    0.59
  -2   5  -1    0.78    0.11
   2   5   1    1.35    1.24
   2   5   1    1.01    0.69
  -2   5  -1    0.52    0.19
  -2  -5  -1    0.79    0.53
  -2  -5  -1    0.67    0.48
  -2   5  -1    0.69    0.41
   2   5   1    0.66    1.64
  -2   5  -1    0.53    0.39
  -2   5  -1    0.70    1.06
   2   5   1    1.24    1.57
   2   5   1    0.69    0.64
   2  -5   1    0.32    0.81
   2   5   1    0.95    0.79
   2  -5   1    1.09    0.94
   2  -5   2  121.65    3.93
  -2   5  -2   94.91    3.51
   2   5   2  114.38    4.61
   2   5   2  128.16    4.84
  -2  -5  -2  115.99    3.78
  -2   5  -2  117.45    3.76
  -2   5  -2  109.35    3.73
   2   5   2  123.75    3.95
   2  -5   2  111.15    3.95
   2  -5   2  136.06    4.02
  -2   5  -2  108.89    3.75
  -2   5  -3   -0.05    0.45
   2   5   3    0.48    0.83
   2  -5   3   -0.16    1.06
  -2  -5  -3    0.43    0.66
   2  -5   3   -0.05    0.63
   2   5   3   -0.08    1.65
  -2   5  -3    0.21    0.49
   2   5   3    0.11    0.85
   2  -5   3    0.06    0.87
  -2   5  -3   -0.28    0.74
  -2  -5  -3    0.06    0.73
  -2   5  -4  111.31    3.40
  -2  -5  -4   85.25    3.37
  -2  -5  -4   87.99    3.81
   2   5   4   81.71    3.84
   2  -5   4   94.90    4.01
  -2   5  -4  109.05    3.90
   2   5   4   81.48    3.29
  -2   5  -4  114.89    3.48
   2  -5   4  119.35    3.41
   2  -5   4  106.40    3.45
   2   5   4   87.99    3.41
  -2   5  -4  108.56    3.89
  -2  -5  -4   79.65    3.76
   2  -5   4  105.48    4.09
  -2   5  -4  112.83    3.61
  -2   5  -4  112.49    3.45
   2   5   4   81.88    3.92
   2   5   4   90.16    3.43
   2  -5   4  118.74    3.77
  -2  -5  -4   91.03    3.74
   2   5   4   92.74    3.37
  -2   5  -4  107.41    3.37
  -2  -5  -4   92.36    3.34
  -2   5  -4  122.75    3.75
   2   5   4   76.26    4.35
  -2   5  -4  126.78    3.37
   2  -5   4  120.80    3.38
  -2   5  -5    0.41    0.99
   2  -5   5   -0.07    1.22
   2   5   5    0.22    1.10
  -2  -5  -5    0.12    0.96
  -2   5  -5    0.50    0.65
   2  -5   5    0.03    0.42
   2   5   5    0.08    0.19
   2  -5   5    0.20    0.42
  -2   5  -5    0.87    1.07
  -2  -5  -5    0.03    1.08
   2  -5   5    0.34    0.61
   2   5   5   -0.05    0.56
  -2   5  -5    0.56    0.54
   2  -5   5    0.22    1.01
   2   5   5    0.03    1.02
   2  -5   5    0.33    1.19
  -2   5  -5    0.07    2.00
   2  -5   5    0.19    0.52
  -2  -5  -5    0.40    0.88
   2   5   5    0.02    0.55
  -2   5  -5    0.36    0.37
  -2  -5  -5    0.18    0.39
  -2   5  -5    0.59    0.43
  -2  -5  -5    0.09    0.43
   2   5   5    0.10    1.37
  -2   5  -5    0.32    0.57
   2   5   5   -0.71    2.23
  -2   5  -6    0.97    0.61
   2  -5   6    0.62    1.13
   2  -5   6    0.71    1.29
   2   5   6    0.55    2.23
  -2   5  -6    0.41    0.56
  -2  -5  -6    1.52    0.74
   2   5   6    1.17    0.54
  -2  -5  -6    1.15    0.42
   2  -5   6    0.37    0.71
   2   5   6    0.72    0.69
   2  -5   6    0.34    0.44
  -2   5  -6    0.55    0.71
   2   5   6    0.79    0.22
   2  -5   6    0.73    0.49
   2   5   6    1.61    1.34
  -2  -5  -6    0.71    1.08
   2  -5   6    1.49    1.30
  -2  -5  -6    1.03    0.51
  -2   5  -6    0.69    0.49
  -2   5  -6    0.56    1.00
  -2   5  -7    8.88    0.58
  -2  -5  -7    2.68    0.71
   2   5   7    1.90    0.64
  -2  -5  -7    2.58    0.42
   2   5   7    3.26    0.77
  -2  -5  -7    1.52    0.62
   2  -5   7    7.85    0.88
  -2  -5  -7    3.11    0.40
   2  -5   7    8.55    0.46
  -2  -5  -7    2.23    0.52
   2  -5   7    9.83    0.53
  -2   5  -7    7.45    0.70
   2   5   8   11.56    0.75
  -2  -5  -8    8.80    0.45
   2   5   8    9.76    0.86
   2  -5   8    7.84    0.84
  -2  -5  -8   10.48    0.46
  -2   5  -8    7.35    0.52
  -2  -5  -8   10.07    0.56
   2  -5   8    8.20    0.44
  -2   5  -8    5.23    0.57
   2   6  -9    7.90    0.48
   2   6  -9   -0.03    0.27
  -2   6   9    8.34    0.73
  -2   6   9    8.22    0.57
   2  -6  -9    6.80    0.36
  -2   6   9    0.20    0.48
  -2  -6   9    8.77    0.66
   2  -6  -9    7.73    0.36
   2   6  -9    8.38    0.71
   2   6  -9    8.36    0.41
   2  -6  -9    5.34    0.39
   2  -6  -9    5.44    0.39
   2   6  -9    8.29    0.41
   2  -6  -9    6.66    0.38
  -2   6   8    0.24    0.31
   2   6  -8    2.47    0.92
   2  -6  -8    0.25    0.32
  -2   6   8   -0.01    0.64
  -2   6   8    0.34    0.31
  -2   6   8   -0.07    0.49
   2  -6  -8    0.03    0.34
   2  -6  -8    0.27    0.29
   2  -6  -8    0.09    0.38
   2   6  -8    2.52    0.38
  -2   6   8   -0.08    0.59
  -2  -6   8    3.75    0.64
   2   6  -8    2.77    0.50
   2   6  -7    1.72    0.54
  -2  -6   7    0.74    0.94
  -2   6   7    0.25    1.01
  -2  -6   7    3.56    1.27
   2  -6  -7    0.11    3.15
  -2   6   7    0.75    2.37
  -2   6   7    0.09    2.47
   2  -6  -7    0.02    0.58
  -2   6   7    0.30    0.43
  -2   6   7    0.06    0.61
   2  -6  -7    0.66    0.35
   2  -6  -7    0.02    0.37
   2   6  -7    1.19    0.69
  -2  -6   7    2.20    0.42
   2  -6  -7    0.17    0.78
   2   6  -7    1.57    0.41
   2  -6  -7    0.48    0.41
  -2   6   7   -0.29    1.01
  -2  -6   7    2.11    1.05
   2   6  -7    1.39    0.80
  -2  -6   6    0.83    1.19
   2   6  -6    1.45    1.83
  -2   6   6    0.23    0.85
  -2   6   6    0.43    0.73
   2  -6  -6    0.02    0.51
   2   6  -6    0.05    1.31
   2   6  -6    0.51    0.38
   2   6  -6    0.05    0.79
   2  -6  -6    0.28    0.80
   2  -6  -6    0.27    0.38
  -2   6   6   -0.21    0.98
  -2  -6   6    0.47    0.90
   2  -6  -6   -0.19    0.57
   2  -6  -6    0.42    0.30
   2   6  -6    0.66    0.47
  -2  -6   6   -0.16    0.89
   2   6  -6    0.07    0.60
  -2  -6   5    0.17    0.81
   2   6  -5    0.47    0.39
  -2   6   5    0.28    0.74
   2   6  -5    0.91    2.11
  -2   6   5    0.22    0.64
   2  -6  -5    0.08    0.53
   2   6  -5    1.41    1.23
   2   6  -5   -0.08    2.80
   2  -6  -5    0.51    0.30
   2  -6  -5    0.18    0.45
   2   6  -5    0.61    0.61
   2  -6  -5    0.17    0.54
   2   6  -5    0.49    0.69
   2  -6  -5    0.27    0.71
   2   6  -5    0.79    0.32
   2  -6  -5    0.29    0.34
  -2   6   5    0.78    0.87
  -2  -6   5    0.66    0.76
   2  -6  -5    0.22    0.25
  -2   6   4    7.72    0.89
  -2  -6   4   11.88    0.94
   2   6  -4   11.47    2.42
  -2   6   4    6.74    0.73
   2  -6  -4    7.26    0.71
   2   6  -4    8.46    1.29
   2   6  -4   11.37    3.02
   2  -6  -4    7.46    0.44
   2  -6  -4    7.67    0.40
   2  -6  -4    6.56    0.68
   2   6  -4   12.88    0.67
   2  -6  -4    6.35    0.77
  -2   6   4    6.04    0.80
  -2  -6   4   10.22    0.85
   2   6  -4    9.65    0.81
  -2  -6   3   31.56    1.46
   2   6  -3   25.70    2.85
   2  -6  -3   33.60    1.41
  -2  -6   3   34.91    1.67
   2  -6  -3   36.75    1.41
   2   6  -3   34.96    1.40
  -2   6   3   31.48    1.35
   2  -6  -3   33.70    1.40
  -2  -6   3   32.96    1.37
   2   6  -3   28.59    3.24
  -2   6   2   55.49    2.76
   2   6  -2   41.47    3.54
   2  -6  -2   46.96    2.77
  -2  -6   2   46.80    1.93
   2   6  -2   43.28    3.26
  -2   6   2   55.55    1.92
  -2   6   2   55.22    1.98
   2  -6  -2   52.22    2.05
   2  -6  -2   57.32    1.91
  -2  -6   2   46.34    1.83
   2  -6  -2   55.13    1.97
  -2   6   2   52.05    1.83
  -2  -6   2   49.64    1.84
   2  -6  -2   55.10    1.86
   2   6  -2   52.49    1.85
  -2  -6   1  155.57    5.24
  -2   6   1  149.05    5.21
   2  -6  -1  150.49    5.44
   2  -6  -1  158.69    5.71
  -2  -6   1  150.79    5.08
   2  -6  -1  145.29    5.25
  -2   6   1  158.27    5.08
   2   6  -1  129.42    5.97
  -2   6   1  149.26    5.06
   2  -6  -1  151.82    5.08
  -2  -6   1  156.81    5.13
   2  -6  -1  152.24    5.10
  -2   6   1  155.17    5.48
  -2   6   0   45.88    2.58
  -2   6   0   42.85    1.53
   2   6   0   47.85    2.79
  -2  -6   0   39.53    1.53
   2   6   0   48.45    2.51
  -2  -6   0   47.98    1.80
   2  -6   0   51.02    2.41
  -2  -6   0   36.57    1.60
   2  -6   0   50.70    2.13
  -2   6   0   50.12    1.59
   2   6   0   42.87    2.74
  -2   6   0   49.44    1.59
   2  -6   0   49.77    1.75
  -2  -6   0   51.42    1.54
   2  -6   0   49.74    1.66
  -2  -6   0   46.56    1.79
   2   6   0   39.27    1.67
   2  -6   0   31.33    1.64
  -2  -6  -1   61.96    2.39
   2   6   1   70.65    3.55
  -2   6  -1   71.60    2.51
  -2   6  -1   73.05    3.06
  -2   6  -1   71.26    2.39
   2   6   1   74.92    3.49
  -2  -6  -1   61.78    2.50
   2  -6   1   86.38    2.93
  -2   6  -1   71.26    2.58
   2  -6   1   71.90    3.06
   2   6   1   67.63    3.19
  -2   6  -1   68.20    2.32
   2   6   1   66.85    2.72
   2  -6   1   71.79    2.75
  -2  -6  -1   74.33    2.38
   2  -6   1   72.27    2.39
  -2  -6  -1   72.65    2.62
   2   6   1   71.97    2.66
   2  -6   1   55.97    2.58
   2  -6   1   62.80    2.65
  -2   6  -2   10.39    0.75
  -2  -6  -2    5.01    0.72
   2   6   2    7.21    1.92
  -2   6  -2   11.69    0.73
   2   6   2    7.28    2.00
   2  -6   2   11.47    1.14
  -2   6  -2   12.36    0.83
   2   6   2    5.62    1.04
  -2   6  -2   10.83    0.40
   2  -6   2   10.30    1.11
   2   6   2    6.49    0.91
   2  -6   2   12.73    1.06
  -2  -6  -3   29.08    1.49
   2   6   3   28.30    1.67
   2  -6   3   25.88    1.72
  -2   6  -3   28.68    1.49
  -2  -6  -3   25.74    1.47
  -2   6  -3   27.68    1.47
  -2   6  -3   26.82    1.38
   2  -6   3   29.44    1.98
   2  -6   3   35.04    1.79
   2   6   3   28.23    1.72
  -2  -6  -3   34.51    1.59
   2  -6   3   31.67    1.62
  -2   6  -3   31.45    1.11
  -2   6  -3   30.03    1.39
   2   6   3   27.46    2.55
   2   6   3   30.61    2.80
  -2   6  -3   33.62    1.11
  -2   6  -3   32.80    1.10
  -2   6  -4   36.86    1.33
  -2  -6  -4   31.88    1.31
   2   6   4   27.98    1.90
  -2  -6  -4   33.66    1.80
   2  -6   4   34.48    2.07
  -2   6  -4   36.61    1.83
  -2   6  -4   41.96    1.48
   2   6   4   30.49    1.22
   2  -6   4   41.00    1.36
  -2   6  -4   36.00    1.85
   2  -6   4   36.83    1.44
   2   6   4   30.55    1.38
  -2  -6  -4   31.86    1.81
   2  -6   4   33.30    2.22
  -2   6  -4   36.20    1.56
  -2   6  -4   35.85    1.39
  -2   6  -4   39.68    3.34
   2   6   4   28.53    1.94
   2   6   4   33.09    1.40
   2  -6   4   40.60    1.77
  -2  -6  -4   34.34    1.95
   2   6   4   32.73    1.31
  -2   6  -4   37.63    1.30
  -2  -6  -4   34.30    1.28
   2   6   4   28.66    2.63
  -2   6  -4   39.72    1.63
  -2   6  -4   41.85    1.29
   2  -6   4   40.68    1.30
   2   6   5   13.43    1.51
  -2   6  -5   12.27    1.26
  -2  -6  -5   15.94    1.34
   2  -6   5    9.12    1.50
   2   6   5   15.80    0.56
  -2   6  -5   11.17    0.95
   2  -6   5   12.93    0.73
  -2  -6  -5   15.56    1.41
   2  -6   5    9.57    0.84
   2   6   5   15.00    0.86
  -2   6  -5   11.34    1.31
  -2   6  -5   12.23    0.80
   2  -6   5   10.23    1.65
   2  -6   5   11.75    1.45
  -2   6  -5    9.31    2.57
   2   6   5   15.96    1.62
   2  -6   5   11.49    0.97
  -2  -6  -5   17.26    1.29
   2   6   5   16.59    0.93
   2   6   5   16.97    0.76
  -2   6  -5   10.61    0.66
  -2  -6  -5   19.19    0.71
   2   6   5   12.86    2.02
  -2   6  -5   11.03    0.92
  -2  -6  -5   16.65    0.74
  -2   6  -5   11.56    0.70
   2  -6   6  173.04    7.19
  -2   6  -6  192.12    6.32
   2  -6   6  159.12    6.85
  -2  -6  -6  206.18    6.28
  -2   6  -6  180.58    6.24
   2   6   6  200.88    6.41
  -2   6  -6  189.11    6.35
   2  -6   6  187.56    6.26
   2  -6   6  201.88    6.23
  -2  -6  -6  220.93    6.25
   2   6   6  154.91    7.01
  -2   6  -6  167.83    6.81
  -2  -6  -6  167.14    6.80
   2  -6   6  140.55    7.03
  -2   6  -6  179.12    6.49
  -2  -6  -6  199.57    6.72
   2   6   6  189.73    8.28
   2   6   6  181.72    6.34
  -2  -6  -6  184.45    6.53
   2  -6   6  161.22    6.33
  -2   6  -7   16.38    0.67
  -2  -6  -7    5.62    0.60
   2   6   7    5.97    0.74
   2   6   7    5.69    0.93
  -2  -6  -7    5.92    0.56
   2   6   7    5.87    0.87
   2  -6   7   15.66    0.99
  -2   6  -7   16.48    0.85
  -2   6  -7   14.96    0.85
   2  -6   7   19.10    0.69
   2  -6   8    0.20    0.25
  -2   6  -8   -0.15    0.44
  -2  -6  -8    0.91    0.28
   2  -6   8    0.19    0.66
   2   6   8    0.95    0.63
  -2  -6  -8    0.67    0.27
  -2   6  -8    0.35    0.31
  -2  -6  -8    1.10    0.32
   2   6   8    1.26    0.57
  -2   6  -8    0.27    0.46
  -2   7   9   10.77    0.73
  -2   7   9   11.20    0.56
   2  -7  -9    8.51    0.35
   2  -7  -9    9.84    0.34
   2   7  -9   13.72    0.72
   2   7  -9   14.09    0.47
   2   7  -8    3.56    0.50
  -2   7   8    6.32    0.41
  -2   7   8    6.75    0.74
  -2   7   8    6.44    0.59
  -2   7   8    5.66    0.41
   2  -7  -8    6.99    0.41
   2  -7  -8    5.80    0.43
  -2  -7   8    3.66    0.61
  -2   7   8    5.39    0.59
   2   7  -8    4.50    0.44
   2  -7  -8    3.96    0.41
   2  -7  -8    4.22    0.42
   2   7  -8    3.62    0.36
   2  -7  -8    5.12    0.41
   2   7  -8    3.90    0.43
   2   7  -8    4.56    0.94
   2   7  -7    4.19    0.69
  -2  -7   7    3.75    0.47
   2   7  -7    3.23    1.03
  -2  -7   7    2.98    1.00
   2   7  -7    2.79    0.54
  -2  -7   7    4.11    1.34
  -2   7   7    1.33    1.11
   2  -7  -7    2.50    3.14
  -2   7   7    1.01    2.52
  -2   7   7   -1.37    2.54
  -2   7   7    2.73    0.64
  -2   7   7    1.77    0.38
   2   7  -7    3.02    0.39
   2  -7  -7    1.44    0.38
   2  -7  -7    2.39    0.39
   2  -7  -7    1.81    0.67
   2  -7  -7    2.02    0.38
  -2   7   7    1.84    0.39
  -2  -7   6    0.53    0.95
   2   7  -6    0.33    0.46
  -2   7   6   -0.19    0.90
  -2  -7   6   -0.43    1.35
   2   7  -6    1.08    2.06
  -2   7   6    0.11    0.74
   2  -7  -6   -0.02    0.54
   2   7  -6   -1.24    1.47
  -2   7   6    1.00    2.48
  -2   7   6    0.09    2.71
   2  -7  -6    0.35    0.38
   2  -7  -6    0.56    0.60
   2  -7  -6    0.47    0.34
   2   7  -6   -0.29    0.34
   2   7  -6    0.41    0.73
  -2   7   6   -0.46    0.94
  -2  -7   6    0.03    0.85
   2  -7  -6    0.21    0.33
   2  -7  -6    0.28    0.68
   2   7  -5    9.35    0.75
   2  -7  -5   11.89    0.50
   2   7  -5    5.50    0.68
   2  -7  -5   12.63    0.86
  -2  -7   5    4.38    0.94
   2   7  -5    6.64    0.58
  -2   7   5   10.36    0.96
   2   7  -5    5.33    2.42
  -2   7   5   10.70    1.06
   2   7  -5    6.17    1.50
   2  -7  -5   11.91    0.85
   2   7  -5    2.90    2.79
   2  -7  -5   11.92    0.52
   2   7  -5    5.76    0.46
  -2   7   5   10.09    1.06
   2   7  -5    4.39    0.78
   2  -7  -5   10.00    0.87
  -2  -7   5    5.21    0.90
   2   7  -4   67.34    2.14
  -2  -7   4   49.35    2.42
  -2  -7   4   58.75    2.61
   2   7  -4   50.49    3.97
  -2   7   4   61.96    2.45
   2   7  -4   45.66    2.63
   2  -7  -4   61.98    2.41
   2   7  -4   52.07    4.30
   2  -7  -4   64.62    2.11
   2  -7  -4   63.66    2.08
   2  -7  -4   62.72    2.38
  -2   7   4   53.01    2.37
  -2  -7   4   53.14    2.39
   2   7  -4   53.56    2.35
   2  -7  -4   53.60    2.34
   2   7  -4   74.11    2.23
  -2   7   3   11.77    0.74
  -2  -7   3   12.74    0.73
   2   7  -3   12.08    0.71
   2  -7  -3   11.34    0.72
  -2   7   3   13.56    0.94
   2  -7  -3   13.33    0.94
  -2  -7   3   13.63    1.11
   2  -7  -3   12.19    0.76
   2   7  -3   13.18    2.86
  -2   7   3   10.85    2.08
   2  -7  -3    7.82    1.82
  -2  -7   3   11.59    0.89
   2  -7  -2   61.90    3.31
  -2  -7   2   67.98    2.75
  -2  -7   2   63.94    2.50
  -2  -7   2   65.67    2.40
   2  -7  -2   74.01    2.55
   2  -7  -2   69.58    2.68
  -2   7   2   75.89    2.58
  -2  -7   2   68.34    2.86
   2   7  -2   60.48    3.84
  -2   7   2   69.88    2.48
   2  -7  -2   72.86    2.47
  -2   7   2   71.48    3.33
  -2   7   2   68.23    2.34
   2  -7  -2   70.45    2.36
   2   7  -2   66.99    2.36
  -2  -7   2   66.42    2.36
  -2  -7   1  275.55    9.20
   2  -7  -1  287.88    9.20
   2  -7  -1  273.77    9.38
  -2   7   1  278.60    9.14
  -2   7   1  296.80    9.19
   2  -7  -1  281.74    9.16
  -2   7   1  276.28   10.23
  -2   7   1  288.89    9.58
   2  -7  -1  284.67    9.81
  -2  -7   1  273.67    9.35
   2  -7  -1  270.66    9.54
  -2   7   1  272.54    9.33
  -2  -7   1  268.16    9.17
  -2  -7   0  161.16    5.45
   2  -7   0  165.47    5.33
   2   7   0  141.76    6.27
  -2   7   0  154.76    5.27
  -2   7   0  159.05    5.27
  -2  -7   0  172.68    5.22
   2  -7   0  175.38    5.43
  -2   7   0  158.30    6.22
   2   7   0  159.07    6.45
   2   7   0  164.27    6.15
  -2  -7   0  159.76    5.52
  -2  -7   0  123.18    5.28
   2  -7   0  178.71    5.80
   2  -7   0  175.89    6.08
  -2   7  -1    2.67    0.67
   2  -7   1    3.95    1.10
   2  -7   1    4.59    0.98
  -2  -7  -1    2.14    0.69
   2  -7   1    3.02    0.38
  -2  -7  -1    2.51    0.79
   2   7   1    2.64    0.87
   2  -7   1    3.71    1.53
  -2   7  -1    3.08    0.25
   2   7   1    3.21    1.54
  -2  -7  -1    2.46    0.38
  -2  -7  -1    2.54    0.35
   2   7   1    2.19    1.79
  -2   7  -1    3.15    1.42
  -2   7  -1    3.01    0.31
   2   7   1    2.03    0.58
  -2   7  -2    0.67    0.61
   2  -7   2    0.81    1.02
   2   7   2   -0.12    0.97
   2   7   2    0.15    0.88
   2  -7   2    0.66    0.84
  -2   7  -2    0.52    0.48
   2   7   2   -0.30    2.05
   2   7   2    0.88    1.95
   2  -7   2    0.05    0.84
  -2  -7  -2    0.20    0.47
   2  -7   2    0.04    0.96
   2   7   2   -0.38    0.76
  -2   7  -2   -0.28    0.41
   2   7   2    0.58    0.59
  -2   7  -2    0.04    0.38
  -2  -7  -2    0.30    0.53
  -2  -7  -2    0.47    0.36
  -2  -7  -3    1.77    0.64
   2  -7   3    5.05    1.06
   2   7   3    1.18    0.87
  -2   7  -3    5.92    0.74
   2   7   3    1.98    0.26
   2  -7   3    7.07    0.47
  -2  -7  -3    2.18    0.75
  -2   7  -3    5.85    0.77
   2  -7   3    5.19    1.13
  -2   7  -3    7.03    0.74
  -2   7  -3    7.00    0.49
   2  -7   3    6.13    1.47
   2  -7   3    8.01    1.00
  -2  -7  -3    2.11    0.97
   2   7   3    1.75    0.36
  -2   7  -3    7.05    0.35
  -2  -7  -3    2.33    0.32
  -2   7  -3    6.41    0.39
  -2   7  -3    7.24    0.67
   2   7   3    3.60    2.27
   2   7   3    2.32    2.00
  -2   7  -3    6.99    0.35
  -2   7  -3    6.98    0.34
   2  -7   3    7.12    0.40
  -2   7  -4   51.47    2.50
   2   7   4   62.91    2.84
   2  -7   4   43.11    2.72
  -2  -7  -4   61.12    2.54
  -2   7  -4   62.49    2.24
   2   7   4   62.32    2.02
   2  -7   4   58.07    2.12
  -2   7  -4   48.06    2.48
  -2  -7  -4   59.91    2.57
   2  -7   4   53.34    3.03
   2  -7   4   50.37    2.70
  -2   7  -4   53.80    2.37
  -2   7  -4   55.37    2.15
  -2   7  -4   50.42    4.20
   2   7   4   61.25    2.88
   2   7   4   68.24    2.23
   2  -7   4   52.51    2.49
  -2  -7  -4   74.02    2.82
   2   7   4   67.35    2.13
  -2  -7  -4   73.54    2.09
  -2   7  -4   52.04    2.08
   2   7   4   63.97    4.18
  -2   7  -4   53.55    2.34
   2   7   4   57.80    3.64
   2  -7   4   57.42    2.07
  -2   7  -4   62.11    2.06
  -2   7  -5    0.53    0.70
   2   7   5    0.30    0.19
   2  -7   5    0.81    0.44
  -2  -7  -5    0.44    0.34
   2  -7   5   -0.42    0.64
  -2  -7  -5   -0.14    0.48
   2   7   5    0.31    0.58
  -2   7  -5    0.52    0.56
   2  -7   5    1.62    1.53
  -2   7  -5    3.68    2.42
   2   7   5    0.32    1.11
   2  -7   5    0.10    0.59
  -2  -7  -5    0.68    0.94
   2   7   5    0.19    0.63
   2   7   5    0.22    0.43
  -2   7  -5    0.34    0.37
  -2   7  -5    0.39    0.53
   2   7   5    1.84    1.80
   2   7   5    0.49    1.15
   2  -7   5   -0.04    1.27
  -2  -7  -5    1.47    0.81
  -2   7  -5    0.30    0.82
  -2   7  -5    0.67    0.37
  -2  -7  -5    0.28    0.37
  -2   7  -6   35.28    1.51
   2  -7   6   37.38    1.34
  -2  -7  -6   34.22    1.23
   2  -7   6   37.63    1.26
   2  -7   6   31.21    2.46
   2  -7   6   32.80    2.12
  -2   7  -6   36.42    1.41
  -2  -7  -6   28.40    1.23
  -2   7  -6   32.72    1.25
   2   7   6   27.80    1.48
   2   7   6   29.09    1.31
   2  -7   6   29.85    1.44
  -2  -7  -6   27.31    1.47
   2   7   6   24.66    1.40
   2   7   6   28.23    3.31
  -2  -7  -6   27.64    1.63
  -2   7  -6   29.03    1.77
   2   7   6   20.58    2.08
  -2  -7  -7   26.21    1.08
  -2   7  -7   25.69    1.07
  -2  -7  -7   33.58    1.12
   2  -7   7   29.94    1.14
  -2   7  -7   26.16    1.26
   2  -7   7   24.00    1.30
   2   7   7   26.88    1.29
  -2   7  -7   26.48    1.24
   2   7   7   30.77    1.46
   2   7   8    1.18    0.74
   2   7   8    0.75    0.53
  -2  -7  -8    0.51    0.27
  -2   7  -8   -0.19    0.44
   2  -7   8    0.09    0.25
   2   7   8   -0.13    0.36
  -2   7  -8   -0.01    0.42
  -2  -7  -8    0.16    0.23
  -2   8   8   18.64    0.70
  -2   8   8   19.77    0.97
  -2   8   8   18.06    0.70
   2  -8  -8   19.32    0.70
   2   8  -8    8.98    1.09
   2   8  -8    7.75    0.70
   2   8  -7   20.61    0.93
   2   8  -7   22.21    0.96
   2   8  -7   23.70    0.96
   2   8  -7   24.64    1.52
  -2  -8   7   22.82    1.06
   2  -8  -7   30.09    1.02
   2  -8  -7   25.89    1.36
  -2   8   7   24.71    1.88
  -2   8   7   27.32    1.21
   2  -8  -7   31.64    1.04
  -2   8   7   28.27    1.10
  -2   8   7   26.97    1.02
  -2  -8   7   21.23    1.91
  -2  -8   7   24.97    1.76
   2   8  -7   22.32    1.07
  -2   8   7   27.28    3.21
   2  -8  -7   12.17    3.59
  -2   8   7   25.61    1.02
   2  -8  -6   -0.12    0.35
   2  -8  -6    0.23    0.24
   2  -8  -6   -0.02    0.61
   2   8  -6   -0.06    0.46
  -2  -8   6   -0.09    0.93
  -2   8   6    0.31    0.99
  -2   8   6   -0.32    0.81
   2   8  -6    0.08    2.17
   2  -8  -6    0.02    0.56
  -2   8   6    0.03    0.36
  -2   8   6    0.13    0.53
  -2   8   6    0.21    0.41
   2  -8  -6    0.10    0.37
   2  -8  -6   -0.01    0.40
  -2   8   6    2.78    2.66
  -2   8   6    0.82    2.46
  -2   8   6    0.33    0.37
   2  -8  -6    0.04    0.25
   2   8  -5   -0.47    0.56
   2   8  -5    0.35    0.56
   2  -8  -5    0.40    0.31
   2  -8  -5    0.34    0.54
  -2  -8   5    0.60    0.85
   2   8  -5    0.57    0.42
  -2  -8   5    0.48    1.34
  -2   8   5    0.38    0.75
   2   8  -5    1.88    2.41
   2  -8  -5    0.44    0.61
   2   8  -5    0.27    1.67
  -2   8   5    0.82    0.38
   2  -8  -5    0.59    0.35
   2  -8  -5    0.45    0.36
  -2   8   5    1.03    2.87
  -2   8   5    1.81    2.56
  -2   8   5    0.14    0.37
  -2   8   4    8.42    0.74
   2   8  -4    9.07    0.69
   2   8  -4    7.65    0.96
   2   8  -4   12.83    0.71
   2  -8  -4   10.15    0.50
   2  -8  -4   10.20    0.79
   2   8  -4   10.81    0.55
  -2  -8   4    8.56    0.96
  -2  -8   4   11.02    1.44
   2   8  -4   10.67    2.71
  -2  -8   4   10.56    1.15
  -2   8   4    9.78    1.05
   2   8  -4    9.19    1.68
   2  -8  -4   10.06    0.87
  -2   8   4    9.88    0.57
   2   8  -4    9.58    0.56
   2  -8  -4   10.92    0.53
  -2   8   4    9.62    2.41
  -2   8   4    9.82    0.56
   2   8  -3    1.17    0.30
   2   8  -3    2.25    0.47
   2   8  -3    0.37    0.69
   2  -8  -3    2.41    0.25
   2  -8  -3    2.26    0.50
  -2  -8   3    0.91    0.93
   2  -8  -3    2.06    0.62
   2  -8  -3    2.67    0.83
   2  -8  -3    2.72    0.29
  -2   8   3    2.56    0.34
   2  -8  -3    2.33    0.29
   2   8  -3    0.96    0.30
  -2   8   3    1.57    2.69
  -2   8   3    2.18    1.86
  -2   8   3    2.28    0.73
  -2  -8   3    1.50    1.03
  -2   8   3    2.45    0.58
  -2   8   3    2.66    0.34
   2  -8  -3    1.60    1.66
  -2  -8   3    1.24    0.66
  -2  -8   2    3.85    0.39
  -2  -8   2    3.59    1.07
   2  -8  -2    7.24    0.68
   2  -8  -2    1.88    0.92
  -2   8   2    2.78    2.45
  -2   8   2    1.91    1.56
   2  -8  -2    3.38    1.70
  -2   8   2    2.98    0.67
   2   8  -2    5.89    2.41
  -2   8   2    3.15    0.54
  -2  -8   2    3.16    0.95
  -2  -8   2    2.69    0.64
   2  -8  -2    2.62    0.50
  -2  -8   1  479.41   15.62
   2  -8  -1  492.23   15.62
  -2   8   1  479.32   16.75
  -2   8   1  488.22   16.02
   2   8  -1  405.55   16.57
  -2   8   1  488.12   15.56
   2  -8  -1  469.81   15.83
  -2   8   1  518.67   15.62
  -2  -8   1  446.20   15.60
   2  -8  -1  495.50   16.35
   2  -8  -1  445.25   15.94
  -2  -8   1  472.40   15.82
   2  -8  -1  469.87   15.58
  -2  -8   0   27.85    1.33
   2  -8   0   27.20    1.18
   2   8   0   24.01    2.65
  -2   8   0   25.90    2.45
   2   8   0   23.92    2.50
  -2   8   0   28.51    1.09
  -2   8   0   26.83    1.08
  -2  -8   0   20.64    1.16
   2  -8   0   30.35    1.88
   2  -8   0   29.98    2.35
  -2  -8   0   25.51    1.54
   2  -8   0   29.66    1.30
  -2  -8   0   28.66    1.04
   2  -8   1    1.56    1.03
   2  -8   1    1.75    0.38
  -2  -8  -1    1.72    0.67
   2   8   1    2.50    1.84
  -2   8  -1    1.92    1.53
  -2  -8  -1    1.82    0.33
  -2   8  -1    1.53    0.71
   2  -8   1    2.49    1.17
  -2   8  -1    1.74    0.22
   2  -8   1    1.01    1.58
   2   8   1    2.05    1.68
   2   8   1    1.28    0.90
  -2  -8  -1    0.56    0.80
  -2   8  -2  298.91   11.80
  -2   8  -2  411.45   11.79
   2   8   2  338.56   11.67
   2  -8   2  391.23   11.76
  -2  -8  -2  348.03   11.83
  -2   8  -2  342.94   12.11
   2  -8   2  377.82   12.70
   2  -8   2  419.82   12.46
   2   8   2  335.46   12.28
   2  -8   2  361.60   12.28
  -2  -8  -2  385.96   12.13
  -2   8  -2  360.97   11.70
   2   8   2  377.69   13.34
  -2   8  -2  337.99   11.98
   2   8   2  381.17   13.23
  -2   8  -2  368.76   11.70
  -2   8  -2  375.63   11.68
   2   8   3   57.16    2.48
  -2   8  -3   94.53    2.70
   2  -8   3   88.52    2.62
  -2  -8  -3   58.46    2.68
  -2   8  -3   80.92    2.60
   2  -8   3   84.45    3.37
  -2   8  -3   82.40    3.01
   2  -8   3   90.33    2.57
  -2   8  -3   86.99    2.53
  -2   8  -3   87.76    2.52
   2   8   3   69.42    2.65
   2  -8   3   89.96    3.28
  -2   8  -3   87.91    2.54
   2   8   3   63.43    2.53
  -2   8  -3   80.22    2.56
  -2  -8  -3   60.78    2.50
   2   8   3   65.56    4.18
  -2   8  -3   83.01    2.89
   2   8   3   66.31    4.35
   2   8   3   54.28    2.88
  -2   8  -3   74.75    2.81
   2   8   3   60.41    3.05
  -2   8  -4    0.37    0.57
   2   8   4    1.52    0.94
   2   8   4    1.01    0.21
   2  -8   4   -0.16    0.42
  -2  -8  -4    1.13    0.30
  -2  -8  -4    0.74    0.45
   2  -8   4    0.73    1.18
  -2   8  -4    0.27    0.56
  -2   8  -4    0.46    0.47
  -2   8  -4   -0.29    2.77
   2  -8   4   -0.18    1.64
   2  -8   4    0.31    0.77
  -2  -8  -4    2.00    1.41
   2   8   4    1.11    0.57
   2   8   4    0.98    0.38
  -2   8  -4   -0.05    0.32
  -2  -8  -4    1.29    0.43
   2  -8   4   -0.03    0.32
  -2   8  -4    0.02    0.54
   2   8   4    0.67    2.12
   2   8   4    3.43    2.43
  -2   8  -4   -0.01    0.29
  -2   8  -5    7.30    0.67
   2   8   5    3.92    1.35
  -2   8  -5    5.28    2.67
   2  -8   5    8.08    1.82
   2  -8   5    6.94    0.84
  -2  -8  -5    5.36    1.10
   2   8   5    4.89    0.55
   2   8   5    5.16    0.77
  -2  -8  -5    6.21    0.54
  -2   8  -5    7.44    0.53
  -2  -8  -5    4.96    0.62
  -2  -8  -5    5.99    0.44
   2  -8   5    7.65    0.56
   2   8   5    6.82    2.63
   2   8   5    5.01    2.05
  -2   8  -5    7.67    0.74
   2   8   5    4.42    0.31
  -2   8  -5    6.83    0.82
  -2   8  -6   18.98    1.00
   2  -8   6   19.64    0.78
  -2  -8  -6    1.81    0.50
   2  -8   6   20.03    0.65
  -2  -8  -6    1.62    0.60
  -2   8  -6   19.57    0.85
   2  -8   6   13.94    1.99
  -2  -8  -6    0.71    0.67
   2   8   6    1.64    0.83
   2   8   6    1.37    0.59
  -2   8  -6   20.76    0.72
  -2  -8  -6    2.10    0.77
  -2   8  -6   17.90    0.57
   2   8   7   24.09    0.99
  -2  -8  -7   24.07    0.83
   2   8   7   22.70    1.19
  -2  -8  -7   26.61    0.82
  -2   8  -7   10.55    0.85
  -2   8  -7   10.35    0.93
   2  -8   7   12.06    0.79
  -2   8  -8    0.03    0.42
   2  -8   8   -0.08    0.24
  -2  -8  -8    0.17    0.26
  -2  -8  -8   -0.01    0.25
   2   8   8    0.07    0.69
   2   8   8    0.03    0.32
   2   8   8    0.11    0.32
  -2   8  -8   -0.14    0.35
   2   9  -8   -0.25    0.83
   2  -9  -8    2.07    0.32
   2  -9  -8    1.92    0.32
  -2   9   8    2.23    0.47
  -2   9   8    2.07    0.33
  -2   9   8    1.91    0.61
  -2   9   8    1.82    0.32
   2   9  -8    0.13    0.35
   2   9  -7    2.45    1.06
  -2  -9   7    1.99    0.48
   2  -9  -7    3.62    0.40
  -2   9   7    3.52    0.64
  -2   9   7    3.53    0.43
  -2   9   7    3.40    0.50
   2  -9  -7    4.24    0.47
   2  -9  -7    4.55    0.43
   2   9  -7    1.94    0.45
  -2   9   7    3.78    0.43
   2   9  -6   -0.29    0.63
   2  -9  -6    0.23    0.27
   2  -9  -6    0.03    0.33
   2  -9  -6    0.29    0.56
   2   9  -6    0.35    0.43
  -2  -9   6    0.56    1.06
   2   9  -6   -0.58    2.16
  -2   9   6   -0.53    0.82
  -2   9   6   -0.56    1.07
   2  -9  -6    0.53    0.61
  -2   9   6   -0.30    0.55
  -2   9   6    0.24    0.40
  -2   9   6    0.35    0.40
   2  -9  -6   -0.14    0.40
   2  -9  -6    0.07    0.39
   2   9  -6    0.31    0.44
  -2   9   6   -0.29    2.63
  -2   9   6   -1.92    2.56
   2  -9  -6   -0.04    0.28
  -2   9   6    0.28    0.41
   2   9  -5   52.59    2.62
   2   9  -5   76.72    2.42
   2  -9  -5   66.25    2.22
   2  -9  -5   56.20    2.51
   2   9  -5   61.40    2.25
  -2  -9   5   64.36    3.26
  -2  -9   5   57.64    2.77
   2   9  -5   49.02    4.33
  -2   9   5   55.43    2.71
  -2   9   5   58.92    2.30
   2  -9  -5   58.72    2.62
  -2   9   5   68.95    2.28
   2   9  -5   65.60    2.29
   2  -9  -5   66.10    2.25
  -2   9   5   60.01    4.37
  -2   9   5   51.69    4.76
  -2   9   5   69.49    2.28
   2   9  -4    4.95    0.56
   2   9  -4    4.69    0.96
   2  -9  -4    2.46    0.32
   2  -9  -4    2.02    0.61
  -2  -9   4    4.70    0.89
  -2   9   4    1.74    0.84
  -2  -9   4    4.34    1.29
   2   9  -4    5.07    2.73
   2   9  -4    4.14    1.84
  -2  -9   4    5.43    1.07
  -2   9   4    2.46    0.41
   2  -9  -4    2.77    0.37
   2   9  -4    5.30    0.45
   2  -9  -4    2.64    0.38
  -2   9   4    2.37    2.18
  -2   9   4    2.52    0.41
   2   9  -3   33.02    1.22
   2   9  -3   21.04    1.42
   2  -9  -3   31.48    1.08
   2  -9  -3   31.42    1.39
  -2  -9   3   25.94    1.78
  -2   9   3   31.04    1.48
   2  -9  -3   30.70    1.68
  -2   9   3   31.06    1.63
   2  -9  -3   30.62    1.50
  -2   9   3   31.69    1.18
   2  -9  -3   33.66    1.12
   2  -9  -3   30.29    1.13
   2   9  -3   26.87    1.14
  -2  -9   3   25.17    1.87
   2  -9  -3   19.48    2.27
  -2  -9   3   21.99    1.44
  -2   9   3   31.99    3.67
  -2   9   3   30.07    2.63
  -2   9   3   31.94    1.18
   2   9  -2    2.45    0.68
   2  -9  -2    1.80    0.50
  -2  -9   2    3.27    1.09
  -2  -9   2    2.64    0.37
   2  -9  -2    2.32    0.59
   2  -9  -2    1.60    1.05
   2   9  -2    1.82    1.33
  -2   9   2    1.95    0.34
   2  -9  -2    1.82    0.28
   2   9  -2    2.79    0.33
  -2   9   2    2.33    0.68
   2   9  -2    4.04    2.31
  -2   9   2    1.75    1.68
  -2  -9   2    3.37    1.06
   2  -9  -2    1.13    1.74
  -2   9   2    1.93    0.53
  -2  -9   2    2.60    0.70
  -2   9   2    2.03    0.34
  -2   9   2    0.61    2.40
  -2   9   2    2.12    1.53
   2  -9  -1  389.72   12.66
  -2  -9   1  420.01   12.68
  -2   9   1  376.02   13.92
  -2   9   1  368.78   13.03
   2   9  -1  393.63   12.42
   2  -9  -1  369.72   12.39
  -2  -9   1  386.05   12.94
   2  -9  -1  412.99   13.54
  -2  -9   1  355.56   12.65
   2  -9  -1  368.33   13.09
   2  -9  -1  381.17   12.63
  -2  -9   1  392.84   13.11
   2   9  -1  344.39   13.88
   2  -9  -1  374.29   12.94
  -2   9   1  392.75   12.60
  -2   9   1  404.79   12.67
   2  -9   0    3.95    0.30
   2  -9   0    4.24    0.31
   2  -9   0    4.30    0.66
  -2  -9   0    2.97    0.66
   2  -9   0    3.94    1.12
   2  -9   0    3.96    0.52
  -2   9   0    3.70    0.36
   2   9   0    2.56    0.34
  -2   9   0    4.40    0.43
  -2  -9   0    2.42    1.05
   2   9   0    1.07    1.98
  -2   9   0    3.80    0.40
   2  -9   0    3.58    1.93
   2  -9   0    3.14    1.34
   2  -9   0    4.38    0.37
  -2   9   0    4.20    0.35
   2   9   0    2.99    2.29
  -2   9   0    4.76    2.08
  -2  -9  -1   40.02    1.55
   2  -9   1   44.99    2.42
   2  -9   1   45.54    2.98
  -2   9  -1   38.70    1.96
   2   9   1   31.60    2.65
   2  -9   1   40.49    2.18
  -2  -9  -1   42.04    1.89
   2  -9   1   40.73    1.59
  -2   9  -1   39.44    1.46
   2   9   1   41.20    1.47
  -2   9  -1   39.77    2.68
   2   9   1   44.12    3.09
   2  -9   1   48.17    1.51
  -2   9  -1   39.06    1.43
  -2   9  -1   40.39    1.45
   2   9   1   44.21    1.48
   2   9   2  107.04    4.02
   2   9   2  125.83    4.12
  -2   9  -2  139.23    4.18
   2  -9   2  137.86    4.14
  -2  -9  -2  112.61    4.18
  -2   9  -2  125.67    4.57
   2  -9   2  140.23    4.95
   2  -9   2  137.46    5.42
   2   9   2  105.97    4.73
  -2  -9  -2  117.03    4.49
   2  -9   2  131.55    4.78
  -2   9  -2  130.25    4.06
  -2  -9  -2   98.01    4.00
  -2   9  -2  117.05    4.05
   2   9   2  120.34    5.97
   2   9   2  117.50    5.72
  -2   9  -2  133.65    4.03
  -2   9  -2  132.23    4.06
   2  -9   2  179.83    4.19
   2   9   3   56.23    1.67
  -2   9  -3   54.09    1.87
   2  -9   3   46.17    1.76
  -2  -9  -3   55.41    1.92
  -2   9  -3   43.77    1.73
   2  -9   3   46.93    2.59
  -2   9  -3   40.17    2.12
  -2   9  -3   34.56    4.12
   2   9   3   52.06    2.63
   2  -9   3   41.68    2.36
   2   9   3   55.72    1.90
  -2   9  -3   44.98    1.67
   2   9   3   55.41    1.74
  -2   9  -3   38.43    1.69
  -2  -9  -3   54.57    1.67
   2   9   3   55.50    3.87
   2   9   3   62.18    3.96
  -2   9  -3   45.36    1.66
   2  -9   3   45.81    1.71
  -2   9  -3   43.70    1.67
   2   9   4   11.44    0.61
  -2   9  -4   22.70    1.07
  -2  -9  -4   13.08    0.67
   2  -9   4   21.91    0.84
  -2  -9  -4   12.34    0.87
  -2   9  -4   18.94    3.55
  -2  -9  -4   15.96    1.67
   2  -9   4   25.27    1.47
   2   9   4   12.54    0.95
   2   9   4   11.53    0.75
  -2   9  -4   21.44    0.79
  -2  -9  -4   14.99    0.78
   2  -9   4   21.23    2.32
  -2   9  -4   21.01    0.86
   2  -9   4   18.97    1.70
   2   9   4   12.50    2.54
   2   9   4   14.88    2.97
  -2   9  -4   22.10    0.72
   2  -9   5    1.28    1.28
  -2   9  -5    1.52    0.52
   2  -9   5    1.03    1.78
  -2   9  -5    0.72    2.67
  -2  -9  -5    2.01    0.99
   2  -9   5    1.49    0.70
   2   9   5    2.17    0.76
   2   9   5    2.15    0.47
  -2  -9  -5    2.29    0.48
  -2   9  -5    1.78    0.42
  -2  -9  -5    1.13    0.49
   2   9   5    2.75    2.04
   2   9   5    2.17    2.60
  -2  -9  -5    2.00    0.37
   2  -9   5    1.83    0.47
   2   9   6    0.38    0.78
   2   9   6    0.97    0.52
  -2  -9  -6    0.62    0.47
  -2   9  -6    7.18    0.52
  -2  -9  -6    1.05    0.39
  -2  -9  -6    0.49    0.65
  -2   9  -6    7.09    0.84
   2  -9   6    6.77    0.60
  -2   9  -6    6.59    0.62
   2   9   7    0.43    0.76
   2   9   7    0.12    0.52
  -2  -9  -7    0.31    0.31
  -2   9  -7    3.38    0.47
   2  -9   7    3.50    0.43
  -2   9  -7    3.64    0.99
  -2   9  -7    3.47    0.63
   2 -10  -8    0.13    0.31
   2 -10  -8    0.14    0.28
  -2  10   8    0.18    0.42
  -2  10   8    0.22    0.30
  -2  10   8    0.26    0.44
   2 -10  -8    0.15    0.26
  -2  10   8    0.35    0.30
   2  10  -8    0.41    0.73
  -2 -10   7    3.83    0.49
   2  10  -7    3.33    0.66
   2 -10  -7    1.03    0.34
  -2  10   7    1.12    0.44
  -2  10   7    0.79    0.38
  -2  10   7    1.35    0.59
   2 -10  -7    1.15    0.38
   2 -10  -7    0.82    0.40
   2  10  -7    4.01    0.48
   2  10  -7    2.74    0.37
  -2  10   7    0.99    0.38
   2  10  -6    1.33    0.67
   2 -10  -6    0.91    0.34
   2 -10  -6    0.87    0.30
   2 -10  -6    1.04    0.60
  -2 -10   6    0.26    1.03
   2  10  -6    0.73    0.38
  -2 -10   6    0.47    1.51
   2  10  -6   -0.35    2.11
  -2  10   6    0.43    0.83
   2 -10  -6    0.94    0.67
  -2  10   6    1.28    0.54
  -2  10   6    0.79    0.41
  -2  10   6    0.65    0.42
   2  10  -6    1.03    0.48
   2 -10  -6    1.35    0.40
   2 -10  -6    0.82    0.42
  -2  10   6    2.68    2.41
  -2  10   6    4.29    2.72
   2 -10  -6    0.88    0.32
  -2  10   6    0.89    0.43
   2  10  -5   14.07    0.87
   2  10  -5   12.38    1.25
   2 -10  -5   10.56    0.54
   2 -10  -5    8.13    0.84
   2  10  -5   10.10    0.56
  -2 -10   5   12.25    1.27
  -2  10   5    7.84    1.32
  -2 -10   5   10.53    1.73
   2  10  -5    8.62    2.83
   2 -10  -5    9.59    0.98
  -2  10   5    9.09    0.68
  -2  10   5   10.35    0.67
  -2  10   5    8.58    0.58
   2  10  -5   13.59    0.70
   2 -10  -5   11.00    0.62
  -2  10   5    9.50    0.66
  -2  10   5   10.05    3.25
  -2  10   5    9.68    2.59
  -2 -10   4    7.42    1.03
  -2 -10   4    7.59    1.45
  -2  10   4    7.46    1.11
   2  10  -4    6.43    2.96
  -2  10   4    6.35    0.89
  -2 -10   4    9.51    1.25
  -2  10   4   10.15    2.37
  -2  10   4    8.44    0.58
   2  10  -4    8.73    0.57
   2 -10  -4    8.64    0.53
   2 -10  -4    8.88    0.52
   2 -10  -4    8.68    0.79
   2 -10  -4    7.79    0.46
   2  10  -4   10.12    0.72
   2  10  -4    6.17    1.08
  -2  10   4    8.80    0.60
   2  10  -3    6.09    0.91
   2  10  -3    9.58    0.63
   2 -10  -3    8.58    0.41
   2 -10  -3    9.14    0.75
  -2 -10   3    7.16    1.32
   2  10  -3    6.95    2.99
  -2  10   3    8.46    0.87
   2 -10  -3    8.81    1.24
  -2  10   3    8.04    1.02
  -2 -10   3    8.58    1.31
   2 -10  -3    9.36    0.90
  -2  10   3    8.38    0.56
   2  10  -3    7.33    0.53
   2 -10  -3    9.31    0.46
   2 -10  -3    8.47    0.50
  -2 -10   3    8.02    0.94
   2 -10  -3    5.64    1.81
  -2  10   3    7.38    2.98
  -2  10   3    8.42    2.11
  -2  10   3    9.08    0.58
   2  10  -2    1.65    0.71
   2 -10  -2    2.26    0.54
   2  10  -2    1.86    2.48
  -2  10   2    2.49    0.74
  -2  10   2    0.96    1.72
   2 -10  -2    0.99    1.87
  -2 -10   2    2.39    1.14
  -2  10   2    2.23    0.60
  -2 -10   2    1.92    1.11
   2 -10  -2    2.14    0.63
   2 -10  -2    2.34    1.13
  -2  10   2    2.35    0.40
  -2  10   2    2.80    0.28
   2  10  -2    1.69    0.33
   2 -10  -2    2.63    0.33
  -2 -10   2    1.30    0.75
  -2  10   2    2.33    1.57
  -2  10   2    4.01    2.69
  -2  10   2    2.45    0.39
   2  10  -1    4.84    0.70
   2 -10  -1    5.50    0.65
   2 -10  -1    3.93    1.36
   2 -10  -1    4.25    2.06
  -2 -10   1    5.13    1.22
  -2  10   1    5.68    0.61
   2  10  -1    3.35    2.33
  -2  10   1    2.93    2.11
  -2  10   1    5.42    0.67
   2 -10  -1    6.00    1.24
   2 -10  -1    5.11    0.64
  -2 -10   1    4.54    0.61
  -2 -10   1    5.07    1.26
   2  10  -1    5.20    0.36
  -2  10   1    4.88    0.33
   2 -10  -1    6.00    0.38
   2  10  -1    4.88    0.41
  -2  10   1    9.50    2.55
   2  10  -1    5.50    0.36
  -2  10   1    5.54    0.40
   2  10   0    2.28    0.59
   2 -10   0    2.67    0.31
   2 -10   0    2.40    0.29
   2 -10   0    2.52    0.68
   2 -10   0    2.40    2.15
   2  10   0    2.01    2.05
  -2  10   0    2.44    0.40
  -2 -10   0    3.03    1.20
  -2 -10   0    1.73    0.62
   2 -10   0    2.82    1.21
   2 -10   0    2.07    0.50
  -2  10   0    2.04    0.33
   2  10   0    2.07    0.33
   2  10   0    1.77    0.33
  -2  10   0    2.34    0.27
   2 -10   0    3.04    0.31
   2 -10   0    3.07    1.39
   2  10   0    2.10    2.39
  -2  10   0    2.08    2.16
  -2  10   0    2.28    0.33
   2  10   0    2.66    0.33
  -2  10   0    3.00    0.30
   2 -10   0    2.56    0.37
  -2  10  -1    6.83    0.56
   2  10   1    7.32    0.61
   2 -10   1    6.90    0.39
   2 -10   1    6.84    0.40
   2 -10   1    6.83    1.46
   2 -10   1    7.33    2.17
   2  10   1    6.69    1.78
   2 -10   1    5.79    0.53
  -2 -10  -1    7.73    0.90
   2 -10   1    6.98    1.30
  -2 -10  -1    8.27    0.39
   2  10   1    7.30    0.45
  -2  10  -1    6.54    0.43
  -2  10  -1    6.07    0.41
   2 -10   1    7.64    0.44
   2  10   1    9.28    2.14
  -2  10  -1    6.07    1.77
   2 -10   1    7.60    0.52
  -2  10  -1    7.08    0.40
   2  10   1    7.77    0.46
  -2  10  -1    6.39    0.43
   2  10   2    1.40    0.49
  -2  10  -2    5.44    0.84
  -2  10  -2    7.41    0.63
   2 -10   2    8.85    0.58
  -2 -10  -2    2.10    0.46
   2 -10   2    7.16    1.48
  -2  10  -2   10.07    3.18
   2 -10   2    7.16    2.09
   2 -10   2    9.31    1.27
  -2 -10  -2    2.36    1.00
   2  10   2    2.32    0.47
  -2  10  -2    8.22    0.43
  -2  10  -2    8.00    0.44
   2  10   2    4.56    2.62
   2  10   2    2.59    2.11
   2 -10   2   11.31    0.60
  -2  10  -2    7.98    0.39
  -2  10  -2    8.17    0.44
   2  10   2    2.80    0.48
   2 -10   3   57.03    3.70
   2 -10   3   64.24    3.11
  -2  10  -3   61.50    2.10
  -2  10  -3   64.30    2.11
   2 -10   3   65.12    2.15
   2 -10   3   63.54    2.89
  -2  10  -3   65.23    2.12
   2  10   3   58.04    2.15
  -2  10  -3   56.22    2.14
  -2 -10  -3   60.51    2.14
  -2 -10  -3   55.12    2.30
   2 -10   3   66.37    2.21
  -2 -10  -3   56.45    2.08
   2  10   3   66.17    4.44
   2  10   3   62.20    4.22
  -2  10  -3   69.27    2.31
  -2  10  -4    4.31    0.81
  -2 -10  -4    7.51    0.42
   2 -10   4    4.37    0.56
  -2 -10  -4    5.87    0.61
  -2  10  -4    4.71    3.32
   2 -10   4    4.92    2.08
   2  10   4    7.25    0.78
  -2 -10  -4    8.05    1.46
   2 -10   4    3.89    0.94
   2  10   4    6.45    0.53
  -2 -10  -4    8.52    0.55
  -2  10  -4    3.66    0.46
   2 -10   4    4.60    1.46
  -2  10  -4    3.81    0.51
   2  10   4    5.86    2.53
   2  10   4    6.53    2.75
  -2  10  -4    3.99    0.40
   2 -10   5    0.38    1.37
  -2  10  -5    0.02    0.46
  -2  10  -5    2.97    3.02
   2 -10   5    1.47    1.88
  -2 -10  -5    1.15    0.87
   2  10   5    1.34    0.48
   2  10   5    1.11    0.76
  -2 -10  -5    1.67    0.45
  -2  10  -5   -0.07    0.39
  -2 -10  -5    1.25    0.48
  -2 -10  -5    1.71    0.33
   2 -10   5    0.53    0.45
   2  10   5    1.27    2.10
   2  10   6   73.95    2.34
  -2  10  -6   53.97    2.22
  -2 -10  -6   84.27    2.29
   2  10   6   70.30    2.51
  -2 -10  -6   80.32    2.22
  -2  10  -6   47.33    2.22
   2 -10   6   53.27    2.26
  -2  10  -6   46.80    2.56
   2  10   7   31.95    1.41
   2  10   7   33.56    1.49
   2  10   7   34.47    1.42
  -2 -10  -7   35.42    1.40
   2  10   7   31.99    1.63
  -2 -10  -7   36.54    1.37
  -2  10  -7   45.12    1.42
   2 -10   7   60.99    1.50
  -2  10  -7   48.33    1.81
  -2  10  -7   48.73    1.57
  -2  11   8    1.33    0.29
  -2  11   8    1.76    0.39
   2 -11  -8    1.59    0.29
   2 -11  -8    1.39    0.27
   2 -11  -8    1.39    0.24
  -2  11   8    1.72    0.29
  -2  11   7    0.89    0.42
  -2  11   7   -0.18    0.39
  -2  11   7    0.95    0.37
   2 -11  -7    0.90    0.29
   2 -11  -7    0.79    0.35
   2 -11  -7    0.70    0.35
   2  11  -7    1.47    0.44
  -2 -11   7    1.22    0.44
   2  11  -7    0.60    0.58
  -2  11   7    0.60    0.37
  -2  11   6    1.71    0.45
  -2  11   6    1.28    0.44
  -2  11   6    1.37    0.42
   2 -11  -6    1.34    0.42
   2  11  -6    5.71    0.53
   2 -11  -6    1.29    0.33
   2 -11  -6    1.44    0.33
   2  11  -6    5.80    0.70
   2  11  -6    4.60    1.12
   2 -11  -6    1.35    0.34
  -2  11   6    1.91    0.45
   2  11  -5    0.19    1.08
   2  11  -5    0.16    0.62
   2 -11  -5    0.63    0.30
   2 -11  -5    1.03    0.57
  -2 -11   5    0.81    0.95
  -2 -11   5    1.32    1.57
   2  11  -5    1.37    2.70
  -2  11   5    0.35    0.85
  -2  11   5    0.73    1.06
   2 -11  -5    0.49    0.72
  -2  11   5    0.74    0.36
  -2  11   5    0.36    0.45
   2  11  -5    0.51    0.47
   2 -11  -5    0.62    0.38
   2 -11  -5    0.47    0.40
  -2  11   5   -0.75    2.85
  -2  11   5    0.73    2.23
  -2  11   5    0.45    0.46
   2  11  -4   22.55    1.08
   2  11  -4   15.25    1.41
   2 -11  -4   23.50    0.88
   2 -11  -4   20.79    1.22
  -2 -11   4   17.90    1.92
  -2 -11   4   13.33    1.39
  -2 -11   4   15.44    1.62
   2  11  -4   14.89    3.38
  -2  11   4   23.42    1.48
  -2  11   4   20.30    1.71
   2 -11  -4   24.40    1.44
  -2  11   4   22.08    0.91
  -2  11   4   26.73    1.05
   2 -11  -4   26.39    0.96
   2  11  -4   16.72    0.95
   2 -11  -4   23.69    0.92
  -2  11   4   25.80    2.89
  -2  11   4   23.65    3.68
  -2  11   4   27.80    1.06
   2  11  -3   24.15    1.06
   2  11  -3   20.92    1.34
   2 -11  -3   25.06    0.90
   2 -11  -3   22.07    1.25
   2 -11  -3   25.16    1.71
  -2 -11   3   24.30    1.87
  -2  11   3   24.07    1.41
   2  11  -3   20.34    3.47
  -2  11   3   21.37    1.58
   2 -11  -3   23.89    1.41
  -2  11   3   26.16    1.08
   2  11  -3   23.73    1.01
   2 -11  -3   24.27    0.98
   2 -11  -3   24.75    0.94
  -2 -11   3   20.56    1.44
  -2 -11   3   21.95    1.91
  -2  11   3   24.17    2.56
  -2  11   3   21.72    3.47
  -2  11   3   26.05    1.07
   2  11  -2    7.30    0.85
   2 -11  -2    6.49    0.72
   2  11  -2    6.29    2.63
  -2  11   2    7.30    0.80
  -2 -11   2    5.68    1.35
  -2  11   2    8.05    0.98
  -2 -11   2    6.50    1.34
   2 -11  -2    6.35    1.41
   2 -11  -2    6.41    0.80
  -2  11   2    7.59    0.53
   2 -11  -2    7.24    0.46
  -2  11   2    6.68    0.40
   2  11  -2    7.69    0.49
   2 -11  -2    6.26    2.05
  -2 -11   2    5.86    0.91
  -2  11   2    7.35    1.65
  -2  11   2    7.91    2.90
  -2  11   2    8.43    0.52
  -2  11   2    7.40    0.52
   2  11  -1    5.29    0.73
   2 -11  -1    5.74    0.74
   2 -11  -1    4.56    1.44
  -2  11   1    5.34    0.67
   2  11  -1    5.44    2.49
  -2  11   1    6.61    0.67
   2 -11  -1    5.52    2.12
  -2  11   1    4.84    2.36
  -2 -11   1    5.84    1.40
   2 -11  -1    6.26    0.73
  -2 -11   1    5.93    1.33
   2 -11  -1    6.92    1.48
  -2 -11   1    5.90    0.66
   2  11  -1    6.74    0.41
  -2  11   1    5.87    0.37
   2  11  -1    6.04    0.46
   2 -11  -1    5.87    0.41
  -2  11   1    7.88    2.63
  -2  11   1    6.40    0.44
   2  11  -1    6.28    0.41
   2  11   0    2.97    0.58
   2 -11   0    4.99    0.37
   2 -11   0    4.76    0.35
   2 -11   0    5.03    0.80
  -2 -11   0    3.01    1.25
  -2  11   0    5.58    2.83
   2  11   0    2.40    2.10
  -2  11   0    4.14    0.43
   2 -11   0    2.91    2.11
  -2 -11   0    2.80    0.70
   2 -11   0    4.25    0.58
   2 -11   0    5.19    1.44
   2  11   0    3.93    0.39
  -2  11   0    4.51    0.40
   2 -11   0    5.13    0.38
   2  11   0    3.01    0.38
  -2  11   0    3.77    0.32
   2 -11   0    5.33    1.47
  -2  11   0    2.78    2.23
   2  11   0    3.56    2.49
   2 -11   0    4.58    0.43
   2  11   0    3.81    0.39
  -2  11   0    4.65    0.37
  -2  11   0    4.32    0.41
  -2  11  -1   47.08    1.72
   2  11   1   44.15    1.74
   2 -11   1   44.66    1.60
   2 -11   1   44.54    1.59
  -2 -11  -1   37.25    2.48
   2  11   1   31.96    2.93
  -2  11  -1   41.02    4.36
  -2 -11  -1   43.78    2.10
   2  11   1   49.36    1.68
  -2  11  -1   44.89    1.65
  -2  11  -1   39.60    1.62
  -2 -11  -1   45.21    1.60
   2 -11   1   47.90    1.64
   2  11   1   51.48    1.69
   2 -11   1   45.13    3.53
   2 -11   1   42.04    2.62
   2  11   1   44.94    4.01
  -2  11  -1   47.08    1.61
   2 -11   1   56.68    1.74
  -2  11  -1   44.79    1.65
   2  11   1   49.83    1.68
  -2  11  -2   80.40    2.57
  -2  11  -2   47.97    2.59
   2 -11   2   69.72    2.50
  -2 -11  -2   65.50    3.28
  -2  11  -2   53.51    5.22
   2 -11   2   62.41    3.23
  -2 -11  -2   69.59    3.01
   2  11   2   75.73    2.48
  -2 -11  -2   77.02    2.41
  -2  11  -2   68.62    2.41
  -2  11  -2   59.96    2.41
  -2 -11  -2   69.99    2.40
   2 -11   2   58.52    3.31
   2 -11   2   71.15    4.23
   2  11   2   75.61    4.35
   2  11   2   76.63    4.92
  -2  11  -2   71.87    2.38
   2 -11   2   83.95    2.50
   2  11   2   79.12    2.49
  -2  11  -2   65.46    2.41
  -2  11  -3   62.05    3.03
  -2  11  -3   89.49    2.97
  -2 -11  -3   69.74    2.70
   2 -11   3   83.18    2.85
  -2 -11  -3   69.66    3.55
   2 -11   3   88.28    3.64
  -2 -11  -3   79.20    3.47
  -2  11  -3   87.97    2.76
   2  11   3   88.75    2.86
  -2  11  -3   80.57    2.79
  -2 -11  -3   73.79    2.76
   2 -11   3   69.60    3.69
   2 -11   3   80.25    4.47
   2  11   3   84.44    4.94
   2  11   3   72.30    5.00
   2  11   3   90.82    2.86
  -2  11  -3   84.03    2.74
  -2  11  -3   87.50    2.76
   2 -11   3   86.13    2.79
  -2  11  -4    1.71    0.81
  -2  11  -4    2.16    1.02
  -2 -11  -4    4.84    0.34
   2 -11   4    1.60    0.49
  -2  11  -4    0.25    3.15
  -2 -11  -4    5.78    1.24
   2 -11   4    2.12    0.87
   2  11   4    5.02    0.50
   2  11   4    6.68    0.55
  -2  11  -4    1.38    0.40
  -2 -11  -4    5.82    0.48
   2 -11   4    3.26    1.46
   2  11   4    4.97    2.55
   2  11   4    5.28    2.58
  -2  11  -4    1.84    0.35
   2  11   4    5.74    0.52
   2 -11   5    0.98    1.93
  -2 -11  -5    0.07    0.78
   2  11   5    1.10    0.48
   2  11   5    1.24    0.70
  -2 -11  -5    0.59    0.41
  -2  11  -5    1.33    0.41
  -2  11  -5    1.40    1.05
  -2  11  -5    1.29    0.76
  -2 -11  -5    0.77    0.29
   2  11   5    1.36    2.30
  -2  11  -5    1.17    0.35
   2 -11   5   -0.04    1.34
   2  11   6   40.60    0.96
   2  11   6   35.52    1.02
  -2 -11  -6   35.18    0.86
   2  11   6   39.80    0.96
  -2 -11  -6   42.10    0.94
   2  11   6   32.32    1.16
  -2 -11  -6   37.59    0.82
   2 -11   6   43.98    1.04
  -2  11  -6   37.98    1.45
   2  11   7    9.00    0.60
   2  11   7   10.12    0.50
  -2 -11  -7    7.99    0.39
  -2 -11  -7    7.74    0.41
  -2 -11  -7    9.41    0.46
  -2  11  -7    8.26    0.64
   2 -11   7    9.35    0.48
  -2  11  -7    8.46    0.88
   2  11   7    9.58    0.50
  -2  12   7    7.85    0.52
  -2  12   7    8.43    0.49
   2 -12  -7    8.15    0.40
   2 -12  -7    8.20    0.46
   2 -12  -7    8.57    0.47
   2  12  -7    5.82    0.51
  -2 -12   7    4.78    0.52
   2  12  -7    4.31    0.89
  -2  12   7    8.72    0.49
  -2  12   6    1.89    0.43
  -2  12   6    1.40    0.40
   2 -12  -6    1.77    0.38
   2  12  -6    2.64    0.46
   2 -12  -6    1.75    0.33
   2 -12  -6    1.58    0.29
   2  12  -6    2.05    0.61
   2  12  -6    1.93    1.00
   2 -12  -6    1.93    0.34
  -2  12   6    1.69    0.44
   2  12  -5    0.87    0.60
   2  12  -5    0.87    1.08
   2 -12  -5    0.45    0.27
   2 -12  -5    0.13    0.37
   2 -12  -5    0.37    0.54
  -2 -12   5    0.90    0.99
  -2 -12   5   -0.05    1.47
   2  12  -5    0.32    2.60
  -2  12   5    1.05    0.84
  -2  12   5   -0.45    1.18
   2 -12  -5    0.10    0.69
  -2  12   5    0.66    0.36
  -2  12   5    0.56    0.48
   2 -12  -5    0.43    0.36
   2  12  -5    0.66    0.45
   2 -12  -5   -0.19    0.39
  -2  12   5    1.30    3.00
  -2  12   5    0.08    0.49
   2 -12  -5   -0.07    0.39
   2  12  -4    1.13    0.54
   2  12  -4    1.70    1.04
   2 -12  -4    0.47    0.26
   2 -12  -4    0.59    0.57
  -2 -12   4    0.77    1.52
  -2  12   4    0.73    0.82
  -2  12   4    0.98    1.09
   2 -12  -4    0.23    0.76
  -2 -12   4    2.31    1.11
  -2  12   4    0.39    0.52
  -2  12   4   -0.17    0.31
  -2  12   4    0.13    0.32
   2 -12  -4    0.27    0.32
   2 -12  -4    0.50    0.39
   2  12  -4    1.82    0.48
  -2 -12   4    1.11    0.94
  -2  12   4   -0.43    2.09
  -2  12   4    0.44    2.95
  -2  12   4    0.51    0.52
   2  12  -3   23.08    0.95
   2  12  -3   22.62    1.37
   2 -12  -3   16.75    1.13
   2 -12  -3   17.20    1.60
  -2  12   3   17.68    1.35
   2  12  -3   17.59    3.53
  -2 -12   3   19.83    1.79
  -2  12   3   18.11    1.57
   2 -12  -3   20.85    1.35
  -2  12   3   22.06    0.99
   2  12  -3   21.16    0.95
   2 -12  -3   20.33    0.88
  -2  12   3   20.89    0.85
   2 -12  -3   19.20    0.81
  -2 -12   3   19.11    1.93
  -2  12   3   17.72    3.55
  -2  12   3   22.08    0.99
   2  12  -2   10.48    1.00
   2 -12  -2    9.32    0.86
   2 -12  -2    8.44    2.21
  -2 -12   2   11.69    1.57
  -2 -12   2    9.73    1.61
  -2  12   2    9.64    0.95
   2  12  -2    8.52    3.01
  -2  12   2    9.90    1.10
   2 -12  -2   10.93    1.61
   2 -12  -2   10.89    0.98
   2  12  -2   12.57    0.55
   2  12  -2   12.00    0.65
   2 -12  -2   10.26    0.59
  -2  12   2   10.34    0.55
  -2  12   2   11.85    3.12
   2  12  -2   12.94    0.55
  -2  12   2   12.15    0.62
   2  12  -1  195.85    7.15
   2 -12  -1  210.75    6.99
   2 -12  -1  213.21    7.00
   2 -12  -1  218.63    7.40
   2  12  -1  169.54    8.81
   2 -12  -1  219.35    7.90
  -2  12   1  178.73    8.78
  -2  12   1  217.58    7.32
  -2 -12   1  196.62    7.91
  -2 -12   1  195.11    7.25
   2 -12  -1  213.87    7.35
   2  12  -1  231.73    7.00
  -2  12   1  210.66    7.03
   2  12  -1  215.35    7.04
   2 -12  -1  212.36    6.99
  -2  12   1  204.50    6.98
   2 -12  -1  146.01    7.65
   2 -12  -1  198.83    8.53
  -2 -12   1  187.35    7.80
  -2  12   1  217.12    9.26
  -2  12   1  231.76    7.00
   2 -12  -1  217.31    7.03
   2  12  -1  230.66    7.00
  -2  12   1  209.57    7.02
   2  12   0   50.23    2.00
   2 -12   0   51.38    1.82
   2 -12   0   49.67    1.81
  -2  12   0   54.78    4.50
   2 -12   0   52.00    2.82
  -2 -12   0   50.83    2.24
   2 -12   0   48.83    2.08
   2  12   0   55.57    1.87
  -2  12   0   52.47    1.88
  -2  12   0   48.60    1.82
   2 -12   0   53.65    1.84
   2  12   0   51.47    1.87
   2 -12   0   48.32    3.58
   2 -12   0   52.97    3.01
  -2  12   0   51.11    3.80
  -2  12   0   56.28    1.82
   2  12   0   55.28    1.86
   2 -12   0   53.40    1.88
  -2  12   0   52.43    1.87
  -2  12  -1   25.79    1.11
   2  12   1   25.09    1.11
   2 -12   1   23.39    0.95
   2 -12   1   23.84    0.94
  -2 -12  -1   24.53    2.03
  -2  12  -1   21.71    3.80
  -2 -12  -1   22.91    1.52
   2  12   1   28.47    1.07
  -2  12  -1   23.99    1.01
  -2 -12  -1   24.57    0.95
   2  12   1   26.47    1.07
   2 -12   1   25.91    1.00
  -2  12  -1   21.47    0.98
   2 -12   1   26.79    2.97
   2 -12   1   23.18    2.15
   2  12   1   26.18    3.49
   2  12   1   26.43    1.05
  -2  12  -1   27.19    0.97
  -2  12  -1   24.10    1.01
   2 -12   1   30.08    1.11
  -2  12  -2  104.10    3.17
  -2  12  -2   59.64    3.15
   2 -12   2   79.07    3.07
  -2  12  -2   70.27    5.78
  -2 -12  -2   93.32    4.05
   2 -12   2   72.42    3.72
  -2 -12  -2  101.40    3.70
   2  12   2  106.90    3.08
  -2  12  -2   85.92    3.00
  -2  12  -2   70.46    2.98
  -2 -12  -2  102.24    2.99
  -2 -12  -2   90.72    2.98
   2 -12   2   88.07    4.89
   2 -12   2   69.08    3.97
   2  12   2  103.62    5.12
   2 -12   2   96.99    3.07
   2  12   2  109.39    3.09
  -2  12  -2   83.54    2.95
  -2  12  -2   84.51    3.00
  -2  12  -3    3.75    0.75
  -2  12  -3    2.96    0.90
   2 -12   3    3.36    0.54
   2 -12   3    3.50    2.24
  -2 -12  -3    1.57    1.23
  -2 -12  -3    1.50    1.31
   2 -12   3    4.22    1.12
   2  12   3    0.89    0.47
  -2  12  -3    3.64    0.38
  -2  12  -3    3.48    0.43
  -2 -12  -3    1.26    0.35
  -2 -12  -3    1.16    0.37
   2 -12   3    1.37    1.35
   2  12   3    0.29    2.77
   2  12   3    2.38    2.42
   2  12   3    1.19    0.49
  -2  12  -3    3.72    0.38
  -2  12  -3    3.85    0.35
  -2  12  -4    1.01    0.96
  -2  12  -4    1.10    0.76
  -2 -12  -4    0.61    0.25
   2 -12   4    0.51    0.46
  -2  12  -4    0.74    3.11
   2 -12   4    1.10    0.86
   2  12   4    1.03    0.50
   2  12   4    0.51    0.38
  -2 -12  -4    0.83    0.34
  -2  12  -4    1.06    0.39
  -2 -12  -4    0.65    0.37
   2  12   4   -0.89    2.39
   2  12   4    0.70    2.38
   2  12   4    0.72    0.49
  -2  12  -4    1.37    0.32
   2 -12   4    0.92    1.33
  -2 -12  -5    6.67    0.40
  -2  12  -5   10.14    0.56
  -2 -12  -5    6.71    0.51
  -2  12  -5   10.93    0.88
  -2  12  -5    8.59    1.10
   2  12   5    6.80    0.58
  -2 -12  -5    7.48    0.48
  -2 -12  -6    1.40    0.25
  -2 -12  -6    2.04    0.31
  -2 -12  -6    1.90    0.36
   2 -12   6    3.37    0.47
  -2  12  -6    3.15    0.63
  -2  12  -6    3.84    0.90
   2  12   6    1.31    0.45
  -2  13   7    0.08    0.20
  -2  13   7   -0.10    0.31
   2 -13  -7    0.07    0.18
   2  13  -7    0.35    0.36
   2 -13  -7    0.09    0.25
  -2 -13   7   -0.24    0.37
   2  13  -7    0.26    0.68
  -2  13   7    0.06    0.30
  -2  13   7    0.06    0.26
  -2  13   6   11.86    0.58
   2 -13  -6   10.08    0.41
   2 -13  -6   11.96    0.50
   2 -13  -6   11.39    0.48
   2 -13  -6   11.80    0.52
   2 -13  -6   10.59    0.48
   2  13  -6    7.96    0.58
   2  13  -6    7.39    1.00
   2  13  -6    7.21    0.64
  -2  13   6   11.79    0.57
  -2  13   5    1.34    0.30
  -2  13   5    4.81    0.56
   2  13  -5    3.42    0.52
   2 -13  -5    4.46    0.38
   2 -13  -5    5.08    0.46
   2 -13  -5    3.50    0.31
   2 -13  -5    5.46    0.45
   2 -13  -5    5.18    0.43
   2  13  -5    2.57    1.02
   2  13  -5    3.07    0.60
  -2  13   5    4.94    0.54
   2  13  -4  112.10    3.25
   2  13  -4  104.05    3.58
   2 -13  -4   96.35    3.17
   2 -13  -4   97.40    3.18
   2 -13  -4   73.19    3.40
  -2  13   4   73.58    3.68
  -2  13   4   79.29    4.01
  -2 -13   4  106.33    4.08
   2 -13  -4   84.25    3.66
  -2  13   4   92.15    3.24
   2 -13  -4   80.43    3.10
   2 -13  -4   91.91    3.16
   2  13  -4  116.60    3.26
  -2 -13   4   79.25    4.27
  -2  13   4   76.68    5.80
  -2  13   4   87.04    3.17
  -2  13   4   98.02    3.25
  -2  13   3    6.55    0.64
  -2  13   3    6.18    0.53
  -2 -13   3    8.03    1.64
   2  13  -3    7.89    3.12
  -2  13   3    5.23    0.93
  -2  13   3    4.63    1.19
   2 -13  -3    5.43    0.88
  -2 -13   3    6.61    1.45
  -2  13   3    6.15    0.65
  -2  13   3    4.89    0.42
   2  13  -3    8.10    0.55
   2 -13  -3    5.92    0.50
   2 -13  -3    4.40    0.70
   2  13  -3    7.61    0.94
  -2  13   3    4.13    3.12
   2 -13  -2   14.83    1.12
  -2 -13   2   12.82    1.73
  -2  13   2   17.22    3.31
   2  13  -2   14.50    0.78
   2 -13  -2   15.53    0.72
  -2  13   2   14.49    0.68
   2  13  -2   12.00    1.02
   2 -13  -2   16.28    0.73
   2 -13  -2   16.32    0.74
  -2  13   2   17.10    0.74
  -2  13   2   12.39    1.09
  -2 -13   2   11.98    1.78
   2  13  -2   10.63    3.09
   2 -13  -2   15.62    1.65
   2 -13  -1   22.89    2.81
  -2  13   1   17.61    3.06
   2  13  -1   24.36    3.25
   2 -13  -1   22.44    2.05
  -2 -13   1   27.88    2.21
   2 -13  -1   24.13    1.39
   2  13  -1   33.57    1.09
  -2  13   1   27.09    1.14
  -2  13   1   22.92    1.04
   2 -13  -1   26.09    1.07
   2  13  -1   32.21    1.16
   2  13  -1   29.47    1.32
   2 -13  -1   25.43    1.07
   2 -13  -1   24.35    1.05
  -2  13   1   22.11    3.33
   2 -13  -1   25.95    1.12
  -2  13   1   28.30    1.06
   2  13  -1   32.85    1.09
  -2  13   1   27.79    1.14
   2 -13   0  106.52    5.49
   2 -13   0   81.67    4.49
   2  13   0   78.62    5.20
  -2  13   0   87.90    6.01
  -2 -13   0   95.79    4.63
   2 -13   0  104.34    4.51
  -2 -13   0   96.28    3.94
   2  13   0  112.49    3.61
  -2  13   0  109.94    3.62
  -2  13   0   94.59    3.56
   2 -13   0  115.34    3.59
   2  13   0  105.67    3.63
   2  13   0   99.79    3.69
   2 -13   0  104.24    3.56
   2 -13   0  105.04    3.55
  -2  13   0  108.67    5.62
   2 -13   0  113.34    3.64
  -2  13   0  112.22    3.55
  -2  13   0  110.51    3.62
   2  13   0  110.20    3.60
   2 -13   1    4.49    1.56
  -2  13  -1    6.35    3.37
   2 -13   1    5.81    2.49
  -2 -13  -1    4.29    0.93
  -2 -13  -1    4.94    1.68
   2  13   1    5.81    0.51
  -2  13  -1    6.22    0.50
  -2  13  -1    4.80    0.43
   2  13   1    5.29    0.51
  -2  13  -1    5.74    0.59
   2  13   1    4.86    0.56
   2 -13   1    5.07    0.39
   2 -13   1    5.57    0.38
   2  13   1    4.94    2.85
  -2  13  -1    6.00    0.49
   2  13   1    5.98    0.51
  -2  13  -1    5.53    0.40
   2 -13   1    7.50    0.65
   2 -13   2    1.23    1.35
   2 -13   2    1.81    2.22
  -2  13  -2    3.74    3.51
   2 -13   2    1.69    1.09
  -2 -13  -2    0.82    0.96
  -2 -13  -2    1.12    1.53
   2  13   2    0.62    0.47
  -2  13  -2    2.49    0.38
  -2 -13  -2    0.69    0.31
   2  13   2    0.47    0.42
  -2  13  -2    2.20    0.38
  -2  13  -2    2.10    0.63
  -2  13  -2    1.11    0.69
   2 -13   2    2.80    0.57
   2 -13   2    2.66    0.46
  -2  13  -2    1.91    0.32
  -2  13  -2    2.28    0.38
   2  13   2    0.30    0.47
   2 -13   3    1.37    1.43
   2 -13   3   -0.14    2.20
  -2  13  -3    0.26    3.23
  -2 -13  -3    1.57    1.49
  -2 -13  -3    2.93    1.01
   2 -13   3    1.42    0.98
   2  13   3    3.27    0.53
  -2  13  -3    0.69    0.34
  -2 -13  -3    2.78    0.36
  -2 -13  -3    2.95    0.36
  -2  13  -3    0.75    0.38
  -2  13  -3    1.30    0.69
  -2  13  -3    0.99    0.79
   2 -13   3    0.99    0.51
   2  13   3    4.67    2.35
   2  13   3    4.82    2.68
  -2  13  -3    0.86    0.34
   2  13   3    3.45    0.52
  -2  13  -3    0.96    0.31
  -2 -13  -4    0.12    0.33
  -2 -13  -4   -0.05    0.32
  -2  13  -4    0.03    0.36
  -2  13  -4    0.12    0.67
  -2  13  -4    0.85    0.87
   2 -13   4   -0.14    0.44
  -2 -13  -4   -0.04    0.21
   2  13   4    0.04    0.47
   2  13   4    0.04    0.47
  -2  13  -4    0.23    0.28
  -2 -13  -5   11.82    0.56
  -2  13  -5   18.90    0.95
  -2  13  -5   17.66    1.15
  -2 -13  -5   14.31    0.63
  -2 -13  -5   14.77    0.66
  -2  13  -5   17.96    0.71
  -2 -13  -6    5.56    0.32
  -2 -13  -6    5.63    0.33
  -2 -13  -6    4.83    0.27
  -2  13  -6    2.97    0.56
  -2  13  -6    2.85    0.75
   2 -13   6    2.96    0.43
  -2 -13  -6    5.31    0.35
   2  13   6    6.97    0.40
  -2 -13  -6    5.64    0.37
   2 -14  -6    0.12    0.24
   2 -14  -6    0.65    0.30
   2  14  -6    0.01    0.37
   2  14  -6   -0.22    0.70
   2 -14  -6    0.27    0.26
   2 -14  -6    0.22    0.17
  -2  14   6    0.41    0.36
  -2  14   6    0.34    0.29
  -2  14   6    0.48    0.35
   2 -14  -6    0.34    0.27
   2  14  -5   -0.25    0.43
   2 -14  -5    0.45    0.36
   2 -14  -5   -0.01    0.26
   2  14  -5   -0.17    0.90
   2 -14  -5    0.38    0.35
  -2  14   5    0.10    0.45
  -2  14   5    0.28    0.45
  -2  14   5   -0.03    0.37
   2 -14  -5    0.31    0.37
   2  14  -4    2.37    0.58
   2 -14  -4   10.52    0.57
   2  14  -4    3.70    0.49
   2  14  -4    2.96    1.01
   2 -14  -4   10.89    0.57
   2 -14  -4   10.67    0.58
  -2  14   4   10.87    0.69
  -2  14   4   10.14    0.57
  -2  14   4   10.83    0.70
   2 -14  -3    1.12    0.72
  -2 -14   3   -0.28    1.28
  -2  14   3   -0.22    2.86
   2  14  -3    0.44    0.48
   2 -14  -3    0.92    0.39
   2  14  -3    0.28    0.86
   2 -14  -3    1.04    0.42
  -2 -14   3    0.42    1.50
   2  14  -3   -3.34    2.83
  -2  14   3    0.94    0.39
   2 -14  -3    0.93    0.44
   2 -14  -2  100.17    4.03
  -2  14   2  102.28    6.16
   2  14  -2  103.75    3.66
   2 -14  -2  108.67    3.61
   2  14  -2   90.64    3.77
   2 -14  -2  109.91    3.62
   2 -14  -2  109.83    3.63
   2 -14  -2  110.85    3.65
  -2  14   2  115.36    3.60
   2 -14  -2  104.33    4.44
  -2 -14   2   85.52    4.53
   2  14  -2   68.37    5.63
   2 -14  -1   46.70    3.70
   2 -14  -1   58.79    3.09
   2  14  -1   42.55    4.09
  -2 -14   1   55.24    3.30
   2 -14  -1   57.46    2.49
   2  14  -1   66.89    2.16
  -2  14   1   66.84    2.24
  -2  14   1   56.48    2.14
   2  14  -1   62.61    2.23
   2 -14  -1   62.28    2.16
   2  14  -1   59.54    2.33
   2 -14  -1   59.25    2.15
   2 -14  -1   58.88    2.16
  -2  14   1   57.37    4.48
  -2  14   1   64.20    2.13
   2 -14  -1   61.09    2.21
  -2  14   1   66.21    2.23
   2  14  -1   65.66    2.16
   2  14   0   35.38    3.34
  -2  14   0   41.56    4.32
  -2 -14   0   41.89    2.98
   2 -14   0   48.08    2.77
  -2 -14   0   42.19    2.12
   2  14   0   54.12    1.84
  -2  14   0   53.45    1.87
  -2  14   0   48.23    1.80
   2 -14   0   52.70    1.80
   2  14   0   54.11    1.89
   2  14   0   48.39    1.90
   2 -14   0   47.35    1.78
   2 -14   0   46.87    1.77
  -2  14   0   51.19    1.76
   2 -14   0   56.65    1.89
   2  14   0   53.36    1.84
  -2  14   0   53.95    1.87
   2 -14   0   41.54    3.55
   2 -14   1    0.18    1.37
  -2  14  -1   -0.98    3.11
   2 -14   1   -0.14    2.10
  -2 -14  -1   -0.30    1.68
  -2 -14  -1    0.35    0.72
  -2  14  -1   -0.05    0.40
   2  14   1    0.06    0.42
  -2  14  -1   -0.17    0.34
   2  14   1    0.08    0.43
   2 -14   1   -0.16    0.27
   2 -14   1   -0.11    0.60
   2  14   1    0.52    0.41
  -2  14  -1    0.12    0.29
  -2  14  -1    0.23    0.40
   2 -14   1    0.02    0.29
   2 -14   2    6.54    2.28
  -2  14  -2    2.97    3.23
  -2 -14  -2    3.72    1.68
  -2 -14  -2    5.55    0.96
   2 -14   2    6.95    1.18
   2  14   2    5.25    0.56
  -2  14  -2    5.43    0.46
  -2  14  -2    4.39    0.45
  -2 -14  -2    5.45    0.40
   2  14   2    5.70    0.54
  -2  14  -2    5.43    0.65
   2 -14   2    4.28    0.60
   2 -14   2    3.92    1.47
  -2  14  -2    5.48    0.46
   2  14   2    6.01    0.57
   2 -14   2    4.99    0.48
  -2  14  -2    5.07    0.37
  -2 -14  -3    0.39    0.27
  -2  14  -3    1.02    0.36
   2  14   3    0.69    0.43
  -2 -14  -3    1.06    0.31
  -2  14  -3    0.47    0.67
  -2  14  -3    0.92    0.62
   2 -14   3    1.07    0.47
   2  14   3    1.09    0.48
   2  14   3    0.64    0.48
  -2  14  -3    1.43    0.27
  -2 -14  -4    0.72    0.29
  -2 -14  -4    1.05    0.30
  -2  14  -4    1.49    0.36
   2  14   4    1.28    0.42
   2  14   4    1.51    0.47
   2  14   4    1.03    0.47
  -2  14  -4    1.46    0.62
  -2  14  -4    0.64    0.74
   2  14   5   32.12    1.07
  -2 -14  -5   25.38    0.99
  -2 -14  -5   23.69    0.98
  -2  14  -5   27.42    1.02
  -2  14  -5   23.67    1.15
  -2  14  -5   27.28    1.31
   2  14   5   31.21    1.10
   2  14   5   30.93    1.10
   2 -15  -6    1.67    0.27
   2 -15  -6    1.95    0.22
  -2  15   6    1.64    0.33
   2 -15  -6    1.64    0.24
  -2  15   6    1.64    0.33
   2  15  -5   19.61    0.72
   2 -15  -5   11.94    0.60
   2  15  -5   19.51    1.01
   2 -15  -5   12.64    0.60
   2 -15  -5   12.97    0.62
  -2  15   5   12.28    0.68
  -2  15   5   10.45    0.55
  -2  15   5   11.85    0.67
   2 -15  -5   12.98    0.65
   2 -15  -4   24.34    0.89
   2  15  -4    9.68    0.89
   2  15  -4    8.72    1.11
  -2  15   4   27.04    1.01
   2 -15  -4   25.50    0.96
  -2  15   4   23.37    0.86
  -2  15   4   26.50    1.01
   2 -15  -3   30.07    1.13
   2 -15  -3   29.25    1.11
   2  15  -3   23.81    1.35
   2  15  -3   24.38    1.15
   2 -15  -3   27.99    1.10
  -2  15   3   26.64    1.06
   2 -15  -3   29.59    1.16
   2  15  -2   26.33    1.15
   2 -15  -2   26.17    1.07
   2  15  -2   26.84    1.31
   2 -15  -2   27.60    1.08
   2 -15  -2   26.90    1.09
  -2  15   2   28.16    1.03
   2 -15  -2   26.82    1.13
   2  15  -1   16.06    2.84
  -2 -15   1   18.75    2.13
   2 -15  -1   21.08    1.77
  -2  15   1   25.85    1.02
   2  15  -1   21.58    0.87
   2  15  -1   20.95    0.97
   2 -15  -1   23.04    0.90
   2  15  -1   19.38    1.02
  -2 -15   1   17.71    0.83
  -2 -15   1   17.59    0.82
   2 -15  -1   22.48    0.90
   2 -15  -1   22.43    0.91
  -2  15   1   18.20    2.96
  -2  15   1   25.26    1.01
  -2  15   1   23.38    0.85
   2  15  -1   21.82    0.87
   2 -15  -1   23.55    0.98
   2 -15   0   21.75    1.78
  -2  15   0   23.13    0.95
   2  15   0   19.79    0.88
  -2  15   0   18.87    0.84
   2  15   0   19.42    0.95
   2 -15   0   20.57    0.84
   2  15   0   20.13    0.88
  -2  15   0   20.45    0.80
   2 -15   0   25.45    1.02
  -2  15   0   22.51    0.93
   2 -15   0   19.40    0.82
   2 -15   0   19.34    0.83
  -2 -15   0   17.49    2.20
  -2  15   0   23.58    3.36
   2 -15   0   14.08    2.46
   2  15   0   16.82    0.92
   2  15   1   20.19    0.91
  -2  15  -1   22.65    0.89
  -2  15  -1   20.01    0.77
  -2  15  -1   22.67    0.89
   2 -15   1   23.29    0.93
  -2 -15  -1   20.45    0.86
   2  15   1   21.04    0.91
  -2  15  -1   17.61    0.83
   2  15   1   20.96    0.93
  -2 -15  -1   14.79    2.14
  -2  15  -1   17.11    3.65
   2 -15   1   16.78    2.52
   2 -15   1   17.11    0.95
   2 -15   1   17.75    0.78
   2 -15   1   17.34    0.77
  -2 -15  -2   11.17    0.51
  -2  15  -2    7.93    0.55
   2  15   2   12.52    0.66
   2  15   2   13.01    0.68
  -2  15  -2   10.13    0.57
  -2  15  -2    9.52    0.46
   2 -15   2    7.33    0.66
   2  15   2   12.21    0.68
  -2  15  -2    9.89    0.57
  -2 -15  -3   14.32    0.46
   2  15   3   16.67    0.62
  -2  15  -3    9.57    0.46
   2  15   3   16.68    0.65
   2 -15   3    8.71    0.53
  -2  15  -3    8.95    0.59
   2  15   3   17.26    0.65
  -2 -15  -4    0.04    0.21
  -2 -15  -4    0.08    0.26
   2  15   4    0.36    0.35
  -2  15  -4   -0.26    0.30
   2  15   4    0.18    0.41
  -2  15  -4   -0.46    0.49
  -2  15  -4    0.01    0.51
   2  15   4    0.68    0.41
  -2 -15  -5   12.00    0.50
   2  15   5   13.83    0.56
  -2 -15  -5   10.06    0.47
   2  15   5   13.96    0.61
  -2 -15  -5   12.18    0.53
  -2 -15  -5   12.47    0.52
  -2  15  -5   12.02    0.69
  -2  15  -5    9.43    0.61
   2  15   5   14.17    0.61
   2  16  -5    5.21    0.42
   2 -16  -5    2.75    0.30
   2 -16  -5    2.73    0.37
  -2  16   5    2.80    0.39
   2 -16  -5    3.07    0.31
   2 -16  -5    3.12    0.29
   2  16  -5    5.15    0.61
  -2  16   5    2.72    0.39
   2  16  -4   54.02    0.88
   2 -16  -4   41.89    0.70
  -2  16   4   44.19    0.85
   2 -16  -4   45.68    0.81
   2  16  -4   52.26    1.12
  -2  16   4   42.35    0.85
   2 -16  -3    7.66    0.47
   2 -16  -3    8.04    0.45
   2 -16  -3    8.39    0.53
   2  16  -3    7.09    0.69
   2 -16  -3    6.82    0.43
   2  16  -3    8.06    0.56
   2  16  -2    0.22    0.42
   2 -16  -2    0.21    0.33
  -2  16   2    0.36    0.23
  -2  16   2   -0.08    0.49
   2 -16  -2   -0.13    0.37
   2 -16  -2    0.04    0.44
   2 -16  -2    0.06    0.36
   2  16  -2   -0.15    0.54
  -2  16   2   -0.01    0.50
   2  16  -1    4.25    0.51
   2 -16  -1    3.93    0.37
   2 -16  -1    4.67    0.54
  -2  16   1    3.85    0.26
  -2  16   1    4.55    0.53
   2 -16  -1    4.17    0.40
   2 -16  -1    4.12    0.41
   2  16  -1    3.04    0.49
  -2  16   1    4.12    0.54
   2  16   0   -0.08    0.33
  -2  16   0    0.22    0.41
  -2  16   0    0.22    0.41
  -2 -16   0    0.17    0.32
   2 -16   0    0.19    0.30
  -2  16   0    0.34    0.19
   2  16   0   -0.01    0.33
   2  16   0    0.28    0.45
   2 -16   0    0.06    0.54
   2 -16   0    0.06    0.28
  -2 -16   0    0.29    0.30
   2  16   1    0.45    0.38
  -2  16  -1    0.98    0.37
   2 -16   1    0.64    0.25
  -2  16  -1    1.09    0.37
   2  16   1    0.66    0.39
   2  16   1    0.35    0.42
   2 -16   1    1.36    0.38
   2 -16   1    0.75    0.47
   2 -16   1    0.73    0.23
   2  16   2    1.80    0.43
   2 -16   2    0.24    0.41
  -2  16  -2    0.36    0.32
   2  16   2    1.31    0.41
   2  16   2    1.17    0.42
  -2  16  -2    0.38    0.30
  -2 -16  -2    1.14    0.35
  -2 -16  -3    6.03    0.36
   2  16   3    7.30    0.50
   2  16   3    6.98    0.52
  -2 -16  -3    5.63    0.44
   2  16   3    7.29    0.52
  -2 -16  -4    2.10    0.25
   2  16   4    2.80    0.34
   2  16   4    2.67    0.40
   2  16   4    2.66    0.39
   2 -17  -4   69.56    2.34
   2  17  -4   66.61    2.39
   2 -17  -4   65.83    2.30
   2 -17  -3    1.43    0.31
   2 -17  -3    1.03    0.33
   2 -17  -3    1.39    0.39
   2  17  -3    0.82    0.44
   2 -17  -3    1.02    0.29
   2  17  -3    1.14    0.42
   2 -17  -2    2.67    0.32
   2  17  -2    1.96    0.45
  -2  17   2    3.42    0.49
   2 -17  -2    3.35    0.47
   2 -17  -2    3.04    0.35
   2 -17  -2    2.90    0.37
   2  17  -2    1.69    0.41
  -2  17   2    3.10    0.49
   2  17  -1    3.48    0.47
   2 -17  -1    3.00    0.51
   2 -17  -1    2.18    0.33
  -2  17   1    2.84    0.45
   2 -17  -1    2.33    0.35
  -2  17   1    3.06    0.45
   2  17   0   -0.02    0.42
   2 -17   0   -0.20    0.37
   2 -17   0    0.14    0.45
  -2 -17   0   -0.01    0.26
   2 -17   0   -0.04    0.24
  -2  17   0   -0.40    0.39
   2  17   0   -0.03    0.20
   2  17   0   -0.13    0.20
   2 -17   0    0.07    0.26
  -2 -17   0   -0.14    0.28
  -2  17   0    0.16    0.37
  -2 -17  -1    2.33    0.33
   2 -17   1    1.80    0.42
  -2  17  -1    2.40    0.35
   2  17   1    2.56    0.35
  -2 -17  -1    2.33    0.34
   2  17   1    1.93    0.35
  -2  17  -1    2.44    0.35
   2  17   1    2.57    0.44
  -2 -17  -2    0.04    0.28
   2 -17   2    0.57    0.32
   2  17   2    0.23    0.33
  -2 -17  -2    0.09    0.29
  -2 -17  -2    0.14    0.27
   2  17   2    0.45    0.33
   2  17   2    0.14    0.37
  -2 -17  -3    0.37    0.26
   2  17   3    0.44    0.32
  -2 -17  -3    0.40    0.26
  -2 -17  -3    0.52    0.28
   2  17   3    0.44    0.33
   2  17   3    0.51    0.32
   2  18  -2    1.25    0.39
   2 -18  -2    2.51    0.43
   2 -18  -2    1.38    0.26
  -2  18   2    1.78    0.39
   2 -18  -2    1.56    0.28
  -2  18   2    2.21    0.38
   2  18  -1    0.52    0.38
   2 -18  -1    0.76    0.35
   2 -18  -1    0.62    0.39
   2 -18  -1    0.49    0.24
  -2  18   1    0.45    0.36
  -2  18   1    0.59    0.35
   2 -18  -1    0.39    0.25
   2 -18   0    0.40    0.36
  -2 -18   0    0.46    0.20
   2 -18   0    0.46    0.19
  -2  18   0    0.63    0.32
   2  18   0    0.79    0.37
  -2  18   0    0.93    0.32
   2 -18   0    0.72    0.20
  -2 -18   0    0.64    0.21
  -2 -18  -1    6.48    0.30
   2 -18   1    3.82    0.32
  -2 -18  -1    6.15    0.31
  -2  18  -1    6.50    0.32
   2  18   1    7.43    0.44
  -2  18  -1    6.26    0.31
  -2 -18  -2    0.16    0.23
   2  18   2   -0.04    0.17
   2  18   2   -0.05    0.17
  -2 -18  -2   -0.09    0.24
   2  18   2    0.10    0.30
   3   0  -9    0.09    0.43
  -3   0   9   -0.08    0.58
  -3   0   9   -0.27    0.41
   3   0  -9   -0.21    0.40
  -3   0   8   47.36    2.69
   3   0  -8   41.34    2.30
   3   0  -8   45.67    1.60
   3   0  -8   47.35    1.77
   3   0  -8   43.83    1.86
   3   0  -8   44.78    1.59
   3   0  -8   45.87    1.75
   3   0  -7    1.04    3.08
  -3   0   7    0.22    0.37
   3   0  -7    0.53    0.90
   3   0  -7    0.40    0.43
  -3   0   7    0.70    1.29
   3   0  -7    0.06    0.29
   3   0  -7    0.19    0.77
   3   0  -7   -0.11    0.47
   3   0  -7    0.29    0.25
   3   0  -7    0.47    0.51
   3   0  -6   29.82    1.21
  -3   0   6   29.36    1.43
   3   0  -6   25.26    3.89
  -3   0   6   36.98    1.87
   3   0  -6   29.50    1.67
   3   0  -6   28.10    1.08
   3   0  -6   28.40    1.06
   3   0  -6   34.52    1.37
   3   0  -6   30.15    1.30
   3   0  -6   32.12    1.18
   3   0  -5   -0.62    3.01
   3   0  -5    0.67    0.26
   3   0  -5   -0.09    1.36
   3   0  -5    0.26    0.60
   3   0  -5    0.49    0.36
   3   0  -5    0.74    0.75
   3   0  -5    0.45    0.32
  -3   0   5    0.46    0.76
   3   0  -5    0.48    0.46
   3   0  -5    0.45    0.38
  -3   0   5    0.30    0.45
  -3   0   5    0.94    0.40
   3   0  -4   16.44    1.05
  -3   0   4   17.20    1.11
   3   0  -4   14.68    0.74
   3   0  -4   11.32    3.02
   3   0  -4   11.88    1.09
  -3   0   4   15.59    0.81
  -3   0   4   16.70    0.74
   3   0  -3    0.04    0.56
   3   0  -3    0.34    0.90
  -3   0   3    0.02    0.39
  -3   0   3    0.13    0.28
   3   0  -3   -1.34    2.66
   3   0  -3    0.14    0.28
   3   0  -2   59.34    1.94
   3   0  -2   60.99    2.10
  -3   0   2   55.00    1.89
   3   0  -2   59.37    2.51
  -3   0   2   58.77    1.95
   3   0  -1    0.92    1.01
   3   0  -1   -0.17    0.45
   3   0  -1   -0.01    0.27
  -3   0   1   -0.03    0.23
   3   0  -1    0.71    1.85
  -3   0   1    0.12    0.22
   3   0   0  275.43    9.54
   3   0   0  267.46    9.46
   3   0   0  337.36    9.39
  -3   0   0  288.34    9.24
   3   0   0  213.86    9.55
   3   0   1    0.64    0.72
  -3   0  -1    0.57    0.75
   3   0   1    0.44    0.84
  -3   0  -1    0.63    0.40
   3   0   1    0.22    0.43
   3   0   1    0.89    0.88
   3   0   1    0.41    0.46
  -3   0  -2  128.34    4.79
   3   0   2  112.87    5.06
  -3   0  -2  161.83    4.93
   3   0   2  149.57    5.02
   3   0   2  143.20    4.78
   3   0   2  143.03    4.73
   3   0   2  146.30    4.80
  -3   0  -3    1.83    0.39
   3   0   3    2.33    0.97
  -3   0  -3    2.01    0.87
  -3   0  -3    1.77    0.45
   3   0   3    3.18    0.53
   3   0   3    1.73    0.49
  -3   0  -4  304.99   10.05
   3   0   4  311.77   10.02
   3   0   4  270.75   10.00
   3   0   4  356.86   10.11
   3   0   4  263.05   10.17
  -3   0  -4  327.00   10.19
   3   0   4  305.78   10.23
  -3   0  -4  304.94   10.04
   3   0   4  321.98   10.09
  -3   0  -4  292.11   10.07
   3   0   4  323.85   10.05
   3   0   4  314.49   10.63
  -3   0  -4  353.25   10.56
  -3   0  -4  368.91   10.50
  -3   0  -5    1.24    0.35
  -3   0  -5    0.99    0.48
   3   0   5    1.82    0.68
  -3   0  -5    2.01    0.44
   3   0   5    1.82    1.58
  -3   0  -5    2.09    0.81
   3   0   5    1.40    0.46
   3   0   5    1.10    0.58
  -3   0  -5    1.72    0.31
  -3   0  -5    1.73    1.07
   3   0   5    1.71    0.60
   3   0   5    1.64    0.39
   3   0   5    1.64    0.34
   3   0   5    0.78    1.22
  -3   0  -5    1.43    1.00
   3   0   6    9.64    0.54
   3   0   6   10.93    0.62
   3   0   6    8.85    0.95
  -3   0  -6    8.57    1.42
  -3   0  -6    8.67    0.79
   3   0   6    8.76    0.97
  -3   0  -6    9.28    0.71
   3   0   6    9.93    0.89
   3   0   6    9.78    0.72
  -3   0  -6    9.34    0.49
  -3   0  -6    9.14    0.48
  -3   0  -6   11.80    1.09
   3   0   6    7.61    1.89
   3   0   6    9.19    1.72
  -3   0  -6    7.78    1.29
   3   0   7   -0.04    0.27
  -3   0  -7   -0.05    0.25
   3   0   7    0.17    0.54
   3   0   7   -0.20    0.80
   3   0   7   -0.38    0.85
  -3   0  -7   -0.21    0.60
  -3   0  -7   -0.16    0.57
  -3   0  -7   -0.49    1.00
   3   0   7   -2.21    1.63
  -3   0  -7   -0.18    0.49
  -3   0  -8    2.50    0.46
   3   0   8    2.88    0.91
   3   0   8    2.01    0.52
   3   0   8    2.69    0.77
  -3   0  -8    2.07    0.46
   3   0   8    2.96    0.22
  -3   1   9    2.68    0.44
  -3   1   9    2.50    0.64
  -3  -1   9    0.90    0.57
   3   1  -9    0.37    0.43
   3  -1  -9    2.32    0.44
   3  -1  -9    2.57    0.44
   3  -1  -9   -0.02    0.14
  -3  -1   8    0.67    0.38
  -3   1   8   -0.14    0.41
   3  -1  -8    0.20    0.29
   3   1  -8    0.35    0.52
   3  -1  -8   -0.12    0.49
   3  -1  -8    0.38    0.46
   3  -1  -8    0.17    0.43
  -3  -1   8    0.30    1.24
   3  -1  -8    1.05    0.89
   3  -1  -8    0.25    0.25
   3  -1  -7   83.48    2.43
   3   1  -7   59.53    2.39
   3  -1  -7   84.05    2.80
   3  -1  -7   91.60    2.75
   3   1  -7   62.72    2.62
   3  -1  -7   83.83    2.59
   3   1  -7   69.49    2.55
  -3   1   7   82.19    3.03
   3   1  -7   47.96    4.85
   3  -1  -7   59.45    5.21
  -3  -1   7   69.53    2.47
   3   1  -7   59.19    2.40
   3  -1  -7   83.19    2.46
  -3  -1   7   72.48    3.29
   3  -1  -7   79.63    3.20
   3  -1  -7   85.69    2.57
   3   1  -6   13.19    0.77
   3  -1  -6    6.56    0.42
   3   1  -6   12.58    0.45
   3   1  -6   13.15    0.69
   3  -1  -6    9.77    0.85
   3  -1  -6    7.12    0.67
   3   1  -6   12.48    0.65
   3  -1  -6    7.93    0.60
  -3  -1   6   13.10    0.83
  -3   1   6    7.75    0.85
  -3   1   6    6.20    0.71
   3   1  -6    9.75    1.10
  -3  -1   6   13.21    1.29
   3  -1  -6    8.79    1.05
   3   1  -6   12.46    0.48
   3  -1  -6    7.04    0.48
   3  -1  -6    9.53    0.58
   3  -1  -6    6.66    0.59
   3   1  -6    9.61    3.57
   3  -1  -6    7.40    3.40
   3   1  -5    3.55    0.52
   3  -1  -5    2.81    0.42
   3   1  -5    3.96    0.41
  -3  -1   5    4.34    0.50
  -3   1   5    2.06    0.58
  -3  -1   5    4.17    0.43
  -3   1   5    1.93    0.49
   3   1  -5    4.72    0.83
   3   1  -5    3.65    3.09
   3   1  -5    4.60    0.35
   3  -1  -5   -0.08    3.08
   3   1  -5    4.68    1.79
   3  -1  -5    1.41    0.28
   3  -1  -5    1.61    0.23
   3  -1  -5    2.22    0.36
   3  -1  -5    2.31    0.78
  -3  -1   5    4.15    0.89
   3   1  -5    4.86    0.43
   3  -1  -5    1.81    0.44
   3  -1  -5    2.20    0.63
   3   1  -4    9.45    0.54
   3  -1  -4    7.88    0.58
   3  -1  -4    5.10    3.00
   3   1  -4    6.31    2.99
   3   1  -4    9.74    0.47
   3  -1  -4    9.60    0.60
   3   1  -4    8.42    1.35
  -3  -1   4   10.10    0.53
  -3   1   4   10.27    0.61
  -3   1   4    9.56    0.68
  -3  -1   4   10.37    0.62
  -3  -1   4   11.90    0.96
   3  -1  -4    9.48    0.89
   3   1  -3    0.29    0.24
   3  -1  -3    0.34    0.32
   3   1  -3    0.15    2.66
   3   1  -3    0.20    0.15
   3  -1  -3    0.12    0.38
  -3  -1   3    0.12    0.25
  -3   1   3    0.38    0.41
   3   1  -3    0.46    1.31
  -3   1   3    0.45    0.31
  -3  -1   3    0.05    0.34
  -3  -1   3    0.10    0.25
   3  -1  -3    0.45    0.56
   3   1  -2  116.99    4.35
  -3   1   2  112.87    3.70
   3   1  -2  110.17    3.65
   3  -1  -2  112.33    3.69
   3   1  -2   78.58    4.79
   3  -1  -2  123.68    3.74
  -3  -1   2  111.79    3.62
  -3   1   2  105.43    3.66
   3  -1  -2   89.11    4.09
   3  -1  -2  118.43    3.82
   3  -1  -1   18.67    0.83
   3   1  -1   20.90    0.80
   3  -1  -1   22.30    0.88
   3  -1  -1   20.82    0.95
   3  -1  -1   15.10    1.32
  -3   1   1   19.11    0.82
  -3  -1   1   25.51    0.77
  -3   1   1   20.30    0.81
   3  -1   0    6.43    1.09
  -3   1   0    5.99    0.45
   3   1   0    7.26    0.70
   3  -1   0    7.80    0.83
   3  -1   0    8.18    1.20
  -3   1   0    7.73    0.48
   3   1   0    5.11    1.84
   3  -1   0    4.33    1.25
  -3  -1   0    7.34    0.43
   3   1   0    8.93    1.08
  -3  -1  -1 1055.59   31.02
   3   1   1 1018.07   31.28
  -3   1  -1  887.62   30.99
   3  -1   1  850.52   31.04
  -3  -1  -1 1098.24   31.13
   3  -1   1  966.59   31.04
   3  -1   1 1080.36   31.14
   3   1   1  723.89   30.94
   3  -1   1 1028.13   31.03
   3   1   1 1078.28   30.95
   3  -1   1 1050.56   31.23
   3   1   2    0.17    0.44
   3  -1   2    0.69    0.59
   3   1   2    0.29    0.68
   3   1   2   -0.19    1.23
  -3   1  -2    0.74    0.53
  -3  -1  -2   -0.01    0.51
  -3   1  -2    0.76    0.39
   3  -1   2    0.62    0.53
   3   1   2    0.43    0.32
  -3  -1  -2    0.62    0.74
   3  -1   2    0.59    0.49
   3  -1   2    0.55    0.84
   3   1   3  254.45   10.40
   3   1   3  265.71   10.90
  -3  -1  -3  374.19   10.62
  -3   1  -3  327.16   10.36
   3  -1   3  322.79   10.43
   3  -1   3  334.40   10.41
   3   1   3  325.10   10.33
   3   1   3  275.67   10.27
   3  -1   3  354.75   10.72
   3  -1   3  347.14   10.45
  -3  -1  -3  340.34   10.38
  -3   1  -3  309.91   10.26
  -3   1  -4  323.17    9.32
   3   1   4  262.20    9.24
   3  -1   4  323.78    9.28
  -3  -1  -4  246.74    9.28
   3   1   4  220.91    9.23
   3  -1   4  297.36    9.27
   3  -1   4  327.66    9.36
  -3   1  -4  337.47    9.46
  -3  -1  -4  268.34    9.41
   3  -1   4  288.45    9.55
   3  -1   4  303.92    9.54
   3   1   4  265.14    9.42
  -3  -1  -4  276.23    9.28
   3   1   4  277.72    9.32
   3  -1   4  321.10    9.35
  -3  -1  -4  252.57    9.37
   3  -1   4  344.36    9.33
   3   1   4  277.88    9.29
  -3  -1  -4  311.72    9.78
   3   1   4  191.06    9.97
  -3   1  -4  415.10    9.91
   3  -1   4  300.93    9.94
   3  -1   5   16.01    0.67
  -3   1  -5   14.57    0.80
   3   1   5   11.49    0.60
   3   1   5   11.26    0.63
   3  -1   5   15.56    0.70
   3  -1   5   14.03    0.91
  -3  -1  -5   10.07    1.38
  -3   1  -5   15.84    0.75
  -3  -1  -5   11.71    0.73
  -3  -1  -5   11.54    0.76
  -3   1  -5   15.56    0.80
   3  -1   5   15.57    1.10
   3   1   5   10.53    0.87
  -3  -1  -5   10.61    0.71
   3  -1   5   13.79    0.83
   3   1   5   11.79    0.81
   3  -1   5   15.44    0.76
   3   1   5   12.00    0.72
  -3  -1  -5   10.52    0.61
   3   1   5    8.98    1.92
  -3  -1  -5   12.50    1.08
  -3   1  -5   17.51    1.23
  -3  -1  -5   10.15    1.28
   3  -1   5   13.15    1.66
  -3   1  -6  223.12    6.76
   3  -1   6  283.49    6.73
   3   1   6  161.74    6.63
   3  -1   6  299.46    6.78
   3   1   6  184.64    6.70
   3  -1   6  274.82    7.01
  -3  -1  -6  161.74    7.36
   3  -1   6  243.26    7.30
  -3   1  -6  274.40    6.88
  -3  -1  -6  158.20    6.74
  -3  -1  -6  174.53    6.74
   3   1   6  165.33    6.83
   3  -1   6  268.83    6.98
   3   1   6  172.60    6.75
   3  -1   6  257.94    6.84
  -3   1  -6  266.47    6.66
  -3  -1  -6  157.99    6.63
  -3  -1  -6  158.50    6.63
  -3  -1  -6  157.73    7.34
   3  -1   6  237.36    8.07
  -3   1  -6  322.16    7.54
   3   1   6  127.71    7.74
   3  -1   6  218.57    8.10
  -3  -1  -6  204.01    7.25
   3   1   7   -0.09    0.25
   3  -1   7    0.40    0.30
  -3   1  -7    0.39    0.22
  -3  -1  -7   -0.07    0.27
   3  -1   7    0.01    0.95
  -3   1  -7    0.75    0.60
  -3  -1  -7    0.91    0.64
   3   1   7   -0.31    0.85
   3   1   7    0.19    0.56
   3  -1   7    0.39    0.77
   3  -1   7    0.20    0.53
  -3  -1  -7    0.17    0.21
  -3   1  -7    0.09    0.59
  -3  -1  -7    0.16    0.54
   3  -1   7   -0.76    1.67
  -3  -1  -7   -0.02    0.54
  -3  -1  -7    0.04    0.99
  -3  -1  -8    0.04    0.43
   3   1   8    0.12    0.52
   3  -1   8    0.37    0.44
   3  -1   8   -0.02    0.69
   3   1   8   -0.10    0.79
   3  -1   8    0.69    0.89
  -3  -1  -8   -0.13    0.18
  -3   1  -8    0.22    0.46
  -3  -1  -8   -0.09    0.41
   3  -1   8    0.11    0.20
   3  -2  -9   -0.09    0.47
   3  -2  -9    0.20    0.47
   3   2  -9    0.65    0.40
   3  -2  -9    0.23    0.40
  -3  -2   9    0.94    0.53
  -3   2   9    0.36    0.61
  -3   2   9   -0.30    0.42
   3  -2  -9   -0.15    0.18
   3   2  -9    0.71    0.43
   3  -2  -9   -0.03    0.39
   3  -2  -9   -0.03    0.21
   3   2  -8    0.93    0.87
   3  -2  -8    1.76    0.50
   3  -2  -8    2.24    0.92
  -3   2   8    1.82    1.33
  -3  -2   8    1.86    1.28
   3   2  -8    0.70    0.45
  -3  -2   8    0.80    0.55
  -3   2   8    2.22    0.47
   3  -2  -8    1.38    0.32
   3  -2  -8    2.24    0.53
   3  -2  -8    1.54    0.28
   3   2  -8    0.08    0.62
   3   2  -8    0.61    0.52
   3  -2  -8    1.36    0.48
   3  -2  -7    3.17    0.32
   3  -2  -7    4.25    0.62
   3  -2  -7    3.86    0.79
   3   2  -7    3.93    0.47
   3   2  -7    4.09    0.79
   3   2  -7    3.61    0.53
   3  -2  -7    3.13    0.55
  -3   2   7    3.65    0.87
   3  -2  -7   -0.32    3.21
  -3  -2   7    4.14    0.38
   3  -2  -7    3.40    0.38
   3   2  -7    3.87    0.96
   3  -2  -7    3.93    1.02
  -3  -2   7    4.80    1.26
  -3   2   7    3.44    1.38
   3  -2  -7    3.46    0.49
   3   2  -7    4.29    0.53
   3   2  -6   17.16    1.02
   3  -2  -6   23.09    0.80
   3  -2  -6   23.78    1.09
   3  -2  -6   25.57    1.14
   3   2  -6   18.37    1.15
   3   2  -6   15.23    0.90
   3   2  -6   20.37    0.93
   3  -2  -6   22.68    0.93
  -3   2   6   23.78    1.31
  -3   2   6   24.69    1.21
   3   2  -6   14.10    1.32
   3  -2  -6   15.75    3.71
   3   2  -6   14.65    3.73
   3  -2  -6   23.72    1.09
   3   2  -6   15.41    0.85
   3  -2  -6   23.83    0.83
  -3   2   6   25.37    1.56
   3   2  -6   15.00    1.34
   3  -2  -6   22.63    1.44
  -3  -2   6   19.57    1.51
   3  -2  -6   24.02    0.93
   3   2  -6   17.72    0.88
   3   2  -5   23.30    1.42
  -3   2   5   28.98    1.51
   3  -2  -5   26.36    1.45
  -3  -2   5   23.26    1.43
   3   2  -5   23.29    1.08
   3  -2  -5   28.54    1.02
   3   2  -5   19.36    1.90
  -3   2   5   29.64    1.31
  -3  -2   5   18.94    1.06
  -3   2   5   30.66    1.24
   3  -2  -5   28.53    1.16
   3   2  -5   18.02    2.51
   3   2  -5   19.75    0.94
   3  -2  -5   27.11    0.94
   3  -2  -5   26.13    0.91
   3  -2  -5   28.61    1.01
   3   2  -5   27.02    0.98
   3  -2  -5   23.07    3.64
   3   2  -5   18.10    3.67
   3  -2  -5   28.52    1.18
   3   2  -5   20.31    1.00
   3   2  -5   22.87    1.18
   3  -2  -5   24.27    1.14
   3   2  -4    1.30    0.28
   3  -2  -4    1.79    0.42
   3   2  -4    1.07    3.07
   3   2  -4    1.22    0.17
   3  -2  -4    1.84    0.45
  -3   2   4    1.87    0.49
   3   2  -4    0.38    1.53
  -3  -2   4    1.23    0.34
  -3   2   4    1.68    0.42
  -3  -2   4    1.16    0.27
   3   2  -4    0.91    0.66
   3  -2  -4    1.34    0.68
  -3  -2   4    0.81    0.68
  -3   2   4    1.18    0.72
   3   2  -3   10.57    0.47
   3  -2  -3    9.62    0.59
   3  -2  -3   10.80    0.64
  -3   2   3   10.86    0.66
  -3  -2   3   10.19    0.63
   3   2  -3   10.65    1.85
  -3   2   3   10.03    0.59
  -3  -2   3   11.72    0.48
  -3  -2   3   11.50    0.58
   3   2  -3   11.91    0.78
   3  -2  -3    9.54    0.79
   3   2  -2  374.70   13.19
  -3   2   2  393.00   12.58
  -3   2   2  389.08   12.54
   3   2  -2  380.16   12.45
   3  -2  -2  424.19   12.51
   3  -2  -2  421.05   12.63
   3   2  -2  420.65   12.64
   3   2  -2  335.03   12.87
   3  -2  -2  308.40   12.83
   3  -2  -2  316.83   13.10
  -3   2   2  376.77   12.53
   3   2  -2  283.61   13.40
   3   2  -1   14.15    1.63
  -3   2   1   18.88    0.75
  -3  -2   1   18.59    0.63
   3  -2  -1   16.75    0.77
   3  -2  -1   19.25    0.83
   3  -2  -1   11.56    1.26
   3   2  -1   17.10    0.85
   3   2  -1   12.43    1.24
   3  -2  -1   16.43    0.86
  -3   2   1   16.72    0.75
   3  -2   0  138.14    4.86
   3   2   0  148.27    5.16
   3  -2   0  132.09    5.15
  -3   2   0  140.56    4.81
   3  -2   0  165.24    5.23
   3   2   0  151.18    5.32
  -3   2   0  152.65    4.83
   3   2   0  156.29    5.23
   3   2   0  123.21    5.69
   3   2   1    7.11    1.16
  -3   2  -1    6.67    0.56
   3   2   1    8.53    1.33
   3  -2   1    8.05    0.57
  -3  -2  -1    7.18    0.86
  -3   2  -1    8.33    0.84
   3  -2   1    8.03    0.69
   3  -2   1    7.34    0.95
   3   2   1    6.23    0.42
   3  -2   1    8.10    0.77
   3   2   1    8.60    1.02
   3  -2   1    6.45    1.04
   3  -2   2    3.69    0.80
   3   2   2    3.21    1.44
   3   2   2    2.29    0.88
  -3   2  -2    3.64    0.44
   3   2   2    2.69    0.32
   3  -2   2    4.04    0.67
  -3  -2  -2    3.75    0.81
  -3   2  -2    3.34    0.74
   3  -2   2    4.17    0.61
   3   2   2    3.57    0.96
   3  -2   2    3.44    0.99
   3   2   3   75.98    3.10
  -3   2  -3   95.45    3.13
  -3  -2  -3   98.78    3.17
   3   2   3   76.51    3.68
  -3   2  -3   83.98    3.02
  -3  -2  -3   95.96    3.05
  -3   2  -3   71.92    2.80
   3  -2   3   79.41    3.01
   3  -2   3   83.63    2.95
   3   2   3   83.55    2.76
   3   2   3   93.86    3.24
   3  -2   3   81.45    3.25
   3  -2   3   77.51    2.91
  -3  -2  -3   96.58    2.95
  -3   2  -3   67.33    2.66
   3   2   4   75.59    2.01
  -3   2  -4   45.06    2.04
   3  -2   4   45.33    2.00
  -3   2  -4   49.46    2.04
   3   2   4   63.24    2.00
   3  -2   4   46.16    2.02
   3   2   4   74.16    2.14
   3  -2   4   51.21    2.10
  -3   2  -4   48.47    2.12
  -3  -2  -4   64.89    2.07
   3  -2   4   50.12    2.38
   3   2   4   64.88    2.17
   3  -2   4   53.08    2.34
  -3  -2  -4   71.26    2.06
  -3   2  -4   48.42    2.01
   3  -2   4   48.57    2.08
   3   2   4   70.89    2.13
   3  -2   4   52.34    2.24
  -3  -2  -4   69.55    2.32
   3   2   4   76.39    2.08
  -3  -2  -4   72.93    2.65
  -3   2  -4   55.32    2.39
  -3   2  -4   53.66    2.52
   3   2   4   62.14    3.36
   3   2   4   64.95    2.72
   3  -2   4   45.35    2.66
  -3   2  -5  128.35    4.19
   3   2   5  115.28    4.03
   3  -2   5  127.81    4.10
   3  -2   5  141.31    4.13
   3   2   5  112.21    4.06
  -3  -2  -5  115.07    4.72
  -3   2  -5  131.98    4.77
   3   2   5  125.58    4.21
   3  -2   5  139.27    4.25
   3  -2   5  113.90    4.53
  -3  -2  -5  118.58    4.23
   3  -2   5  121.98    4.52
  -3  -2  -5  116.62    4.14
  -3   2  -5  130.56    4.18
   3   2   5  105.16    4.23
  -3   2  -5  130.70    4.24
  -3   2  -5  131.60    4.14
  -3  -2  -5  122.27    4.13
   3  -2   5  124.43    4.21
   3   2   5  120.03    4.20
   3   2   5  122.91    4.14
   3  -2   5  121.87    4.14
  -3   2  -5  121.39    4.01
  -3  -2  -5  111.50    4.05
  -3  -2  -5  127.84    4.56
   3   2   5   91.53    5.26
  -3   2  -5  160.28    4.69
  -3  -2  -5  116.88    4.74
   3  -2   5  121.52    5.01
   3   2   5  103.28    4.84
  -3   2  -5  122.44    4.76
  -3   2  -6  138.02    4.10
   3   2   6   89.73    3.90
   3  -2   6  164.93    4.04
   3  -2   6  172.03    4.08
   3   2   6   99.69    4.13
  -3  -2  -6   94.74    4.70
   3  -2   6  161.99    4.30
  -3   2  -6  144.97    5.01
   3  -2   6  141.12    4.68
  -3  -2  -6   94.02    4.04
  -3   2  -6  157.07    4.18
  -3   2  -6  158.10    4.13
  -3  -2  -6  101.99    4.05
   3   2   6   95.91    4.16
   3  -2   6  140.76    4.22
   3   2   6   99.49    4.05
   3  -2   6  143.21    4.11
  -3   2  -6  143.28    3.93
  -3  -2  -6   94.94    3.92
  -3  -2  -6   90.79    3.92
   3   2   6   87.25    4.89
   3  -2   6  137.14    5.34
  -3  -2  -6   89.39    4.63
  -3   2  -6  145.83    4.98
  -3   2  -6  180.58    4.77
   3   2   6   69.82    5.14
  -3  -2  -6  109.70    4.49
  -3   2  -7    3.16    0.62
  -3  -2  -7    2.91    0.55
  -3   2  -7    3.68    0.58
  -3  -2  -7    2.40    0.72
   3  -2   7    3.44    0.57
   3  -2   7    3.40    0.76
   3   2   7    2.58    0.62
   3   2   7    2.10    0.86
  -3  -2  -7    2.41    0.32
  -3  -2  -7    2.72    0.34
  -3  -2  -7    2.43    0.55
   3  -2   7    6.36    1.70
  -3   2  -7    3.23    1.08
   3   2   7    2.26    1.58
  -3  -2  -7    2.85    1.03
   3   2   7    2.47    0.28
   3  -2   7    3.86    0.37
  -3   2  -7    2.95    0.49
   3   2   7    2.24    0.90
   3  -2   7    3.54    0.95
  -3   2  -8    0.27    0.42
  -3  -2  -8    0.53    0.42
   3   2   8    0.76    0.56
   3   2   8    0.64    0.83
   3  -2   8    0.51    0.64
   3  -2   8    0.62    0.88
   3   2   8    0.30    0.86
  -3  -2  -8    0.24    0.21
  -3   2  -8    0.39    0.46
  -3  -2  -8    0.52    0.37
   3  -2   8    0.02    0.22
   3   3  -9    2.83    0.46
   3   3  -9    3.10    0.46
   3  -3  -9    0.74    0.46
   3  -3  -9    0.73    0.46
   3  -3  -9    0.36    0.41
   3   3  -9    2.48    0.39
  -3  -3   9    2.78    0.52
  -3   3   9    0.63    0.45
  -3   3   9    1.38    0.66
   3  -3  -9    0.36    0.24
  -3  -3   9    3.46    0.72
  -3   3   9    0.35    0.67
   3   3  -9    2.18    0.46
   3  -3  -9    0.43    0.23
   3  -3  -8    3.66    0.49
   3   3  -8    3.78    0.58
  -3  -3   8    4.80    1.04
   3  -3  -8    4.79    0.53
  -3  -3   8    4.47    0.57
  -3   3   8    4.93    0.53
   3  -3  -8    3.93    0.38
   3  -3  -8    3.81    0.63
   3  -3  -8    4.20    0.35
   3   3  -8    3.58    0.77
   3   3  -8    3.82    0.50
  -3   3   8    4.24    1.35
  -3  -3   8    2.07    1.26
   3  -3  -8    4.55    0.98
   3   3  -8    4.01    0.97
   3  -3  -7    0.23    0.44
  -3   3   7   -0.22    0.85
  -3   3   7    0.32    0.66
   3   3  -7    1.93    1.03
   3  -3  -7    0.55    3.36
   3  -3  -7    0.07    0.24
   3  -3  -7    0.08    0.34
   3   3  -7    1.84    0.75
   3  -3  -7   -0.07    0.52
   3  -3  -7    0.38    0.71
   3  -3  -7    0.03    0.29
   3   3  -7    2.28    0.67
   3  -3  -7    0.34    0.45
   3   3  -7    2.10    0.47
   3   3  -7    0.62    0.86
  -3  -3   7    1.54    1.12
  -3   3   7   -0.03    1.28
   3  -3  -7   -0.39    0.91
   3  -3  -6    0.21    0.41
  -3   3   6    0.65    0.74
  -3   3   6    0.22    0.59
   3   3  -6    1.37    1.06
   3  -3  -6   -0.09    0.40
   3   3  -6    3.41    3.46
   3  -3  -6    0.62    3.32
   3  -3  -6    0.14    0.29
   3   3  -6    1.41    0.40
   3  -3  -6    0.72    0.52
   3   3  -6    1.17    0.31
   3  -3  -6    0.61    0.60
   3   3  -6    1.06    0.72
   3  -3  -6    0.53    0.26
   3   3  -6    0.93    0.57
   3   3  -6    1.17    0.37
   3   3  -6    0.72    0.83
   3  -3  -6    0.74    0.83
   3  -3  -6   -0.03    0.40
  -3  -3   6    1.58    0.93
  -3   3   6    1.61    1.00
   3   3  -5   66.25    2.34
   3  -3  -5   65.13    2.22
   3  -3  -5   69.32    2.48
   3   3  -5   65.68    2.44
   3  -3  -5   63.65    2.36
   3   3  -5   61.66    2.30
   3   3  -5   55.78    2.67
   3  -3  -5   70.89    2.49
   3   3  -5   52.18    4.79
   3   3  -5   67.47    2.27
   3  -3  -5   64.73    2.24
   3   3  -5   65.47    3.54
  -3   3   5   64.43    2.59
  -3   3   5   71.92    2.56
  -3  -3   5   58.22    2.34
   3  -3  -5   62.36    2.28
  -3   3   5   72.68    2.73
  -3  -3   5   73.03    2.74
   3  -3  -5   68.83    2.72
   3   3  -5   69.14    2.70
   3  -3  -5   72.86    2.29
   3   3  -5   72.75    2.29
   3  -3  -4   11.37    0.71
  -3   3   4   10.03    0.76
   3   3  -4    9.45    1.92
  -3  -3   4    8.69    0.57
  -3   3   4    9.86    0.69
  -3  -3   4    9.50    0.53
   3  -3  -4   10.26    0.67
   3   3  -4    9.05    0.46
   3   3  -4    8.08    3.18
  -3   3   4    9.72    0.92
   3   3  -4   10.84    0.86
   3  -3  -4    8.81    0.90
  -3  -3   4   12.41    0.89
   3  -3  -3    7.87    0.58
  -3   3   3    6.13    0.60
  -3  -3   3    8.46    0.61
   3   3  -3    7.32    1.88
  -3   3   3    6.27    0.53
  -3  -3   3    7.85    0.35
   3   3  -3    7.77    0.34
   3   3  -3    7.74    2.84
   3  -3  -3    7.48    0.71
   3   3  -3    7.77    0.70
  -3   3   2   54.59    1.91
   3  -3  -2   53.91    2.86
   3  -3  -2   64.29    1.89
  -3   3   2   56.37    1.88
   3   3  -2   49.86    1.73
   3   3  -2   43.78    3.50
   3   3  -2   48.21    2.41
   3  -3  -2   49.39    2.38
   3   3  -2   61.50    1.99
   3  -3  -2   63.27    1.99
   3  -3  -1  153.15    4.77
   3  -3  -1  144.75    4.69
   3   3  -1  130.82    5.41
  -3   3   1  153.26    4.69
   3  -3  -1  139.72    4.68
   3  -3  -1  147.69    4.74
   3   3  -1  116.03    4.94
   3  -3  -1  103.88    4.88
   3   3  -1  144.52    4.73
   3  -3  -1  141.59    5.26
  -3   3   1  138.55    4.70
   3  -3  -1  142.81    5.01
  -3   3   0  296.42    9.87
   3  -3   0  299.93    9.83
   3   3   0  286.21   10.33
   3  -3   0  330.75    9.92
  -3   3   0  310.58    9.86
  -3   3   0  308.26    9.97
  -3  -3   0  293.63    9.94
   3   3   0  271.33   10.74
   3  -3   0  276.12   10.09
   3   3   0  299.16   10.12
   3  -3   1  362.19   11.74
   3   3   1  378.16   12.02
   3  -3   1  367.62   11.86
   3   3   1  339.53   12.08
  -3   3  -1  313.57   11.63
   3   3   1  350.73   12.06
  -3   3  -1  366.11   11.74
  -3  -3  -1  373.19   11.75
   3   3   1  369.63   11.87
   3  -3   1  369.90   11.93
   3  -3   1  355.02   11.98
   3   3   1  374.65   11.98
  -3  -3  -2   96.42    3.26
   3  -3   2   98.25    3.26
   3   3   2   82.70    3.39
   3   3   2   80.79    3.55
  -3  -3  -2   90.87    3.28
  -3   3  -2  103.35    3.29
   3   3   2   87.23    3.92
   3   3   2  101.35    3.49
   3  -3   2  101.67    3.52
  -3   3  -2   89.93    3.12
   3  -3   2   95.35    3.39
   3  -3   2   97.40    3.29
   3   3   2   80.51    2.95
  -3   3  -3    0.66    0.43
   3  -3   3    0.51    0.73
   3   3   3    1.12    0.25
   3  -3   3    0.99    0.86
   3   3   3    1.57    0.89
  -3  -3  -3    1.25    0.56
   3  -3   3    0.87    0.58
   3   3   3    2.29    1.69
  -3   3  -3    0.86    0.63
   3   3   3    0.63    1.05
   3   3   3    1.61    0.95
   3  -3   3    1.73    1.01
  -3  -3  -3    1.73    0.85
  -3   3  -3    1.26    0.81
   3   3   4   52.12    2.24
   3  -3   4   24.20    2.02
   3   3   4   63.28    1.38
   3  -3   4   22.80    1.34
  -3   3  -4   29.22    1.42
   3  -3   4   29.63    1.38
   3   3   4   52.50    1.39
   3   3   4   56.96    1.56
   3  -3   4   26.07    1.45
   3  -3   4   33.02    1.79
   3  -3   4   31.35    1.89
   3   3   4   48.24    1.49
  -3  -3  -4   58.90    1.48
  -3   3  -4   27.79    1.48
   3  -3   4   29.83    1.35
  -3   3  -4   31.02    1.32
   3  -3   4   26.83    1.56
  -3  -3  -4   62.00    1.90
   3   3   4   61.53    1.48
  -3   3  -4   24.43    1.31
   3   3   4   51.88    3.03
   3   3   4   49.24    2.11
  -3  -3  -4   57.40    2.13
  -3   3  -4   35.87    1.89
  -3   3  -4   31.65    1.72
  -3   3  -4   28.52    1.36
  -3  -3  -4   62.19    1.47
  -3   3  -5    2.08    1.05
  -3  -3  -5    1.92    1.06
   3   3   5    2.25    1.30
   3  -3   5    1.58    1.31
   3  -3   5    1.63    0.41
  -3   3  -5    1.54    0.64
   3   3   5    2.44    0.30
   3  -3   5    2.52    0.47
  -3  -3  -5    2.91    1.15
   3   3   5    2.39    0.66
   3  -3   5    1.29    0.65
  -3   3  -5    2.56    1.09
  -3   3  -5    1.58    0.56
  -3  -3  -5    2.26    0.45
   3  -3   5    2.11    0.95
  -3  -3  -5    2.17    0.51
   3  -3   5    0.63    1.00
  -3  -3  -5    2.72    0.79
   3   3   5    2.69    0.64
   3   3   5    2.31    0.47
   3  -3   5    2.10    0.59
   3  -3   5    1.49    0.47
  -3  -3  -5    2.22    0.46
  -3  -3  -5    2.55    0.35
  -3   3  -5    2.24    0.76
   3   3   5    3.04    1.96
  -3  -3  -5    2.92    0.78
  -3  -3  -5    2.49    0.48
  -3   3  -5    1.79    0.44
  -3   3  -6  137.14    6.25
   3   3   6  232.78    6.17
   3  -3   6  150.08    6.18
   3  -3   6  181.85    6.23
   3   3   6  232.56    6.44
  -3  -3  -6  227.78    7.26
  -3   3  -6  137.53    6.80
   3  -3   6  143.46    6.34
  -3   3  -6  151.77    6.27
   3  -3   6  138.97    6.64
  -3  -3  -6  240.56    6.34
  -3   3  -6  149.58    6.23
  -3  -3  -6  262.88    6.38
   3  -3   6  125.13    6.28
   3   3   6  241.85    6.50
   3   3   6  250.90    6.38
   3  -3   6  132.25    6.22
  -3  -3  -6  250.93    6.22
  -3  -3  -6  239.60    6.22
   3   3   6  201.45    7.36
   3  -3   6  120.65    7.02
  -3  -3  -6  224.29    7.20
  -3   3  -6  140.61    6.80
  -3   3  -6  163.54    6.60
   3   3   6  211.44    8.10
  -3  -3  -6  256.79    6.93
  -3  -3  -7    1.74    0.53
  -3   3  -7    0.75    0.50
   3   3   7    2.05    0.90
   3  -3   7    1.09    0.70
   3   3   7    1.73    0.63
  -3  -3  -7    2.02    0.32
   3   3   7    1.65    0.82
   3  -3   7    1.05    0.84
   3  -3   7    0.99    0.40
  -3  -3  -7    2.15    0.32
   3   3   7    1.75    0.25
   3  -3   7    1.18    0.34
  -3   3  -7    1.12    0.51
  -3   3  -7    1.20    0.63
  -3  -3  -7    1.70    0.48
  -3   3  -8    0.41    0.39
  -3  -3  -8    0.11    0.39
   3   3   8   -0.37    0.85
   3   3   8   -0.14    0.56
  -3  -3  -8    0.02    0.13
   3  -3   8    0.38    0.81
   3   3   8    0.62    0.81
  -3  -3  -8   -0.03    0.22
  -3   3  -8    0.14    0.47
  -3  -3  -8   -0.05    0.29
   3  -3   8    0.50    0.22
  -3   4   9   11.25    0.81
  -3   4   9   10.63    0.63
   3  -4  -9    8.03    0.43
  -3   4   9   10.38    0.78
  -3  -4   9   12.31    0.81
   3  -4  -9    8.74    0.42
   3  -4  -9    9.44    0.55
   3  -4  -9    8.20    0.57
   3   4  -9   11.71    0.58
   3  -4  -9    9.18    0.58
   3   4  -9   10.99    0.57
   3   4  -9    9.75    0.53
   3  -4  -8    7.45    0.55
   3  -4  -8    8.43    0.62
   3   4  -8    9.39    0.60
  -3  -4   8    9.39    0.64
  -3   4   8    9.77    0.65
   3  -4  -8    7.96    0.50
   3  -4  -8    8.15    0.41
   3  -4  -8    8.41    0.47
  -3   4   8    7.17    1.36
   3   4  -8    8.15    0.90
   3   4  -7    5.35    0.99
  -3  -4   7    6.48    1.18
  -3   4   7    4.40    1.40
   3  -4  -7    3.45    0.98
   3   4  -7    6.61    0.78
   3  -4  -7    3.72    0.37
   3   4  -7    6.22    0.83
   3  -4  -7    4.34    0.70
   3  -4  -7    3.48    0.75
   3  -4  -7    2.76    0.46
  -3   4   7    2.77    0.93
  -3   4   7    3.13    0.82
   3   4  -7    3.79    1.18
   3  -4  -7    3.65    0.34
   3   4  -7    7.42    0.54
   3  -4  -7    3.66    0.42
   3  -4  -7    1.02    3.47
   3   4  -7    6.39    0.53
   3  -4  -7    4.05    0.54
   3   4  -6    4.23    0.65
   3  -4  -6    2.71    0.32
   3   4  -6    3.85    0.73
   3  -4  -6    2.56    0.64
   3  -4  -6    2.36    0.61
  -3   4   6    2.34    0.83
   3   4  -6    4.96    1.51
  -3   4   6    2.08    0.70
   3  -4  -6    1.53    0.53
   3   4  -6    3.33    1.18
   3   4  -6    3.11    3.30
   3  -4  -6    2.62    3.64
   3  -4  -6    2.36    0.36
   3   4  -6    4.95    0.47
   3   4  -6    4.36    0.49
   3  -4  -6    2.08    0.40
   3  -4  -6    3.18    0.45
   3   4  -6    4.07    0.45
  -3  -4   6    3.79    0.98
   3   4  -6    4.60    0.89
   3  -4  -6    3.20    0.91
  -3   4   6    2.60    1.12
   3   4  -5   61.21    2.19
   3  -4  -5   57.30    2.15
   3  -4  -5   67.15    2.33
   3   4  -5   60.67    2.23
   3   4  -5   51.68    2.05
   3  -4  -5   65.72    2.32
   3   4  -5   51.52    2.52
   3   4  -5   53.40    4.76
   3   4  -5   58.00    2.06
  -3   4   5   62.86    2.45
   3   4  -5   56.86    3.63
  -3   4   5   66.79    2.40
   3   4  -5   69.52    2.12
   3  -4  -5   50.79    2.04
  -3  -4   5   59.05    2.49
  -3   4   5   63.98    2.53
   3  -4  -5   58.25    2.49
   3   4  -5   57.30    2.47
   3  -4  -5   64.58    2.08
   3   4  -5   62.70    2.07
   3  -4  -4   97.78    3.29
   3   4  -4   95.05    4.54
  -3   4   4   89.36    3.33
  -3  -4   4   89.21    3.11
  -3   4   4   92.56    3.29
  -3  -4   4   92.96    3.29
   3   4  -4   87.53    3.05
   3   4  -4   81.97    5.29
  -3   4   4   94.50    3.37
  -3  -4   4   97.86    3.40
   3   4  -4   98.17    3.38
   3  -4  -4  100.41    3.44
   3  -4  -3   32.39    0.90
   3  -4  -3   30.81    1.07
   3   4  -3   18.92    2.31
  -3  -4   3   18.65    0.76
  -3   4   3   29.07    1.03
  -3  -4   3   21.98    1.09
   3   4  -3   20.65    0.76
   3   4  -3   18.38    3.14
   3  -4  -3   29.28    1.15
   3   4  -3   25.75    1.12
   3  -4  -2   72.86    3.60
  -3   4   2   72.72    2.72
   3  -4  -2   79.09    2.69
   3  -4  -2   75.74    2.69
  -3   4   2   74.56    2.69
   3  -4  -2   77.94    2.67
   3   4  -2   64.37    4.25
   3  -4  -2   81.35    2.71
   3  -4  -2   61.47    2.98
   3   4  -2   74.55    3.12
   3   4  -2   89.15    2.74
   3  -4  -1  203.45    6.45
   3  -4  -1  205.73    6.54
   3   4  -1  167.87    7.19
  -3   4   1  208.30    6.43
  -3   4   1  199.27    6.41
   3  -4  -1  199.51    6.45
   3  -4  -1  205.18    6.48
   3   4  -1  161.75    6.67
   3   4  -1  187.71    6.45
   3  -4  -1  148.91    6.61
   3  -4  -1  195.25    7.00
   3  -4  -1  196.33    6.81
  -3   4   1  200.53    6.49
   3  -4   0  705.34   22.30
  -3   4   0  722.13   22.12
   3  -4   0  696.64   22.05
   3   4   0  626.60   22.58
  -3   4   0  651.77   22.01
   3  -4   0  714.38   22.13
  -3   4   0  716.37   22.16
  -3  -4   0  624.16   22.11
  -3   4   0  712.94   22.09
   3   4   0  729.18   22.69
   3   4   0  663.12   22.33
   3  -4   0  631.27   22.29
   3  -4   1    0.23    0.62
   3  -4   1    0.60    1.07
   3   4   1    0.25    1.09
  -3   4  -1    0.51    0.66
  -3  -4  -1    0.36    0.65
   3   4   1    0.76    1.44
  -3   4  -1   -0.08    0.68
   3  -4   1    0.86    1.07
   3   4   1    0.24    0.93
   3  -4   1    0.50    1.18
   3   4   1    1.21    1.14
  -3  -4  -2  136.50    4.63
   3  -4   2  145.83    4.65
   3   4   2  110.84    4.74
   3   4   2  118.22    5.02
   3   4   2  124.75    5.32
  -3   4  -2  134.63    4.59
  -3  -4  -2  118.79    4.58
   3  -4   2  144.81    4.90
   3   4   2  143.10    4.83
   3  -4   2  142.56    4.82
  -3   4  -2  128.77    4.51
   3  -4   3    6.88    0.99
  -3   4  -3    6.04    0.61
   3  -4   3    7.04    1.09
   3   4   3    4.38    1.02
   3  -4   3    6.64    0.74
  -3  -4  -3    5.65    0.74
  -3   4  -3    5.87    0.73
   3   4   3    5.68    1.96
   3   4   3    3.52    1.37
   3   4   3    6.77    1.10
   3  -4   3    5.68    1.21
  -3  -4  -3    4.29    0.92
  -3   4  -3    5.63    0.86
   3  -4   4    2.76    1.24
   3   4   4    2.63    1.12
   3   4   4    2.74    0.27
  -3   4  -4    3.06    0.57
   3  -4   4    2.52    0.39
   3  -4   4    3.33    0.45
   3  -4   4    3.18    0.61
  -3   4  -4    3.01    0.96
   3   4   4    2.06    0.55
  -3  -4  -4    2.56    0.99
  -3   4  -4    3.60    0.53
   3  -4   4    2.63    0.89
  -3   4  -4    3.54    0.49
   3  -4   4    5.13    1.14
   3   4   4    2.25    1.11
   3  -4   4    3.93    0.67
  -3  -4  -4    2.45    1.03
   3   4   4    2.40    1.13
  -3   4  -4    4.30    0.71
   3   4   4    3.37    1.93
  -3   4  -4    2.98    0.35
  -3   4  -4    3.25    0.39
  -3  -4  -4    2.45    0.42
   3  -4   4    3.44    0.38
  -3  -4  -5   12.11    1.29
  -3   4  -5    1.65    1.01
   3   4   5   11.03    1.49
   3  -4   5    2.61    1.44
   3   4   5   12.93    0.44
  -3   4  -5    1.26    0.70
   3  -4   5    1.86    0.50
   3  -4   5    3.62    0.55
   3  -4   5    2.91    0.75
  -3  -4  -5   11.52    1.33
   3   4   5   11.81    0.78
  -3   4  -5    1.64    1.12
  -3  -4  -5   12.75    0.62
   3  -4   5    3.41    1.10
   3  -4   5    2.25    1.26
  -3   4  -5    1.01    1.73
  -3  -4  -5   14.19    1.10
   3  -4   5    1.62    0.63
   3   4   5   12.35    0.65
  -3  -4  -5   12.77    0.59
  -3   4  -5    2.63    0.79
   3   4   5   13.95    2.28
  -3   4  -5    2.05    0.52
  -3  -4  -5   13.11    0.63
  -3   4  -6   27.77    1.90
   3   4   6   69.37    1.79
   3  -4   6   29.79    1.80
   3  -4   6   38.36    1.84
  -3  -4  -6   70.92    2.93
  -3   4  -6   25.92    2.32
   3  -4   6   27.91    1.98
   3   4   6   65.62    2.13
  -3  -4  -6   67.91    1.94
   3  -4   6   29.06    2.32
  -3  -4  -6   81.13    2.04
  -3   4  -6   30.05    1.83
   3   4   6   70.22    2.20
   3   4   6   70.68    2.04
  -3  -4  -6   77.04    1.87
  -3  -4  -6   70.57    1.87
   3   4   6   58.13    3.07
   3  -4   6   25.66    2.69
  -3  -4  -6   67.89    2.84
  -3   4  -6   27.26    2.35
  -3   4  -6   32.52    2.08
  -3  -4  -6   71.19    2.49
   3   4   6   69.44    3.93
  -3  -4  -7    1.86    0.51
  -3   4  -7    0.61    0.48
   3   4   7    2.42    0.91
   3   4   7    1.73    0.63
  -3  -4  -7    2.14    0.34
   3   4   7    1.50    0.83
   3  -4   7    0.68    0.86
  -3  -4  -7    1.60    0.34
   3  -4   7    1.06    0.39
   3  -4   7    0.71    0.36
   3   4   7    1.81    0.22
  -3   4  -7    1.10    0.52
  -3   4  -7    0.54    0.60
  -3  -4  -7    1.43    0.39
  -3   4  -8    4.37    0.42
  -3  -4  -8    2.41    0.41
   3   4   8    2.88    0.61
   3   4   8    1.72    0.86
  -3  -4  -8   -0.08    0.18
   3   4   8    1.79    0.76
   3  -4   8    5.42    0.81
  -3  -4  -8    2.10    0.27
  -3   4  -8    3.67    0.50
   3  -4   8    4.60    0.28
  -3   5   9   12.92    0.70
   3  -5  -9   10.33    0.53
  -3   5   9   12.12    0.80
  -3  -5   9   16.82    0.85
   3  -5  -9   11.99    0.52
   3  -5  -9   12.25    0.61
   3   5  -9   17.15    0.64
   3   5  -9   16.18    0.63
   3  -5  -9   11.55    0.60
   3   5  -9   15.64    0.61
   3  -5  -9   12.26    0.62
   3  -5  -8    0.30    0.46
   3  -5  -8    0.14    0.48
   3  -5  -8   -0.03    0.42
   3   5  -8    1.51    0.41
  -3   5   8    0.12    0.46
   3  -5  -8   -0.10    0.33
   3  -5  -8   -0.02    0.25
   3  -5  -8    0.11    0.30
   3   5  -8    1.66    0.82
   3   5  -8    0.81    0.49
   3  -5  -7    5.37    1.06
   3   5  -7    5.31    1.02
  -3  -5   7    6.07    1.17
  -3   5   7    5.89    1.26
   3   5  -7    7.79    0.80
   3   5  -7    6.42    1.00
   3  -5  -7    6.86    0.45
   3   5  -7    6.13    0.62
   3  -5  -7    5.71    0.48
  -3  -5   7    6.36    1.14
  -3   5   7    5.23    1.06
  -3   5   7    6.00    0.96
   3   5  -7    6.08    1.34
   3  -5  -7    7.73    0.44
   3  -5  -7    3.60    3.43
   3  -5  -7    5.70    0.74
   3  -5  -7    6.85    0.49
   3   5  -7    7.96    0.60
   3   5  -7    6.44    0.55
   3  -5  -7    6.19    0.53
   3  -5  -7    6.12    0.74
   3   5  -7    6.98    0.86
   3  -5  -7    7.41    0.80
   3  -5  -6    0.81    0.35
   3   5  -6    1.40    0.48
  -3   5   6    0.71    0.82
   3   5  -6    2.12    1.80
  -3   5   6    1.36    0.72
   3  -5  -6    1.11    0.53
   3   5  -6    1.84    1.26
   3   5  -6    0.73    3.24
   3   5  -6    1.41    0.43
   3   5  -6    1.53    0.73
   3  -5  -6    1.42    0.58
   3  -5  -6    1.66    0.60
   3   5  -6    1.77    0.63
   3  -5  -6    0.93    0.79
   3  -5  -6    1.45    0.42
   3   5  -6    2.06    0.86
  -3  -5   6    2.00    0.93
  -3   5   6    0.92    1.06
   3   5  -6    1.73    0.40
   3  -5  -5   42.61    1.63
   3   5  -5   47.54    1.86
   3  -5  -5   36.96    1.75
  -3   5   5   40.57    2.09
   3   5  -5   55.22    3.43
  -3   5   5   42.88    1.98
   3   5  -5   50.84    2.29
   3  -5  -5   37.75    1.89
   3   5  -5   56.90    4.73
   3   5  -5   66.82    1.75
   3   5  -5   62.28    1.76
   3  -5  -5   35.66    1.66
   3   5  -5   60.05    1.70
  -3   5   5   38.76    2.05
   3   5  -5   54.69    2.16
   3  -5  -5   40.32    2.08
  -3  -5   5   56.07    2.19
  -3   5   4    3.79    0.71
   3   5  -4    3.40    2.05
  -3   5   4    4.36    0.60
  -3  -5   4    3.20    0.59
   3  -5  -4    4.80    0.58
   3   5  -4    3.00    0.34
   3  -5  -4    4.46    0.32
   3  -5  -4    4.78    0.29
   3   5  -4    4.37    0.51
   3  -5  -4    4.88    0.70
   3   5  -4    3.32    0.64
  -3  -5   4    4.03    0.66
  -3   5   4    4.74    0.70
   3  -5  -3    0.34    0.43
   3   5  -3    1.32    2.79
   3   5  -3   -0.39    1.99
  -3   5   3    0.48    0.42
  -3  -5   3    0.27    0.46
   3   5  -3   -0.07    0.49
   3  -5  -3    0.01    0.52
  -3  -5   3   -0.05    0.56
   3  -5  -3    0.48    0.31
   3  -5  -2  225.19    7.21
   3  -5  -2  223.14    7.18
   3   5  -2  172.10    8.45
   3   5  -2  184.60    8.11
   3  -5  -2  222.75    7.24
  -3   5   2  222.39    7.20
   3  -5  -2  217.20    7.98
  -3   5   2  217.34    7.27
   3   5  -2  212.18    7.50
   3  -5  -2  172.77    7.35
   3  -5  -2  224.26    7.18
   3   5  -2  225.51    7.18
   3  -5  -1  410.67   12.94
   3  -5  -1  408.76   12.95
  -3   5   1  378.72   13.09
   3   5  -1  328.77   14.01
   3   5  -1  367.25   13.75
   3  -5  -1  395.72   13.04
  -3   5   1  429.89   12.93
  -3   5   1  414.52   12.91
   3  -5  -1  408.50   13.51
   3  -5  -1  416.63   13.33
  -3   5   1  418.96   13.02
  -3  -5   1  386.43   12.85
   3   5  -1  398.58   12.93
   3   5  -1  375.62   13.15
   3  -5  -1  318.51   13.07
   3  -5   0   19.79    0.83
   3  -5   0   18.89    0.96
   3  -5   0   13.64    1.24
   3   5   0   15.54    1.23
   3   5   0   18.43    1.91
  -3   5   0   17.55    0.74
  -3   5   0   17.51    0.77
  -3  -5   0   18.06    0.77
   3  -5   0   18.62    1.66
   3  -5   0   21.71    1.37
  -3   5   0   17.67    0.95
  -3   5   0   18.17    1.72
   3   5   0   20.13    1.83
  -3   5   0   17.31    0.88
  -3  -5   0   17.81    0.87
  -3   5   0   19.49    0.96
  -3  -5  -1   15.99    0.98
  -3   5  -1   20.09    1.01
   3   5   1   16.41    1.98
  -3   5  -1   19.63    1.25
  -3  -5  -1   13.93    1.08
   3  -5   1   22.45    1.18
   3   5   1   16.32    1.55
  -3   5  -1   18.31    0.68
   3  -5   1   22.63    1.41
  -3   5  -1   21.80    1.01
   3  -5   1   15.74    1.38
   3   5   1   18.24    1.44
   3   5   1   15.90    1.23
   3  -5   1   19.39    1.57
  -3   5  -2   15.75    0.98
   3   5   2   16.20    1.85
  -3   5  -2   13.83    0.86
  -3  -5  -2   13.84    0.98
   3   5   2   13.94    1.25
   3  -5   2   15.21    1.05
  -3  -5  -2   15.92    1.03
   3  -5   2   14.07    1.44
  -3   5  -2   14.56    0.89
   3  -5   2   12.66    1.37
   3   5   2   16.60    1.36
   3  -5   3   39.65    2.13
   3  -5   3   34.36    1.86
  -3   5  -3   34.90    1.59
   3   5   3   35.81    1.97
  -3  -5  -3   47.89    1.80
   3  -5   3   37.30    1.73
  -3   5  -3   35.44    1.75
   3   5   3   37.69    2.50
  -3  -5  -3   37.94    1.79
  -3   5  -3   36.01    1.63
   3   5   3   44.13    3.02
   3  -5   3   37.11    1.39
   3  -5   3   33.26    2.11
   3   5   3   41.66    2.09
  -3   5  -3   38.59    1.42
  -3   5  -3   36.92    1.44
  -3  -5  -4   46.14    1.71
  -3   5  -4   45.62    1.71
   3   5   4   42.80    2.44
   3  -5   4   43.02    2.57
   3   5   4   47.15    1.63
  -3   5  -4   47.86    1.81
   3  -5   4   53.74    1.75
   3   5   4   45.59    1.81
   3  -5   4   47.32    1.86
  -3   5  -4   47.06    1.76
   3  -5   4   52.12    2.56
   3  -5   4   47.10    2.26
  -3   5  -4   46.36    1.93
   3   5   4   40.44    2.41
   3   5   4   49.62    1.82
  -3  -5  -4   48.18    2.25
   3  -5   4   51.70    2.08
   3   5   4   47.59    1.72
  -3   5  -4   45.61    1.67
  -3   5  -4   42.79    2.20
  -3   5  -4   53.40    2.07
   3   5   4   37.70    2.65
   3   5   4   47.00    3.33
  -3  -5  -4   42.59    2.21
   3  -5   4   50.74    1.69
   3   5   5    0.16    1.29
  -3   5  -5    0.44    0.95
  -3  -5  -5   -0.09    1.00
   3  -5   5   -0.52    1.38
   3   5   5    0.12    0.23
  -3   5  -5    0.44    0.67
   3  -5   5    0.32    0.42
   3  -5   5    0.18    0.46
   3   5   5    0.19    0.66
  -3   5  -5    0.33    1.05
  -3  -5  -5   -0.28    1.14
   3  -5   5   -0.21    0.71
  -3   5  -5   -0.04    0.54
   3  -5   5   -0.45    1.02
   3  -5   5    1.67    1.31
  -3   5  -5    1.53    2.01
  -3  -5  -5    0.98    1.12
   3  -5   5   -0.39    0.59
   3   5   5   -0.17    0.61
  -3  -5  -5    0.03    0.49
  -3   5  -5    0.51    0.46
  -3  -5  -5   -0.05    0.46
  -3   5  -5    0.38    0.64
   3   5   5   -0.21    2.12
   3  -5   6  127.14    4.58
   3  -5   6  122.82    5.05
  -3  -5  -6   85.03    4.34
  -3   5  -6  139.77    4.66
   3   5   6   71.91    4.50
  -3   5  -6  154.24    4.26
  -3  -5  -6   94.14    4.11
   3   5   6   77.34    5.20
   3   5   6   92.72    3.79
  -3  -5  -6   97.88    3.70
   3  -5   6  142.18    4.04
  -3  -5  -6   94.44    4.44
   3   5   6   84.58    3.84
   3  -5   6  164.63    3.82
  -3   5  -6  144.60    3.92
   3  -5   6  153.87    3.81
   3   5   6   84.23    3.61
  -3  -5  -6  101.74    3.77
  -3   5  -6  148.78    3.85
   3   5   7    0.66    0.61
  -3  -5  -7    0.50    0.33
   3   5   7    0.65    0.77
   3  -5   7    1.18    0.83
  -3  -5  -7    0.43    0.32
   3  -5   7    1.34    0.37
  -3  -5  -7    0.54    0.46
  -3   5  -7    1.32    0.44
   3  -5   7    1.62    0.37
  -3   5  -7    1.48    0.56
   3   5   8    0.61    0.56
   3   5   8    0.87    0.83
  -3  -5  -8    0.37    0.22
   3  -5   8    0.67    0.69
   3   5   8    0.13    0.68
  -3  -5  -8    0.47    0.25
  -3  -5  -8    0.50    0.34
  -3   5  -8    0.80    0.32
   3  -5   8    0.65    0.23
  -3   5  -8    0.47    0.34
   3   6  -9    8.39    0.42
   3  -6  -9    2.41    0.36
   3   6  -9    8.20    0.42
   3   6  -9    4.36    0.32
   3  -6  -9    2.72    0.35
   3  -6  -9    2.43    0.36
  -3   6   9    3.72    0.66
  -3   6   9    3.27    0.50
   3  -6  -9    1.73    0.31
  -3   6   9    0.29    0.46
  -3  -6   9    9.57    0.67
   3  -6  -9    2.43    0.31
   3   6  -9    8.77    0.48
   3   6  -9   -0.09    0.47
   3   6  -8   -0.05    0.83
   3  -6  -8    2.94    0.34
   3   6  -8    0.48    0.43
   3   6  -8    1.31    0.44
   3  -6  -8    1.97    0.45
   3  -6  -8    1.69    0.45
  -3   6   8    2.38    0.67
  -3   6   8    2.96    0.51
   3  -6  -8    2.50    0.31
   3  -6  -8    1.94    0.36
   3   6  -8    0.56    0.36
   3  -6  -8    2.17    0.40
   3   6  -8    0.41    0.48
   3  -6  -7   -0.13    0.38
   3   6  -7    3.18    0.42
   3   6  -7    2.99    0.86
   3  -6  -7    0.50    0.81
  -3   6   7    1.53    1.08
  -3  -6   7    2.96    1.03
   3   6  -7    2.91    0.70
   3   6  -7    2.16    0.90
   3  -6  -7   -0.19    0.62
   3   6  -7    2.97    0.52
  -3  -6   7    2.75    0.99
  -3   6   7    0.36    0.98
  -3  -6   7    1.73    1.25
  -3   6   7    0.41    0.79
   3   6  -7    1.59    1.42
  -3   6   7    0.30    0.30
  -3   6   7    0.24    0.45
   3  -6  -7    0.14    0.32
   3  -6  -7    0.12    0.37
   3   6  -7    4.34    0.52
   3  -6  -7    1.30    3.29
  -3   6   7    0.14    0.30
   3   6  -6    1.64    0.94
   3  -6  -6    3.57    0.35
   3   6  -6    1.26    0.72
   3  -6  -6    2.57    0.60
   3   6  -6    1.41    0.45
  -3  -6   6    0.61    0.88
  -3   6   6    2.91    0.95
   3   6  -6    0.85    1.90
  -3   6   6    3.79    0.81
   3   6  -6    1.50    1.43
   3  -6  -6    2.76    0.60
   3  -6  -6    3.70    0.36
   3   6  -6    0.78    0.41
   3   6  -6    0.61    3.11
   3  -6  -6    2.72    0.84
   3  -6  -6    2.66    0.41
   3   6  -6    0.96    0.37
   3   6  -6    1.22    0.80
  -3  -6   6   -0.08    0.87
  -3   6   6    3.09    1.09
   3  -6  -5   33.09    1.79
  -3   6   5   32.93    1.86
  -3  -6   5   40.97    1.88
   3   6  -5   43.74    1.88
   3   6  -5   52.69    1.59
   3   6  -5   38.71    1.75
   3  -6  -5   38.24    1.39
   3  -6  -5   32.24    1.48
   3   6  -5   40.78    1.61
   3  -6  -5   32.29    1.67
   3   6  -5   48.46    1.50
  -3   6   5   32.64    1.89
   3   6  -5   42.41    3.31
  -3   6   5   35.07    1.78
   3   6  -5   41.10    2.16
   3  -6  -5   31.92    1.67
   3  -6  -5   34.96    1.40
   3   6  -5   55.23    1.51
   3  -6  -5   36.70    1.41
   3   6  -5   41.40    4.31
   3   6  -5   45.54    1.44
   3  -6  -5   34.10    1.42
  -3   6   4    8.92    0.83
   3   6  -4   13.56    0.89
   3  -6  -4    7.74    0.82
  -3  -6   4   11.92    0.82
   3   6  -4   13.73    0.69
   3   6  -4   10.22    0.86
   3   6  -4   13.98    0.56
  -3  -6   4   17.29    0.99
   3   6  -4   15.20    2.46
  -3   6   4    9.22    0.81
   3  -6  -4    8.76    0.78
   3   6  -4   10.51    1.34
   3   6  -4   10.80    3.64
   3  -6  -4    8.51    0.49
  -3   6   4    8.59    0.51
   3   6  -4   13.76    3.37
   3   6  -4   16.60    0.57
   3  -6  -4    9.45    0.50
   3  -6  -4    9.39    0.78
  -3   6   4    7.85    0.51
   3  -6  -4   10.23    0.47
   3  -6  -3   61.82    3.84
  -3  -6   3   72.60    2.77
  -3  -6   3   81.50    3.19
   3   6  -3   67.50    4.17
  -3   6   3   87.97    3.00
   3  -6  -3   81.50    2.86
   3  -6  -3   86.43    2.92
   3   6  -3   70.21    4.76
  -3  -6   3   81.83    2.90
  -3   6   3   80.36    2.88
   3  -6  -3   87.12    2.93
   3   6  -3   89.15    2.94
  -3  -6   2  756.90   25.87
   3  -6  -2  729.98   26.56
  -3   6   2  802.56   26.04
   3  -6  -2  809.44   25.93
   3  -6  -2  778.33   25.98
   3   6  -2  704.76   26.84
  -3   6   2  847.81   25.94
  -3   6   2  823.82   25.90
   3  -6  -2  806.50   25.91
   3   6  -2  640.54   27.03
   3  -6  -2  827.77   25.88
   3   6  -2  819.88   25.89
   3  -6  -1   56.27    2.57
   3  -6  -1   57.72    2.91
  -3   6   1   55.92    2.12
  -3  -6   1   51.07    1.89
   3  -6  -1   55.26    2.00
   3   6  -1   51.97    3.20
   3  -6  -1   56.16    2.17
  -3   6   1   57.37    1.96
  -3   6   1   59.96    1.98
   3  -6  -1   53.64    2.00
  -3   6   1   52.78    2.23
   3   6  -1   52.97    2.20
  -3  -6   0   66.92    2.38
   3  -6   0   67.00    3.19
   3  -6   0   71.07    2.92
  -3   6   0   65.10    2.50
  -3  -6   0   68.50    2.53
   3  -6   0   64.48    2.36
   3   6   0   67.91    3.41
  -3   6   0   64.62    2.30
  -3   6   0   57.32    2.27
   3  -6   0   63.31    2.48
  -3  -6   0   78.36    2.22
  -3   6   0   59.57    3.10
  -3  -6   0   66.66    2.36
  -3   6   0   70.91    2.38
   3   6   0   78.11    3.36
   3  -6   0   46.23    2.49
   3   6   0   59.50    2.57
  -3  -6  -1  117.75    3.95
   3  -6   1  123.54    4.03
   3   6   1  104.38    4.37
  -3   6  -1   99.82    3.52
  -3   6  -1  108.13    3.61
   3   6   1  131.33    4.88
   3   6   1  119.77    4.78
  -3   6  -1  120.20    3.74
  -3   6  -1  112.66    4.12
  -3  -6  -1   98.61    3.71
   3  -6   1  101.97    4.07
   3   6   1  115.13    4.10
   3  -6   1  144.52    4.31
  -3   6  -1  122.52    3.90
  -3   6  -2    2.67    0.59
   3  -6   2    1.76    1.06
   3  -6   2    2.27    1.34
  -3   6  -2    2.69    0.22
   3  -6   2    3.47    0.81
   3   6   2    0.92    1.68
  -3   6  -2    2.65    0.57
   3   6   2    1.02    0.99
   3  -6   2    2.69    1.11
   3  -6   2    2.94    1.30
   3   6   2    1.50    1.16
  -3  -6  -2    0.60    0.63
  -3   6  -2    2.27    0.67
   3  -6   3    3.87    1.28
   3   6   3    2.68    1.17
  -3   6  -3    5.85    0.59
   3   6   3    4.82    0.31
  -3   6  -3    5.26    0.51
   3  -6   3    5.39    0.48
  -3   6  -3    4.81    0.85
  -3  -6  -3    4.81    0.87
  -3   6  -3    5.91    0.70
   3   6   3    4.70    1.11
   3  -6   3    6.92    1.47
   3   6   3    4.95    0.60
   3  -6   3    5.62    0.86
  -3  -6  -3    6.09    0.88
   3   6   3    4.51    0.42
  -3   6  -3    4.83    0.34
  -3   6  -3    5.21    0.67
   3   6   3    5.69    1.78
   3  -6   3    5.61    0.41
  -3   6  -3    5.64    0.34
  -3  -6  -4    0.54    0.36
  -3   6  -4    1.19    0.35
  -3   6  -4    0.99    0.81
   3   6   4    0.14    1.19
   3  -6   4    1.02    1.31
  -3  -6  -4   -0.12    0.82
  -3   6  -4    0.78    0.59
   3   6   4    0.30    0.22
   3  -6   4    0.84    0.43
   3   6   4    0.39    0.58
   3  -6   4    0.89    0.63
  -3  -6  -4    0.07    0.87
  -3   6  -4    0.51    0.89
   3  -6   4    2.16    1.15
  -3   6  -4    1.07    0.53
  -3   6  -4    0.66    0.45
   3  -6   4   -0.33    1.37
   3  -6   4    0.78    0.65
  -3  -6  -4    0.75    1.31
   3   6   4    0.41    0.36
   3   6   4    0.18    0.54
  -3   6  -4    0.89    0.32
   3   6   4   -0.13    2.28
   3  -6   4    0.96    0.34
  -3   6  -4    0.82    0.61
   3   6   4    0.54    1.59
  -3   6  -4    0.85    0.29
   3   6   5   28.70    2.23
   3  -6   5   20.45    2.13
  -3  -6  -5   30.86    1.87
  -3   6  -5   27.89    1.83
   3   6   5   33.40    1.14
   3  -6   5   26.17    1.27
  -3   6  -5   28.70    1.41
   3  -6   5   32.27    1.30
   3   6   5   31.53    1.44
  -3  -6  -5   30.39    1.92
  -3   6  -5   27.69    1.85
   3  -6   5   24.46    1.42
  -3   6  -5   29.71    1.36
   3  -6   5   26.00    1.93
   3  -6   5   24.41    2.23
  -3   6  -5   22.31    3.14
   3   6   5   33.27    1.48
   3  -6   5   27.41    1.55
  -3  -6  -5   36.12    1.88
   3   6   5   36.04    1.33
  -3  -6  -5   39.81    1.24
  -3  -6  -5   39.64    1.30
  -3   6  -5   29.68    1.24
   3   6   5   35.20    3.13
  -3   6  -5   29.64    1.56
  -3   6  -5   28.94    1.26
  -3  -6  -5   36.25    1.30
  -3   6  -6   48.98    1.77
   3  -6   6   46.50    2.53
   3  -6   6   37.05    2.76
  -3   6  -6   49.27    1.63
  -3  -6  -6   40.90    1.61
   3   6   6   40.44    1.88
  -3   6  -6   48.01    1.80
   3  -6   6   52.95    1.66
   3   6   6   34.83    1.44
   3  -6   6   56.78    1.64
   3  -6   6   46.50    1.88
   3   6   6   33.89    1.76
  -3  -6  -6   33.68    1.79
  -3  -6  -6   42.65    1.57
   3   6   6   33.35    2.54
  -3  -6  -6   32.72    2.12
  -3   6  -6   45.08    2.28
   3  -6   6   41.12    2.78
   3  -6   6   43.24    3.04
  -3   6  -6   47.44    1.93
  -3  -6  -6   36.77    1.98
   3   6   6   38.89    3.34
  -3   6  -7    1.11    0.58
   3   6   7    1.48    0.63
  -3  -6  -7    1.28    0.35
   3   6   7    1.02    0.74
   3  -6   7    1.17    0.76
   3  -6   7    1.27    0.35
  -3  -6  -7    0.81    0.40
  -3   6  -7    1.20    0.40
   3  -6   7    1.03    0.37
  -3   6  -7    0.73    0.56
  -3   6  -8    0.98    0.43
   3   6   8    2.86    0.59
  -3  -6  -8    2.47    0.25
   3  -6   8    0.95    0.61
   3   6   8    0.03    0.50
  -3  -6  -8    2.50    0.26
  -3   6  -8    0.91    0.37
   3  -6   8    0.98    0.24
  -3  -6  -8    1.68    0.29
  -3   6  -8   -0.06    0.21
  -3   7   9   11.96    0.71
  -3   7   9   12.23    0.56
   3  -7  -9    9.82    0.36
   3  -7  -9   11.66    0.36
   3   7  -9    3.77    0.57
   3   7  -8    3.72    0.51
  -3   7   8    6.60    0.39
  -3   7   8    8.30    0.72
  -3   7   8    8.27    0.60
  -3   7   8    6.79    0.40
   3  -7  -8    8.19    0.42
   3  -7  -8    7.93    0.47
  -3   7   8    7.62    0.61
  -3  -7   8    4.98    0.62
   3   7  -8    4.13    0.91
   3   7  -8    3.90    0.39
   3  -7  -8    7.19    0.44
   3   7  -8    4.12    0.45
   3  -7  -8    6.25    0.44
   3  -7  -8    5.41    0.44
   3   7  -8    4.70    0.46
   3  -7  -7    0.30    0.36
   3   7  -7    1.19    0.36
   3   7  -7    1.14    0.77
   3   7  -7    1.16    0.67
   3   7  -7    1.05    0.95
   3  -7  -7    0.22    0.35
  -3  -7   7    1.80    1.00
   3   7  -7    0.95    0.50
  -3   7   7    0.80    0.93
  -3   7   7   -0.03    0.79
  -3  -7   7    0.73    1.36
   3  -7  -7    0.12    3.29
  -3   7   7   -0.56    2.74
  -3   7   7    0.45    2.45
  -3   7   7    0.81    0.32
  -3   7   7    0.38    0.61
   3  -7  -7    0.14    0.34
   3   7  -7    1.42    0.48
   3   7  -7    1.28    0.43
   3  -7  -7    0.40    0.39
   3  -7  -7    0.47    0.38
   3   7  -7    1.60    0.43
  -3   7   7    0.34    0.33
   3  -7  -6    1.77    0.36
   3  -7  -6    1.72    0.74
   3   7  -6    2.76    0.80
  -3   7   6    1.28    0.97
  -3  -7   6    3.16    0.90
   3   7  -6    2.33    0.92
   3  -7  -6    1.72    0.36
   3  -7  -6    1.23    0.54
   3   7  -6    3.50    0.73
   3  -7  -6    2.13    0.64
   3   7  -6    3.32    0.48
  -3  -7   6    2.84    1.00
  -3   7   6    1.12    0.84
   3   7  -6    3.24    2.07
  -3   7   6    1.54    0.79
   3   7  -6    2.25    1.73
   3  -7  -6    1.61    0.61
  -3   7   6    1.29    0.34
   3   7  -6    3.15    0.49
   3  -7  -6    1.77    0.36
   3  -7  -6    1.97    0.40
   3  -7  -6    1.87    0.40
   3  -7  -6    1.54    0.39
   3   7  -6    3.23    0.37
  -3   7   6    1.47    0.35
   3   7  -5   35.14    1.79
  -3   7   5   56.21    2.32
  -3  -7   5   29.84    2.10
   3  -7  -5   59.85    2.28
   3   7  -5   31.24    2.08
   3   7  -5   29.09    2.06
   3   7  -5   55.05    1.98
   3  -7  -5   69.18    1.85
   3  -7  -5   70.87    2.29
   3   7  -5   38.43    1.94
   3   7  -5   48.55    1.87
  -3  -7   5   38.59    2.24
  -3   7   5   65.05    2.51
  -3   7   5   67.83    2.39
   3   7  -5   26.97    3.31
   3  -7  -5   68.50    2.29
   3   7  -5   42.16    2.57
   3  -7  -5   78.50    1.89
  -3   7   5   65.49    1.87
   3   7  -5   35.63    1.84
   3  -7  -5   67.27    1.88
   3   7  -5   34.09    4.43
  -3   7   5   67.47    1.88
   3  -7  -4    1.35    0.56
  -3   7   4    1.81    0.67
  -3  -7   4    2.08    0.54
   3   7  -4    2.61    0.60
   3   7  -4    1.87    0.47
  -3  -7   4    2.19    0.74
   3   7  -4    1.71    0.34
  -3   7   4    1.97    0.62
   3   7  -4    1.47    2.16
   3  -7  -4    1.97    0.58
  -3  -7   4    1.97    0.68
   3   7  -4    0.64    1.36
   3   7  -4    0.08    4.55
  -3   7   4    2.22    0.33
   3   7  -4    1.21    3.07
   3   7  -4    2.07    0.34
   3  -7  -4    2.05    0.31
   3  -7  -4    1.85    0.28
   3  -7  -4    2.74    0.58
   3  -7  -4    2.15    0.28
  -3   7   4    2.19    0.32
  -3  -7   3    4.75    0.65
   3  -7  -3    4.07    1.89
   3   7  -3    4.73    2.91
   3   7  -3    3.65    0.36
   3  -7  -3    6.14    0.66
  -3  -7   3    3.72    0.85
  -3   7   3    5.53    0.81
   3  -7  -3    5.21    0.62
  -3  -7   3    4.19    0.48
  -3   7   3    5.12    0.53
   3   7  -3    4.52    0.52
   3  -7  -3    5.41    0.52
   3  -7  -3    5.28    0.58
   3  -7  -2   35.13    1.60
  -3   7   2   38.21    1.52
   3   7  -2   27.02    2.82
  -3   7   2   37.61    1.43
   3  -7  -2   38.04    1.45
   3   7  -2   30.16    3.43
  -3   7   2   37.49    2.21
  -3  -7   2   32.48    1.38
   3  -7  -2   36.13    1.48
   3  -7  -2   33.01    2.58
  -3  -7   2   31.65    1.38
   3   7  -2   34.95    1.34
   3  -7  -2   36.60    1.38
  -3  -7   2   32.81    1.32
  -3   7   2   34.71    1.30
   3  -7  -1  112.79    3.71
  -3   7   1  109.98    4.86
  -3  -7   1   88.15    3.56
  -3   7   1  103.84    3.60
  -3   7   1  102.14    3.87
   3  -7  -1  113.17    3.70
  -3  -7   1  117.01    3.77
   3  -7  -1  117.41    4.63
   3  -7  -1  114.61    4.26
  -3  -7   1  107.92    3.79
  -3  -7   1  100.64    3.58
  -3   7   1  109.58    3.85
   3   7  -1  106.08    4.96
  -3   7   1  117.70    3.68
   3  -7  -1  100.73    3.85
  -3   7   1  112.72    3.64
  -3   7   0   18.83    0.82
   3   7   0   18.73    2.27
   3  -7   0   19.10    1.25
  -3   7   0   19.09    0.82
   3  -7   0   22.29    1.10
  -3   7   0   17.75    0.79
  -3  -7   0   17.15    0.78
  -3   7   0   20.96    2.03
   3   7   0   21.39    2.06
   3  -7   0   19.98    0.91
  -3  -7   0   19.43    1.09
   3  -7   0   20.55    2.08
  -3   7   0   17.69    1.12
   3  -7   0   23.18    1.66
  -3  -7   0   19.66    1.02
   3   7   0   17.33    1.06
   3  -7   0   14.26    1.05
   3   7   1  151.87    6.06
  -3   7  -1  161.91    5.16
  -3  -7  -1  134.82    5.20
  -3   7  -1  150.40    5.22
   3   7   1  195.93    6.60
  -3   7  -1  166.36    5.40
   3   7   1  176.61    6.52
  -3   7  -1  154.10    5.77
  -3  -7  -1  163.66    5.18
   3  -7   1  122.27    5.42
   3   7   1  143.33    5.49
   3  -7   1  213.94    6.04
  -3   7  -1  168.04    5.51
   3  -7   1  170.23    5.65
  -3  -7  -1  163.92    5.49
  -3   7  -2   12.87    0.71
   3   7   2    7.71    0.47
   3  -7   2   11.72    0.64
   3  -7   2   12.17    1.43
  -3   7  -2   13.26    0.94
  -3   7  -2   12.57    0.51
  -3   7  -2   12.92    0.52
   3  -7   2   16.11    0.63
   3  -7   2   15.40    1.16
  -3   7  -2   12.81    0.53
  -3  -7  -2    6.96    0.78
  -3   7  -2   10.25    0.80
  -3   7  -2   13.81    0.87
   3   7   2   10.50    2.20
   3   7   2    9.75    2.28
   3  -7   2    9.63    1.25
   3  -7   2   11.44    1.36
   3   7   2    7.75    1.07
   3   7   2    7.63    1.28
  -3   7  -3   44.45    1.52
   3   7   3   30.51    1.38
   3  -7   3   44.72    1.53
  -3   7  -3   39.57    1.82
  -3   7  -3   47.81    1.89
   3  -7   3   47.01    2.66
  -3   7  -3   45.39    1.42
  -3   7  -3   47.97    1.44
   3  -7   3   48.22    1.48
   3   7   3   36.09    1.60
  -3  -7  -3   37.24    1.94
   3  -7   3   48.05    2.04
   3   7   3   32.47    1.46
  -3   7  -3   48.14    1.44
  -3   7  -3   41.70    1.44
  -3  -7  -3   28.59    1.74
   3   7   3   32.58    2.85
  -3   7  -3   44.81    1.80
  -3  -7  -3   28.97    1.72
  -3   7  -3   40.54    1.83
   3   7   3   31.17    2.13
   3  -7   3   36.43    2.22
   3  -7   3   38.32    2.41
   3   7   3   34.35    2.34
  -3   7  -4    6.91    0.50
   3  -7   4    8.93    1.69
   3   7   4    8.60    1.70
  -3  -7  -4    8.97    0.96
   3   7   4    8.87    1.45
  -3   7  -4    6.97    0.97
   3  -7   4    5.10    1.42
  -3   7  -4    6.49    0.73
   3   7   4    8.96    0.40
   3  -7   4    7.84    0.60
  -3  -7  -4    7.54    1.04
  -3   7  -4    5.52    1.00
   3   7   4    8.73    0.74
  -3   7  -4    6.68    0.78
  -3   7  -4    6.98    0.65
  -3   7  -4    5.69    2.69
   3  -7   4    6.97    1.71
   3   7   4    9.58    0.76
   3  -7   4    7.35    0.91
  -3  -7  -4   11.80    1.67
   3   7   4    8.81    0.56
  -3   7  -4    6.43    0.49
  -3  -7  -4   11.11    0.49
  -3   7  -4    7.21    0.80
   3   7   4    6.49    1.91
  -3   7  -4    7.18    0.47
   3  -7   4    7.53    0.52
   3   7   5    0.15    0.21
   3  -7   5    0.37    0.49
  -3   7  -5    0.61    0.71
   3  -7   5    0.68    0.47
  -3  -7  -5    0.18    0.36
   3   7   5    0.09    0.65
  -3  -7  -5    0.30    0.94
   3  -7   5    0.01    0.71
  -3  -7  -5   -0.13    0.47
  -3   7  -5    0.36    0.57
   3  -7   5   -0.15    1.27
   3  -7   5   -0.38    1.66
  -3   7  -5    1.53    2.38
   3  -7   5    0.90    0.61
  -3  -7  -5    1.23    1.16
   3   7   5   -0.24    0.70
   3   7   5    0.21    0.49
  -3   7  -5    0.50    0.37
   3   7   5   -0.96    2.33
  -3  -7  -5    0.44    0.72
  -3   7  -5    0.66    0.57
  -3  -7  -5    0.09    0.37
  -3   7  -5    0.57    0.39
  -3  -7  -5    0.27    0.78
   3  -7   5    0.79    1.38
  -3   7  -5    0.94    0.86
   3   7   5    0.56    1.29
   3   7   5   -0.15    1.57
  -3   7  -6   46.57    2.17
   3  -7   6   37.44    2.74
   3  -7   6   34.27    3.10
  -3   7  -6   39.01    2.05
  -3  -7  -6   72.10    2.13
   3   7   6   71.22    2.43
   3   7   6   74.56    2.27
  -3  -7  -6   81.72    2.17
  -3  -7  -6   60.41    2.35
   3   7   6   62.59    2.31
   3  -7   6   42.00    2.25
  -3  -7  -6   86.38    2.14
   3  -7   6   52.23    2.10
   3  -7   6   44.90    2.10
  -3   7  -6   46.11    2.22
   3   7   6   66.38    1.99
   3   7   6   71.33    4.31
  -3  -7  -6   67.35    2.63
  -3  -7  -7    2.18    0.35
  -3   7  -7    0.60    0.29
   3   7   7    2.98    0.87
  -3  -7  -7    2.29    0.37
   3   7   7    2.03    0.62
   3  -7   7    0.66    0.69
   3  -7   7    0.47    0.32
  -3   7  -7    1.03    0.53
   3  -7   7    0.75    0.36
  -3   7  -7    0.31    0.55
  -3   7  -8    0.16    0.35
   3  -7   8    0.21    0.21
   3   7   8    0.02    0.72
   3   7   8    0.01    0.53
  -3   7  -8    0.40    0.37
  -3  -7  -8    0.15    0.21
  -3   8   9   41.35    1.59
   3  -8  -9   40.67    1.41
   3   8  -8    4.59    0.87
   3  -8  -8    0.68    0.31
  -3   8   8    0.40    0.60
  -3   8   8    0.43    0.30
   3  -8  -8    0.54    0.30
   3   8  -8    3.59    0.43
  -3   8   8    0.72    0.30
   3   8  -7   49.92    1.99
   3   8  -7   53.01    2.00
   3   8  -7   54.04    2.00
   3   8  -7   56.48    2.47
   3  -8  -7   67.39    2.05
   3  -8  -7   56.09    2.39
  -3  -8   7   46.86    2.88
  -3  -8   7   58.86    2.73
   3   8  -7   54.07    2.08
  -3   8   7   49.53    2.63
  -3   8   7   50.26    2.83
  -3   8   7   64.15    2.20
  -3   8   7   63.49    2.11
  -3   8   7   60.22    2.04
   3  -8  -7   63.57    2.07
   3   8  -7   65.60    2.14
   3  -8  -7   66.40    2.06
   3  -8  -7   32.41    4.72
  -3   8   7   47.81    4.24
  -3   8   7   56.57    4.25
  -3   8   7   58.49    2.04
   3   8  -6    8.10    0.53
   3   8  -6    8.05    0.52
   3   8  -6    7.34    1.16
   3   8  -6   10.51    0.81
   3  -8  -6   10.52    0.48
   3  -8  -6   11.68    0.55
   3  -8  -6   10.15    0.47
   3  -8  -6   10.09    0.91
   3   8  -6    7.80    0.62
  -3  -8   6    6.71    1.15
  -3  -8   6    7.25    1.56
   3   8  -6    4.37    2.15
  -3   8   6    9.79    1.09
  -3   8   6    9.68    1.23
   3   8  -6    7.28    2.03
   3  -8  -6    9.59    0.91
  -3   8   6   10.49    0.57
   3   8  -6    7.70    0.63
   3  -8  -6   12.28    0.58
   3  -8  -6   10.75    0.59
  -3   8   6   11.59    3.26
  -3   8   6   11.93    2.85
  -3   8   6   10.78    0.58
   3   8  -5  154.15    6.44
   3   8  -5  222.78    6.29
   3  -8  -5  187.55    6.15
   3  -8  -5  170.96    6.48
  -3  -8   5  175.46    6.98
   3   8  -5  191.08    6.19
  -3  -8   5  173.88    6.61
   3   8  -5  156.76    8.01
  -3   8   5  174.30    6.61
   3   8  -5  184.66    6.82
   3  -8  -5  179.15    6.52
  -3   8   5  190.89    6.19
   3  -8  -5  196.81    6.18
   3  -8  -5  188.01    6.17
  -3   8   5  160.54    7.94
  -3   8   5  187.06    6.19
  -3   8   4    5.20    0.68
   3   8  -4    3.69    0.52
   3   8  -4    5.38    0.57
   3  -8  -4    5.35    0.37
   3  -8  -4    5.98    0.68
   3   8  -4    4.60    0.40
  -3  -8   4    4.52    0.79
  -3   8   4    5.53    0.92
  -3  -8   4    3.32    1.20
   3   8  -4    4.84    2.53
   3   8  -4    4.27    1.61
  -3  -8   4    3.39    0.89
  -3   8   4    5.25    0.42
   3  -8  -4    5.69    0.39
   3   8  -4    4.70    3.15
  -3   8   4    4.76    2.11
  -3   8   4    6.27    0.42
   3   8  -3   47.88    1.94
   3   8  -3   54.82    1.87
   3   8  -3   43.58    2.06
   3  -8  -3   53.83    1.79
   3  -8  -3   54.47    2.09
  -3   8   3   56.68    2.26
  -3   8   3   54.13    2.13
  -3  -8   3   52.33    2.45
   3  -8  -3   50.80    2.13
   3   8  -3   45.38    2.43
   3  -8  -3   54.15    2.14
  -3   8   3   54.03    1.85
   3  -8  -3   57.74    1.82
  -3  -8   3   46.33    2.37
   3  -8  -3   39.03    3.14
  -3  -8   3   44.45    2.05
  -3   8   3   52.38    3.20
  -3   8   3   55.22    1.85
   3   8  -2  186.24    6.80
   3  -8  -2  202.77    6.86
  -3  -8   2  206.94    6.84
   3  -8  -2  209.54    6.90
  -3   8   2  210.64    6.66
   3  -8  -2  201.44    6.64
   3  -8  -2  194.82    7.80
  -3  -8   2  193.42    6.83
  -3  -8   2  193.89    7.03
  -3   8   2  211.41    6.66
   3  -8  -2  193.50    7.00
  -3   8   2  214.37    6.93
   3   8  -2  171.92    8.06
  -3   8   2  213.14    6.87
  -3   8   2  191.30    8.27
  -3   8   2  206.88    7.50
  -3   8   1  759.17   25.35
  -3   8   1  694.98   24.32
  -3  -8   1  733.75   24.25
   3  -8  -1  796.45   24.22
  -3   8   1  813.96   24.19
   3   8  -1  647.36   25.27
   3  -8  -1  752.53   24.41
  -3   8   1  808.45   24.17
   3  -8  -1  773.83   25.05
  -3  -8   1  721.40   24.32
  -3  -8   1  638.91   24.09
  -3   8   1  769.35   24.42
   3  -8  -1  758.43   24.72
   3  -8  -1  781.19   24.24
  -3   8   0   97.26    4.48
   3   8   0   81.06    4.56
  -3   8   0   99.91    3.39
   3  -8   0   94.32    3.76
  -3   8   0   96.07    3.34
  -3  -8   0   94.08    3.60
   3  -8   0  103.79    3.47
   3  -8   0  121.55    4.32
   3  -8   0  113.87    4.60
  -3  -8   0   89.20    3.56
   3  -8   0  108.05    3.64
   3  -8   1   98.26    3.82
   3  -8   1   93.75    4.17
  -3   8  -1   89.54    3.33
   3   8   1   71.49    3.82
  -3   8  -1   78.51    2.87
   3  -8   1   84.06    2.96
  -3  -8  -1   85.72    3.25
   3  -8   1   87.70    3.44
  -3   8  -1   77.49    3.66
   3   8   1   85.31    4.43
   3   8   1   92.42    4.38
  -3  -8  -1   85.56    2.90
   3   8   1   77.71    2.80
   3  -8   1  108.67    2.91
  -3   8  -1   83.91    2.81
   3   8   2   41.83    1.22
   3   8   2   34.02    1.03
  -3   8  -2   30.97    1.19
   3  -8   2   24.54    1.12
  -3  -8  -2   33.89    1.21
  -3   8  -2   20.84    1.15
   3  -8   2   31.80    2.10
  -3   8  -2   25.23    1.48
   3  -8   2   32.17    1.13
  -3   8  -2   27.23    1.04
  -3   8  -2   27.70    1.01
   3  -8   2   26.72    1.67
  -3  -8  -2   36.24    1.61
  -3   8  -2   26.29    1.04
  -3   8  -2   22.65    1.02
   3  -8   2   28.73    1.05
   3   8   2   33.52    2.92
  -3   8  -2   23.92    1.34
   3   8   2   38.32    3.06
  -3   8  -2   20.73    1.16
   3   8   2   26.14    1.54
  -3   8  -3    8.61    0.73
   3   8   3    3.67    0.92
   3   8   3    4.05    1.15
   3   8   3    3.67    0.34
   3  -8   3    9.48    0.57
  -3   8  -3    6.88    0.69
  -3  -8  -3    3.82    0.51
   3  -8   3    9.40    1.52
  -3   8  -3    8.14    0.53
  -3   8  -3    9.51    0.94
   3  -8   3    8.12    1.87
  -3  -8  -3    4.83    1.18
   3  -8   3   10.49    1.12
   3   8   3    3.64    0.46
  -3   8  -3    8.74    0.44
   3   8   3    3.02    0.70
  -3  -8  -3    3.64    0.38
  -3   8  -3    8.31    0.44
   3   8   3    3.64    2.09
  -3   8  -3    8.51    0.78
   3   8   3    4.83    2.47
   3  -8   3    9.14    0.49
  -3   8  -3    8.88    0.43
  -3   8  -3    8.57    0.42
  -3   8  -4   14.10    1.07
   3   8   4   12.37    1.71
   3   8   4   11.76    0.54
  -3   8  -4   13.48    0.92
   3  -8   4   14.32    0.75
  -3  -8  -4    9.43    0.78
  -3   8  -4   14.80    0.76
  -3   8  -4   11.97    1.00
   3  -8   4   13.83    2.06
  -3   8  -4   15.37    3.11
  -3  -8  -4   13.33    1.85
   3  -8   4   16.00    1.20
   3   8   4   12.22    0.97
   3   8   4    9.63    0.70
  -3  -8  -4   12.63    0.60
  -3   8  -4   13.31    0.65
   3   8   4    9.76    2.17
  -3   8  -4   14.16    1.00
   3  -8   4   15.66    0.68
  -3   8  -4   13.92    0.61
  -3   8  -5    2.22    0.60
  -3   8  -5    1.39    2.58
   3  -8   5    2.09    1.77
  -3  -8  -5    1.83    1.16
   3  -8   5    1.85    0.69
   3   8   5    1.52    0.79
   3   8   5    1.44    0.51
  -3   8  -5    1.80    0.41
  -3  -8  -5    2.11    0.51
   3  -8   5    2.20    0.52
  -3  -8  -5    1.74    0.37
  -3   8  -5    2.05    0.61
  -3  -8  -5    1.57    0.74
   3   8   5    1.51    0.23
   3  -8   5    2.34    0.53
  -3   8  -5    1.33    0.78
  -3  -8  -5    0.99    0.49
  -3   8  -6    1.31    0.29
   3   8   6    0.25    0.54
   3   8   6    0.53    0.78
   3   8   6    0.72    0.55
  -3  -8  -6    1.06    0.37
   3  -8   6    1.23    0.43
  -3   8  -6    1.24    0.59
   3  -8   6    1.31    0.50
  -3   8  -6    1.19    0.74
  -3  -8  -7    1.90    0.35
  -3   8  -7    1.09    0.56
   3  -8   7    1.40    0.37
  -3  -8  -7    2.03    0.32
  -3   8  -7    1.11    0.48
   3   8   7    1.08    0.56
   3   8   7    2.01    0.82
   3  -9  -8    2.19    0.32
   3   9  -8    2.05    0.82
   3  -9  -8    1.95    0.32
  -3   9   8    1.60    0.30
  -3   9   8    2.10    0.58
  -3   9   8    1.77    0.30
  -3   9   8    1.94    0.45
  -3   9   7   10.30    0.58
  -3   9   7   11.29    0.79
  -3   9   7   11.20    0.59
  -3   9   7   10.65    0.67
   3  -9  -7   12.46    0.61
   3  -9  -7   11.64    0.63
   3  -9  -7   11.97    0.60
   3   9  -7   11.15    0.85
   3   9  -7   11.40    1.16
   3   9  -7    9.70    0.62
   3   9  -6    7.79    0.83
   3  -9  -6   13.00    0.60
   3  -9  -6   12.29    0.54
   3  -9  -6   12.82    0.56
   3  -9  -6   12.47    0.96
   3   9  -6    5.57    0.61
  -3  -9   6    7.08    1.22
  -3  -9   6    5.92    1.62
   3   9  -6    4.81    2.30
  -3   9   6   11.52    1.18
  -3   9   6   11.78    0.77
   3  -9  -6   11.56    0.98
  -3   9   6   12.81    0.65
   3  -9  -6   14.41    0.65
   3  -9  -6   12.59    0.65
  -3   9   6   15.09    3.39
  -3   9   6   11.46    2.63
  -3   9   6   12.92    0.66
   3   9  -5  219.71    6.26
   3  -9  -5  193.47    6.11
   3  -9  -5  177.71    6.10
   3  -9  -5  178.06    6.09
   3  -9  -5  179.36    6.48
   3   9  -5  172.15    6.12
  -3  -9   5  174.32    7.02
  -3  -9   5  149.27    6.53
   3   9  -5  143.45    7.98
  -3   9   5  171.38    6.60
  -3   9   5  164.89    6.72
   3   9  -5  183.19    6.91
   3  -9  -5  180.05    6.52
  -3   9   5  197.06    6.17
   3  -9  -5  195.92    6.13
   3  -9  -5  201.91    6.14
  -3   9   5  158.84    7.90
  -3   9   5  192.68    6.16
   3   9  -4    6.17    0.58
   3   9  -4    4.11    0.91
   3  -9  -4    5.38    0.36
   3  -9  -4    4.41    0.68
  -3  -9   4    4.34    0.80
  -3   9   4    3.85    0.93
  -3  -9   4    3.72    1.25
   3   9  -4    3.46    2.40
  -3  -9   4    5.49    1.06
  -3   9   4    4.89    0.45
   3  -9  -4    5.12    0.38
  -3   9   4    3.42    2.93
  -3   9   4    5.99    2.08
  -3   9   4    5.01    0.46
   3   9  -3   47.80    1.65
   3   9  -3   36.87    1.87
   3  -9  -3   47.18    1.56
   3  -9  -3   43.64    1.86
  -3   9   3   46.53    2.06
   3  -9  -3   41.59    1.96
  -3   9   3   45.15    1.94
  -3  -9   3   43.26    2.31
   3   9  -3   38.26    2.42
   3  -9  -3   44.80    1.94
  -3   9   3   47.50    1.63
   3  -9  -3   45.29    1.60
   3  -9  -3   46.76    1.58
  -3  -9   3   36.26    2.21
  -3  -9   3   39.44    1.87
   3  -9  -3   31.82    2.96
  -3   9   3   42.22    3.96
  -3   9   3   42.74    2.94
  -3   9   3   47.20    1.63
   3   9  -2  229.49    8.36
   3  -9  -2  252.96    8.45
   3  -9  -2  246.84    9.49
  -3  -9   2  232.41    8.63
  -3  -9   2  226.03    8.40
  -3   9   2  276.85    8.54
   3   9  -2  211.08    9.76
  -3  -9   2  244.73    8.90
   3  -9  -2  245.48    8.64
  -3   9   2  272.82    8.48
   3  -9  -2  269.89    8.51
  -3  -9   2  248.69    8.40
   3   9  -2  219.13    8.52
  -3   9   2  263.94    8.22
   3  -9  -2  251.92    8.19
  -3   9   2  251.89   10.09
  -3   9   2  258.01    9.07
  -3   9   2  263.97    8.22
   3   9  -1  388.68   12.95
   3  -9  -1  390.28   12.80
   3  -9  -1  394.54   12.80
   3  -9  -1  403.62   13.09
  -3  -9   1  377.01   13.22
   3  -9  -1  435.20   14.23
   3  -9  -1  411.96   13.74
   3  -9  -1  385.10   13.30
   3   9  -1  347.21   14.20
  -3   9   1  409.96   13.02
  -3   9   1  414.68   13.03
  -3  -9   1  410.63   13.11
   3  -9  -1  409.51   13.07
  -3   9   1  392.25   12.82
   3  -9  -1  399.37   12.81
  -3   9   1  393.57   14.33
  -3   9   1  392.57   12.82
  -3   9   1  394.31   12.80
   3  -9   0   43.40    2.55
   3  -9   0   41.38    3.07
  -3  -9   0   32.17    1.79
   3   9   0   31.21    2.91
   3  -9   0   38.46    1.99
  -3   9   0   38.19    1.48
  -3  -9   0   37.89    1.74
   3  -9   0   38.42    1.57
  -3   9   0   38.35    2.89
   3   9   0   39.57    1.39
   3  -9   0   37.85    1.36
   3  -9   0   41.16    1.79
   3  -9   0   38.36    1.34
   3  -9   0   38.50    1.35
   3   9   0   36.93    1.51
  -3   9   0   35.53    1.33
   3  -9   0   41.33    1.39
   3   9   1   32.76    1.22
  -3   9  -1   29.38    1.17
   3   9   1   27.97    1.04
   3  -9   1   26.88    1.04
   3  -9   1   28.11    1.03
   3  -9   1   31.38    2.81
   3  -9   1   30.19    2.24
  -3   9  -1   24.51    1.57
   3   9   1   28.74    2.39
   3  -9   1   25.02    1.18
   3  -9   1   23.68    1.72
  -3  -9  -1   29.02    1.51
  -3   9  -1   27.03    1.07
   3   9   1   32.64    1.10
   3  -9   1   29.59    1.08
   3   9   1   33.38    3.06
   3   9   1   33.38    2.82
  -3   9  -1   25.10    2.13
   3   9   1   32.96    1.10
  -3   9  -1   26.20    1.03
   3  -9   1   33.65    1.16
  -3   9  -1   27.49    1.07
   3  -9   2    6.98    1.49
  -3   9  -2    8.29    0.98
   3  -9   2    8.82    0.52
  -3   9  -2    6.85    0.39
  -3   9  -2    7.31    0.38
   3  -9   2    7.48    1.12
  -3  -9  -2    2.59    0.87
  -3   9  -2    7.48    0.40
  -3   9  -2    6.88    0.39
   3  -9   2    7.83    0.41
  -3  -9  -2    2.15    0.28
  -3  -9  -2    3.02    0.43
   3  -9   2    7.64    0.55
   3   9   2    5.15    2.29
   3   9   2    4.06    2.30
   3   9   2    2.72    0.49
   3   9   2    2.63    0.31
  -3   9  -2    6.44    0.66
  -3   9  -3   53.51    1.95
   3  -9   3   57.75    2.98
  -3   9  -3   55.92    2.45
   3  -9   3   56.89    3.46
  -3   9  -3   56.24    1.87
   3  -9   3   57.26    1.93
  -3   9  -3   57.95    1.89
   3  -9   3   58.92    2.63
   3   9   3   50.72    2.13
   3   9   3   49.37    1.93
  -3   9  -3   59.04    1.90
  -3  -9  -3   47.90    1.85
  -3   9  -3   53.20    1.90
  -3  -9  -3   48.05    2.05
   3  -9   3   57.64    1.98
   3   9   3   57.92    4.06
   3   9   3   49.79    3.70
  -3   9  -3   62.51    2.09
   3   9   3   52.80    1.85
   3   9   4    7.70    0.48
   3  -9   4   13.53    0.73
  -3  -9  -4    6.62    0.68
  -3   9  -4   14.71    0.74
   3  -9   4   16.99    1.86
  -3   9  -4   12.07    1.04
   3  -9   4   12.62    2.20
  -3   9  -4   15.15    3.48
  -3  -9  -4   10.94    1.75
   3  -9   4   15.92    1.21
   3   9   4    8.14    0.93
   3   9   4    7.84    0.65
  -3   9  -4   14.23    0.62
  -3  -9  -4    9.58    0.70
  -3  -9  -4    8.85    0.53
   3   9   4    5.98    2.15
  -3   9  -4   13.88    1.01
   3   9   4    8.90    2.65
   3  -9   4   15.67    0.65
  -3   9  -4   14.95    0.59
  -3   9  -5    0.20    0.52
  -3   9  -5    3.33    2.63
   3  -9   5    2.47    1.89
  -3  -9  -5    1.57    1.05
   3   9   5    1.05    0.49
   3   9   5    1.46    0.78
  -3   9  -5    0.44    0.39
  -3  -9  -5    1.51    0.49
  -3  -9  -5    1.43    0.46
  -3  -9  -5    1.66    0.34
   3  -9   5    0.12    0.49
  -3   9  -5   -0.20    0.75
   3   9   5    0.99    0.23
   3  -9   5    0.09    0.52
  -3  -9  -5    0.89    0.67
   3   9   6   11.14    0.84
  -3  -9  -6   12.74    0.75
   3  -9   6   19.13    0.75
  -3  -9  -6   11.94    0.67
   3   9   6   11.46    1.05
  -3   9  -6   19.00    1.05
   3  -9   6   19.62    0.84
  -3   9  -6   18.46    0.87
   3   9   7    1.18    0.54
   3   9   7    1.04    0.75
  -3  -9  -7    1.48    0.29
  -3   9  -7    1.39    0.42
   3  -9   7    1.33    0.34
  -3   9  -7    1.08    0.54
  -3   9  -7    1.05    0.88
   3 -10  -8    1.16    0.29
   3 -10  -8    1.22    0.32
  -3  10   8    0.75    0.41
  -3  10   8    0.23    0.41
  -3  10   8    0.78    0.28
   3 -10  -8    1.22    0.28
  -3  10   8    0.62    0.27
   3  10  -8    0.13    0.74
   3  10  -7    0.06    0.95
   3 -10  -7    0.77    0.33
  -3  10   7    0.65    0.36
  -3  10   7    0.61    0.42
  -3  10   7    0.75    0.51
   3 -10  -7    0.77    0.39
   3 -10  -7    1.01    0.37
   3  10  -7    0.04    0.31
  -3  10   7    0.84    0.36
   3  10  -6    0.02    0.61
   3 -10  -6    0.29    0.34
   3 -10  -6    0.38    0.29
   3 -10  -6    0.24    0.57
  -3 -10   6    0.27    0.96
   3  10  -6    0.08    0.33
  -3 -10   6    1.30    1.45
   3  10  -6    0.09    2.16
  -3  10   6    0.85    0.83
  -3  10   6    0.40    1.03
   3 -10  -6    0.51    0.61
  -3  10   6    0.28    0.39
  -3  10   6    0.16    0.39
  -3  10   6    0.19    0.49
   3 -10  -6   -0.08    0.40
   3 -10  -6    0.01    0.38
  -3  10   6    2.43    2.87
  -3  10   6   -0.64    2.12
  -3  10   6   -0.45    0.40
   3 -10  -6   -0.03    0.29
   3  10  -5    3.28    0.63
   3  10  -5    3.84    1.09
   3 -10  -5    1.40    0.34
   3 -10  -5    1.52    0.34
   3 -10  -5    0.52    0.64
  -3 -10   5    2.80    0.94
  -3  10   5    1.43    0.98
   3  10  -5    4.15    2.50
  -3 -10   5    3.60    1.45
   3 -10  -5    1.95    0.71
  -3  10   5    1.22    0.46
  -3  10   5    1.30    0.46
   3 -10  -5    1.86    0.41
  -3  10   5    1.62    2.19
   3 -10  -5    1.62    0.36
  -3  10   5    1.78    0.47
   3  10  -4    0.45    0.50
   3  10  -4   -0.14    0.93
   3 -10  -4    0.75    0.28
   3 -10  -4    0.73    0.56
  -3 -10   4    0.95    0.74
  -3  10   4    0.19    0.84
  -3 -10   4    0.55    1.19
   3  10  -4    0.38    2.75
  -3  10   4    0.38    0.68
  -3 -10   4   -0.34    1.02
  -3  10   4    1.05    0.42
   3 -10  -4    0.79    0.33
   3 -10  -4    1.01    0.33
  -3  10   4    2.06    3.13
  -3  10   4    1.13    1.92
  -3  10   4    1.22    0.42
   3  10  -3    6.46    0.51
   3  10  -3    4.67    0.86
   3 -10  -3    6.38    0.34
   3 -10  -3    6.80    0.72
  -3  10   3    6.07    0.79
  -3  10   3    6.03    0.93
  -3 -10   3    4.40    1.13
   3  10  -3    2.11    2.41
   3  10  -3    4.81    1.95
  -3 -10   3    4.16    1.20
   3 -10  -3    6.61    0.90
   3 -10  -3    6.34    0.78
  -3  10   3    6.23    0.51
   3 -10  -3    6.19    0.45
   3 -10  -3    6.15    0.38
  -3 -10   3    5.41    0.79
   3 -10  -3    4.37    2.11
  -3  10   3    6.27    3.01
  -3  10   3    7.69    1.80
  -3  10   3    6.22    0.51
   3  10  -2  246.92    8.71
   3 -10  -2  250.89    8.80
   3 -10  -2  237.87    9.94
  -3 -10   2  236.26    9.05
   3  10  -2  228.52   10.33
   3 -10  -2  256.09    9.05
  -3  10   2  273.93    8.84
  -3  10   2  237.33    9.92
  -3 -10   2  260.31    9.36
  -3  10   2  279.58    8.92
  -3 -10   2  257.80    8.73
   3 -10  -2  269.22    8.87
  -3  10   2  277.01    8.56
   3 -10  -2  258.51    8.52
   3  10  -2  257.29    8.55
  -3  10   2  253.72   10.47
  -3  10   2  271.62    8.55
   3  10  -1  106.20    3.92
   3 -10  -1  115.25    3.76
   3 -10  -1  114.82    3.75
   3 -10  -1  115.20    4.10
   3 -10  -1  115.79    5.38
   3 -10  -1  110.39    4.84
  -3 -10   1  100.40    4.28
   3  10  -1   93.18    5.36
  -3  10   1  118.75    4.01
   3 -10  -1  114.43    4.41
  -3  10   1  113.53    4.00
  -3 -10   1  107.00    4.05
   3 -10  -1  116.03    4.05
  -3  10   1  113.87    3.78
   3  10  -1  111.82    3.78
   3 -10  -1  112.16    3.75
  -3  10   1  110.77    5.51
  -3  10   1  111.90    3.78
   3 -10  -1  114.77    3.78
  -3  10   1  115.21    3.76
   3  10   0   -0.06    0.56
  -3  10   0    0.70    0.47
   3 -10   0    0.31    0.26
   3 -10   0    0.64    0.70
   3  10   0    0.31    1.90
   3 -10   0   -0.83    2.26
  -3  10   0    0.73    0.34
  -3 -10   0   -0.08    0.62
   3 -10   0    0.47    0.47
   3 -10   0    0.74    1.07
   3  10   0    0.15    0.27
   3  10   0    0.33    0.32
   3 -10   0    0.46    0.31
   3 -10   0   -0.36    1.59
  -3  10   0    0.18    1.97
   3  10   0    0.10    0.28
   3 -10   0    0.48    0.28
  -3  10   0    0.24    0.29
   3 -10   0    0.52    0.37
   3  10   1   -0.11    0.47
  -3  10  -1    0.27    0.50
   3 -10   1    0.49    0.25
   3  10   1    1.03    1.55
   3 -10   1    0.12    2.06
  -3 -10  -1    0.31    0.68
   3  10   1    0.09    0.32
  -3  10  -1    0.44    0.33
   3 -10   1    0.29    0.31
  -3  10  -1    0.33    0.85
   3 -10   1   -0.12    1.56
   3  10   1   -0.69    2.01
  -3  10  -1    0.65    1.45
   3 -10   1    0.80    0.47
  -3  10  -1    0.46    0.33
  -3  10  -1    0.21    0.26
   3  10   1    0.18    0.32
   3 -10   1    0.35    0.27
  -3  10  -2    3.54    0.63
   3  10   2    3.79    0.50
   3  10   2    3.47    0.32
   3 -10   2    3.17    0.52
   3 -10   2    3.41    2.19
  -3 -10  -2    3.04    0.95
   3 -10   2    2.87    1.04
  -3  10  -2    2.75    0.37
   3 -10   2    2.79    0.37
  -3  10  -2    2.68    0.33
  -3  10  -2    3.52    0.96
   3 -10   2    2.40    1.47
   3  10   2    4.38    2.31
   3  10   2    3.99    2.48
   3 -10   2    3.65    0.49
  -3  10  -2    3.23    0.35
  -3  10  -2    3.00    0.38
   3  10   3   22.69    0.84
  -3  10  -3   24.17    1.14
   3 -10   3   20.27    0.99
   3 -10   3   22.49    2.08
  -3  10  -3   19.53    1.42
  -3  10  -3   19.71    3.73
   3 -10   3   21.83    1.63
   3  10   3   19.01    1.17
   3  10   3   20.87    0.95
  -3  10  -3   23.43    0.89
  -3 -10  -3   20.92    0.83
  -3  10  -3   20.01    0.89
   3  10   3   20.88    3.04
   3  10   3   18.46    2.82
   3 -10   3   22.47    0.93
  -3  10  -3   21.38    0.86
  -3  10  -3   21.99    0.88
   3  10   4    3.71    0.30
  -3  10  -4    4.41    0.82
  -3 -10  -4    4.17    0.37
   3 -10   4    3.32    0.54
  -3 -10  -4    3.17    0.50
   3 -10   4    3.51    2.17
  -3  10  -4    3.98    3.17
   3 -10   4    2.94    0.87
  -3 -10  -4    4.74    1.56
   3  10   4    4.24    0.54
   3  10   4    4.17    0.84
  -3  10  -4    3.55    0.42
  -3 -10  -4    4.17    0.53
  -3  10  -4    3.80    0.53
   3 -10   4    4.25    1.67
   3  10   4    5.01    2.66
   3  10   4    4.68    2.20
   3 -10   4    3.90    0.44
  -3  10  -4    4.00    0.40
   3 -10   5    3.25    2.05
  -3  10  -5    6.10    2.88
  -3 -10  -5    4.13    0.98
   3  10   5    3.99    0.57
   3  10   5    2.95    0.86
  -3 -10  -5    4.38    0.51
  -3  10  -5    4.05    0.44
   3 -10   5    3.63    0.58
  -3 -10  -5    3.73    0.37
   3 -10   5    3.86    0.52
   3 -10   5    3.54    1.46
  -3  10  -5    3.72    0.54
   3  10   5    3.25    2.40
  -3 -10  -5    2.78    0.73
   3  10   6   29.48    1.31
  -3 -10  -6   35.26    1.23
   3  10   6   27.77    1.50
  -3 -10  -6   30.12    1.15
  -3  10  -6   29.90    1.23
  -3  10  -6   32.26    1.43
  -3  10  -6   30.92    1.64
   3 -10   6   35.20    1.28
  -3  10  -7   -0.19    0.50
  -3  10  -7    0.03    0.78
   3 -10   7    0.08    0.30
  -3 -10  -7    0.23    0.24
  -3 -10  -7    0.00    0.26
   3  10   7    0.25    0.34
   3  10   7    0.32    0.48
   3  10   7    0.06    0.68
   3  10   7    0.39    0.34
  -3  10  -7   -0.20    0.25
  -3  11   8    1.53    0.39
  -3  11   8    1.30    0.25
   3 -11  -8    1.13    0.25
   3 -11  -8    0.92    0.29
   3 -11  -8    1.69    0.29
   3  11  -8    1.61    0.64
  -3  11   8    0.91    0.25
   3 -11  -8    0.85    0.26
  -3  11   7    0.71    0.34
  -3  11   7    1.03    0.41
  -3  11   7   -0.02    0.33
   3 -11  -7    0.47    0.36
   3 -11  -7    1.27    0.36
   3 -11  -7    0.67    0.29
  -3  11   7    0.63    0.34
  -3  11   6    2.34    0.45
  -3  11   6    2.28    0.42
   3 -11  -6    2.27    0.41
   3 -11  -6    2.24    0.33
   3 -11  -6    2.01    0.33
   3  11  -6    3.65    0.66
  -3  11   6    2.49    0.45
   3 -11  -6    2.53    0.35
   3  11  -5   11.23    0.72
   3  11  -5   11.63    1.21
   3 -11  -5    1.83    0.35
   3 -11  -5    1.05    0.39
   3 -11  -5    0.94    0.64
  -3 -11   5    7.06    1.05
  -3  11   5    0.50    1.02
  -3 -11   5    6.08    1.55
   3  11  -5    9.89    2.83
  -3  11   5    0.79    0.88
   3 -11  -5    0.91    0.79
  -3  11   5    1.54    0.48
  -3  11   5    0.80    0.38
   3 -11  -5    1.68    0.41
  -3  11   5    1.04    2.08
  -3  11   5    2.29    0.50
   3 -11  -5    0.99    0.40
   3  11  -4    0.57    0.99
   3  11  -4    1.25    0.51
   3 -11  -4    0.11    0.35
   3 -11  -4    0.07    0.25
   3 -11  -4    0.22    0.59
  -3 -11   4    1.04    0.79
  -3  11   4    0.12    0.92
  -3 -11   4    0.27    1.27
  -3  11   4    0.52    0.71
   3 -11  -4    0.14    0.67
  -3 -11   4    0.76    1.06
  -3  11   4    0.21    0.44
   3 -11  -4    0.17    0.31
   3 -11  -4    0.34    0.39
   3  11  -4    0.87    0.44
  -3  11   4   -0.74    3.03
   3 -11  -4    0.09    0.36
  -3  11   4    0.24    0.46
[truncated: 785,384 more chars]
