# Supplementary material for: Crystal structure and Hirshfeld surface analysis of (E)-2-[(anthracen-9-yl­methyl­idene)amino]-4-nitro­aniline
Source: Acta Crystallogr E Crystallogr Commun. 2026 Feb 5;82(Pt 3):259–63. doi: 10.1107/S2056989026001027 (PMC12961656; doi:10.1107/S2056989026001027)
Supplement: Supplementary file 2 [file e-82-00259-Isup2.hkl]

data_I                                                                          
_shelx_title ' crys685a_a.res in P2(1)/c'                                       
_shelx_refln_list_code          4                                               
_shelx_F_calc_maximum      262.74                                               
_exptl_crystal_F_000       712.00                                               
_reflns_d_resolution_high  0.8367                                               
                                                                                
loop_                                                                           
 _space_group_symop_operation_xyz                                               
 'x, y, z'                                                                      
 '-x, y+1/2, -z+1/2'                                                            
 '-x, -y, -z'                                                                   
 'x, -y-1/2, z-1/2'                                                             
                                                                                
_cell_length_a    12.8213                                                       
_cell_length_b    15.7634                                                       
_cell_length_c     8.3763                                                       
_cell_angle_alpha  90.000                                                       
_cell_angle_beta  107.140                                                       
_cell_angle_gamma  90.000                                                       
                                                                                
_shelx_F_squared_multiplier     1.000                                           
                                                                                
loop_                                                                           
 _refln_index_h                                                                 
 _refln_index_k                                                                 
 _refln_index_l                                                                 
 _refln_F_squared_calc                                                          
 _refln_F_squared_meas                                                          
 _refln_F_squared_sigma                                                         
 _refln_observed_status                                                         
   1   0   0         95.07         81.54         1.68 o                         
   2   0   0       3160.66       2952.36        71.27 o                         
   3   0   0       2045.00       1862.99        99.92 o                         
   4   0   0          6.27          9.11         1.97 o                         
   5   0   0          9.48          6.55         1.65 o                         
   6   0   0        103.89        125.90         3.99 o                         
   7   0   0       1295.64       1388.33        22.86 o                         
   8   0   0        640.36        628.11        14.73 o                         
   9   0   0         39.26         40.44         1.69 o                         
  10   0   0          0.07         -0.58         0.95 o                         
  11   0   0        201.14        185.85         7.56 o                         
  12   0   0         94.90         92.60         4.00 o                         
  13   0   0         16.84         16.87         4.69 o                         
  14   0   0         12.72         15.55         3.97 o                         
   1   1   0        346.09        281.45         5.95 o                         
   2   1   0        116.76         93.16         4.37 o                         
   3   1   0         58.63         47.39         2.42 o                         
   4   1   0          8.26         10.95         1.28 o                         
   5   1   0        101.24         82.45         3.18 o                         
   6   1   0        235.32        248.18         7.15 o                         
   7   1   0        426.08        438.61        10.03 o                         
   8   1   0         21.75         20.72         0.65 o                         
   9   1   0        175.09        175.73         3.25 o                         
  10   1   0         15.06         19.83         0.89 o                         
  11   1   0        166.05        181.95         7.06 o                         
  12   1   0        238.88        243.70         8.47 o                         
  13   1   0         13.58         13.14         4.26 o                         
  14   1   0          3.94          6.22         3.60 o                         
   0   2   0        597.87        526.50         5.91 o                         
   1   2   0       1017.57        913.43         8.34 o                         
   2   2   0         11.80          9.48         1.30 o                         
   3   2   0       1065.99        965.46        24.12 o                         
   4   2   0        535.72        485.17         7.84 o                         
   5   2   0       1050.71       1025.71        29.21 o                         
   6   2   0        253.13        254.87         7.07 o                         
   7   2   0         13.06         11.84         1.12 o                         
   8   2   0        960.68        970.82        19.16 o                         
   9   2   0         85.84         94.93         1.80 o                         
  10   2   0         53.37         56.75         1.84 o                         
  11   2   0         80.42         78.54         2.05 o                         
  12   2   0        273.16        262.55         6.80 o                         
  13   2   0         88.60         77.46         4.56 o                         
  14   2   0         53.64         54.28         4.93 o                         
   1   3   0       1582.87       1464.66        16.72 o                         
   2   3   0       1193.33       1004.44        12.79 o                         
   3   3   0       2267.90       1968.64        27.46 o                         
   4   3   0         10.76         13.05         1.47 o                         
   5   3   0          2.50          5.57         1.38 o                         
   6   3   0        140.14        156.24         3.49 o                         
   7   3   0         19.54         28.12         2.42 o                         
   8   3   0        552.07        573.34        11.26 o                         
   9   3   0         62.29         57.65         1.53 o                         
  10   3   0          0.28          0.48         0.61 o                         
  11   3   0         65.86         67.28         1.93 o                         
  12   3   0        520.69        495.71        11.73 o                         
  13   3   0        146.39        128.79         9.91 o                         
  14   3   0         24.87         21.75         2.66 o                         
   0   4   0      69030.23      62782.01       761.15 o                         
   1   4   0       6355.86       5959.99        93.06 o                         
   2   4   0        263.92        232.87         3.68 o                         
   3   4   0       4737.57       4515.28        71.21 o                         
   4   4   0       2496.86       2539.64        33.45 o                         
   5   4   0         24.11         25.96         1.44 o                         
   6   4   0        703.80        732.14        13.12 o                         
   7   4   0        445.30        468.27         7.10 o                         
   8   4   0         66.86         57.03         3.34 o                         
   9   4   0         20.15         18.99         0.82 o                         
  10   4   0         13.34         13.19         0.71 o                         
  11   4   0          0.55          0.28         0.73 o                         
  12   4   0          5.98          5.51         0.80 o                         
  13   4   0        103.82         86.05         6.42 o                         
  14   4   0         84.91         61.86         6.81 o                         
   1   5   0       2701.67       2545.64        27.17 o                         
   2   5   0         27.08         19.98         0.86 o                         
   3   5   0        117.83        119.74         2.14 o                         
   4   5   0         81.67         96.75         2.23 o                         
   5   5   0        555.23        563.30        10.00 o                         
   6   5   0         30.94         32.88         1.40 o                         
   7   5   0        575.67        557.31         9.11 o                         
   8   5   0         10.62         15.94         0.68 o                         
   9   5   0         54.19         50.87         1.43 o                         
  10   5   0          6.27          5.93         0.68 o                         
  11   5   0         38.03         32.60         1.34 o                         
  12   5   0          0.03          1.49         0.76 o                         
  13   5   0          3.71          5.72         2.13 o                         
  14   5   0          2.56          1.53         0.97 o                         
   0   6   0        621.89        667.61         8.80 o                         
   1   6   0        114.94        126.92         2.10 o                         
   2   6   0        290.10        302.49         7.21 o                         
   3   6   0        471.31        436.32         8.64 o                         
   4   6   0        356.69        346.36         8.03 o                         
   5   6   0        207.83        200.03         4.61 o                         
   6   6   0          6.45          9.22         0.54 o                         
   7   6   0        369.20        348.03         6.30 o                         
   8   6   0       1621.14       1564.99        29.74 o                         
   9   6   0         73.25         69.38         2.52 o                         
  10   6   0         80.81         73.63         2.26 o                         
  11   6   0         13.60         15.35         0.95 o                         
  12   6   0          0.98          1.03         0.73 o                         
  13   6   0         39.39         36.88         2.78 o                         
   1   7   0       3638.72       3818.08        52.94 o                         
   2   7   0        986.15       1066.63        18.15 o                         
   3   7   0        156.57        124.58         2.64 o                         
   4   7   0         91.42         96.07         3.30 o                         
   5   7   0        111.18        105.41         2.46 o                         
   6   7   0         78.34         72.06         1.98 o                         
   7   7   0       1194.55       1197.77        31.40 o                         
   8   7   0        869.05        817.75        25.29 o                         
   9   7   0         28.56         30.41         1.60 o                         
  10   7   0         25.66         27.15         1.17 o                         
  11   7   0         20.38         19.67         0.90 o                         
  12   7   0        104.06         91.20         3.57 o                         
  13   7   0         61.95         47.38        12.20 o                         
   0   8   0       4772.13       5304.86       103.38 o                         
   1   8   0        664.88        680.40        10.00 o                         
   2   8   0        177.37        179.62         4.14 o                         
   3   8   0        679.15        662.14        18.33 o                         
   4   8   0        508.24        470.04         7.63 o                         
   5   8   0          0.05          1.02         0.65 o                         
   6   8   0        109.34        112.90         3.42 o                         
   7   8   0        438.68        440.97         9.84 o                         
   8   8   0         18.86         22.01         1.44 o                         
   9   8   0         40.39         38.68         1.62 o                         
  10   8   0          0.78          1.28         0.67 o                         
  11   8   0         59.03         69.74         1.49 o                         
  12   8   0          2.38          2.41         0.74 o                         
  13   8   0         45.37         29.25         9.49 o                         
   1   9   0        703.85        767.87        17.28 o                         
   2   9   0         20.54         25.81         1.06 o                         
   3   9   0        241.22        252.51         3.32 o                         
   4   9   0         37.45         35.99         0.91 o                         
   5   9   0         22.01         24.88         0.96 o                         
   6   9   0         49.78         50.77         1.35 o                         
   7   9   0          5.67          5.52         0.96 o                         
   8   9   0         70.70         77.63         2.14 o                         
   9   9   0          0.14          0.91         0.85 o                         
  10   9   0        335.12        337.18        22.67 o                         
  11   9   0        319.00        323.26         6.19 o                         
  12   9   0         30.25         40.82         1.00 o                         
   0  10   0        116.98        139.19         3.53 o                         
   1  10   0         77.77         78.04         1.44 o                         
   2  10   0         16.53         16.36         0.58 o                         
   3  10   0          0.56          2.22         0.60 o                         
   4  10   0         78.55         80.04         1.10 o                         
   5  10   0          1.62          1.58         0.75 o                         
   6  10   0         65.05         59.52         2.14 o                         
   7  10   0        607.64        666.03        15.10 o                         
   8  10   0       1819.53       1820.70        53.44 o                         
   9  10   0          3.33          3.32         0.83 o                         
  10  10   0        212.99        212.58         5.38 o                         
  11  10   0         61.02         61.24         1.29 o                         
  12  10   0          4.31          2.47         0.68 o                         
   1  11   0        168.34        174.04         3.23 o                         
   2  11   0         23.91         28.44         1.11 o                         
   3  11   0        300.21        333.03         3.61 o                         
   4  11   0          2.60          4.68         0.72 o                         
   5  11   0        297.26        300.93         8.50 o                         
   6  11   0         52.27         47.97         1.35 o                         
   7  11   0        990.71       1056.59        21.94 o                         
   8  11   0       1034.70       1079.94        23.50 o                         
   9  11   0         17.21          8.64         1.12 o                         
  10  11   0        328.41        285.35         4.95 o                         
  11  11   0        214.70        171.63         2.97 o                         
   0  12   0        119.02        132.13         2.60 o                         
   1  12   0        809.92        873.45        11.76 o                         
   2  12   0        319.01        344.67         3.17 o                         
   3  12   0        955.53       1015.23        12.82 o                         
   4  12   0        662.61        717.24        14.55 o                         
   5  12   0         35.71         41.40         1.10 o                         
   6  12   0          3.34          3.75         0.81 o                         
   7  12   0         91.39         86.72         3.92 o                         
   8  12   0          1.06          1.32         0.80 o                         
   9  12   0         81.51         61.00         1.51 o                         
  10  12   0        101.93         74.84         2.67 o                         
  11  12   0          7.29          5.76         0.74 o                         
   1  13   0         93.69         98.10         1.94 o                         
   2  13   0        625.72        692.83        11.84 o                         
   3  13   0        738.19        829.09        13.85 o                         
   4  13   0        120.39        133.70         2.95 o                         
   5  13   0         19.30         15.56         0.96 o                         
   6  13   0          7.17          6.21         0.81 o                         
   7  13   0         41.23         39.80         1.09 o                         
   8  13   0         33.83         46.05         1.15 o                         
   9  13   0         46.24         34.44         1.11 o                         
  10  13   0         48.58         41.69         1.39 o                         
   0  14   0        360.68        423.48        10.64 o                         
   1  14   0         63.09         77.84         1.96 o                         
   2  14   0        286.06        333.04         7.91 o                         
   3  14   0        277.40        316.16         7.14 o                         
   4  14   0        444.94        505.39        20.94 o                         
   5  14   0          7.59          8.59         0.94 o                         
   6  14   0        277.12        267.84         5.81 o                         
   7  14   0        297.64        289.64        11.10 o                         
   8  14   0        403.93        311.29         5.70 o                         
   9  14   0         42.28         37.95         1.03 o                         
   1  15   0         27.66         29.86         0.86 o                         
   2  15   0        123.35        135.09         3.53 o                         
   3  15   0         23.46         23.50         0.84 o                         
   4  15   0          0.38          0.75         0.80 o                         
   5  15   0        265.44        251.83         6.20 o                         
   6  15   0         85.32         68.67         2.58 o                         
   7  15   0         65.19         65.40         2.95 o                         
   8  15   0        315.90        281.44        11.68 o                         
   0  16   0        363.18        410.88        13.62 o                         
   1  16   0        106.73        134.59         4.75 o                         
   2  16   0          1.23          1.11         0.63 o                         
   3  16   0         61.63         69.30         2.72 o                         
   4  16   0         35.05         33.26         1.29 o                         
   5  16   0        113.65        103.67         3.51 o                         
   6  16   0        203.70        158.65         3.13 o                         
   7  16   0          6.35          2.97         0.69 o                         
   1  17   0          4.80          5.70         0.64 o                         
   2  17   0          0.01         -0.37         0.55 o                         
   3  17   0         34.87         39.87         2.06 o                         
   4  17   0          0.42          0.72         0.53 o                         
   5  17   0          0.71          0.56         0.51 o                         
   6  17   0         22.13         20.04         0.82 o                         
   0  18   0        661.92        625.68        45.44 o                         
   1  18   0         44.24         41.74         2.28 o                         
   2  18   0          4.13          4.07         0.57 o                         
   3  18   0          0.02          0.43         0.60 o                         
   4  18   0          0.19          0.36         0.91 o                         
 -14   1   1          5.36          7.99         4.76 o                         
 -13   1   1         24.18         17.84         2.27 o                         
 -12   1   1        181.92        182.74         6.13 o                         
 -11   1   1         35.34         38.69         1.58 o                         
 -10   1   1        538.11        533.26        10.48 o                         
  -9   1   1          0.80          2.40         0.69 o                         
  -8   1   1          7.40         10.24         0.67 o                         
  -7   1   1          0.09          1.31         1.27 o                         
  -6   1   1        112.30        117.19         6.82 o                         
  -5   1   1        109.58        117.99         7.31 o                         
  -4   1   1         57.63         58.27         2.25 o                         
  -3   1   1        152.86        139.43         5.46 o                         
  -2   1   1      14000.00      12998.96       708.98 o                         
  -1   1   1        115.04        118.26         3.40 o                         
   0   1   1       5309.15       4507.83        84.40 o                         
   1   1   1        512.34        468.19         6.21 o                         
   2   1   1      11156.62      10077.44       172.25 o                         
   3   1   1       6982.65       6576.57       187.07 o                         
   4   1   1       2925.77       2829.54        88.91 o                         
   5   1   1       2156.26       2344.66        43.81 o                         
   6   1   1       1686.48       1887.36        71.53 o                         
   7   1   1          9.71         18.61         2.30 o                         
   8   1   1         46.77         49.60         3.56 o                         
   9   1   1         64.09         68.53         2.43 o                         
  10   1   1          1.36          1.39         0.75 o                         
  11   1   1        185.48        181.09         9.11 o                         
  12   1   1          2.97          2.46         0.72 o                         
  13   1   1         37.47         36.63         2.15 o                         
  14   1   1         26.53         21.52         2.18 o                         
 -14   2   1          8.60         12.33         2.47 o                         
 -13   2   1        271.39        274.98         6.03 o                         
 -12   2   1          0.41          1.24         1.41 o                         
 -11   2   1       1408.66       1431.07        29.85 o                         
 -10   2   1       1958.03       2002.28        43.60 o                         
  -9   2   1        994.10       1012.80        15.86 o                         
  -8   2   1         75.67         71.74         1.67 o                         
  -7   2   1        136.26        157.40         7.34 o                         
  -6   2   1        118.07        132.07         5.11 o                         
  -5   2   1        820.24        808.82        28.52 o                         
  -4   2   1        288.39        301.28        10.62 o                         
  -3   2   1         96.13        114.40         4.62 o                         
  -2   2   1      10751.61      10008.12       252.94 o                         
  -1   2   1        352.99        329.21         7.54 o                         
   0   2   1          0.20          0.88         0.40 o                         
   1   2   1        135.18        130.21         4.40 o                         
   2   2   1        216.10        200.32         6.88 o                         
   3   2   1         52.50         48.61         1.43 o                         
   4   2   1         11.69          8.21         1.28 o                         
   5   2   1        681.47        745.36        14.49 o                         
   6   2   1         77.29         97.47         5.77 o                         
   7   2   1         19.71         16.36         0.57 o                         
   8   2   1         20.57         24.43         0.81 o                         
   9   2   1         60.99         61.56         1.80 o                         
  10   2   1          0.70          1.30         0.63 o                         
  11   2   1          4.47          6.76         0.83 o                         
  12   2   1         44.57         48.39         3.62 o                         
  13   2   1         39.48         35.65         2.28 o                         
  14   2   1        101.42         99.85         5.50 o                         
 -14   3   1        238.82        244.32         9.60 o                         
 -13   3   1        214.02        201.18         7.13 o                         
 -12   3   1         17.72         22.87         1.26 o                         
 -11   3   1         91.42         96.84         3.39 o                         
 -10   3   1        686.90        679.54        10.79 o                         
  -9   3   1         42.30         46.50         2.57 o                         
  -8   3   1         38.08         33.10         1.16 o                         
  -7   3   1        336.74        351.45        10.49 o                         
  -6   3   1       1898.98       1990.31        70.34 o                         
  -5   3   1        785.59        833.58        27.29 o                         
  -4   3   1          1.46          1.22         0.90 o                         
  -3   3   1        974.29        922.07        19.70 o                         
  -2   3   1       3368.92       3117.02        67.70 o                         
  -1   3   1       2103.04       1973.26        38.94 o                         
   0   3   1          0.37          1.93         0.53 o                         
   1   3   1       1482.94       1279.90        23.74 o                         
   2   3   1        772.09        725.41        13.52 o                         
   3   3   1       2416.37       2378.08        26.40 o                         
   4   3   1       1286.58       1344.51        24.76 o                         
   5   3   1        889.36        993.73        23.93 o                         
   6   3   1        841.06        993.63        27.86 o                         
   7   3   1        832.19        754.43        12.68 o                         
   8   3   1        303.96        314.03         5.60 o                         
   9   3   1         22.04         25.79         0.89 o                         
  10   3   1         54.66         49.93         1.43 o                         
  11   3   1        183.53        186.63         8.84 o                         
  12   3   1         68.53         76.49         5.31 o                         
  13   3   1          4.87          4.78         0.94 o                         
 -14   4   1          1.22          0.79         2.17 o                         
 -13   4   1         39.19         36.16         2.21 o                         
 -12   4   1         10.53         11.75         1.40 o                         
 -11   4   1        181.99        172.77         4.99 o                         
 -10   4   1        442.91        413.05         5.48 o                         
  -9   4   1         23.31         19.38         0.73 o                         
  -8   4   1         65.38         59.21         1.20 o                         
  -7   4   1         31.36         33.10         1.36 o                         
  -6   4   1         77.32         99.15         4.12 o                         
  -5   4   1        297.64        336.07        11.83 o                         
  -4   4   1          0.76          3.62         0.99 o                         
  -3   4   1       1291.57       1272.11        26.68 o                         
  -2   4   1      16444.35      15313.44       305.85 o                         
  -1   4   1       9804.97       9184.95       123.94 o                         
   0   4   1       1627.12       1605.16        19.70 o                         
   1   4   1        411.68        393.13         5.40 o                         
   2   4   1        231.76        202.31         6.89 o                         
   3   4   1          0.72          2.89         1.69 o                         
   4   4   1        277.46        272.64         4.19 o                         
   5   4   1        150.11        164.84         3.18 o                         
   6   4   1       1114.04       1125.78        12.78 o                         
   7   4   1         98.39         85.21         2.00 o                         
   8   4   1         49.79         50.36         1.76 o                         
   9   4   1        233.98        225.53         7.38 o                         
  10   4   1          5.60          4.84         0.81 o                         
  11   4   1         12.59         10.23         0.65 o                         
  12   4   1        137.29        116.16         5.21 o                         
  13   4   1         10.36          7.71         1.53 o                         
 -14   5   1        102.07         88.39         6.36 o                         
 -13   5   1         54.27         47.41         3.04 o                         
 -12   5   1         56.63         48.34         2.43 o                         
 -11   5   1        136.56        118.56         2.24 o                         
 -10   5   1       1160.94       1058.46        22.14 o                         
  -9   5   1        472.04        452.81         8.74 o                         
  -8   5   1        104.40         98.41         1.65 o                         
  -7   5   1          3.67          1.77         0.52 o                         
  -6   5   1        291.02        288.54         6.97 o                         
  -5   5   1       1030.12       1068.06        27.46 o                         
  -4   5   1        482.14        478.11        10.41 o                         
  -3   5   1       2626.61       2594.77        42.97 o                         
  -2   5   1       2684.09       2564.42        38.02 o                         
  -1   5   1      10390.04      10121.65       116.75 o                         
   0   5   1        188.42        214.83         5.15 o                         
   1   5   1          2.76          2.48         0.56 o                         
   2   5   1          5.24          4.76         0.51 o                         
   3   5   1        119.22        123.75         4.27 o                         
   4   5   1          2.18          2.67         1.07 o                         
   5   5   1         10.33         16.72         2.82 o                         
   6   5   1       1621.92       1580.90        20.07 o                         
   7   5   1        202.61        189.89         4.70 o                         
   8   5   1         29.88         26.38         0.82 o                         
   9   5   1         75.62         72.98         2.58 o                         
  10   5   1          9.02          7.99         0.66 o                         
  11   5   1        215.34        224.36        10.85 o                         
  12   5   1         27.84         20.71         1.73 o                         
  13   5   1          0.16          0.58         0.73 o                         
 -14   6   1         71.76         54.33        10.16 o                         
 -13   6   1         94.27         91.52         4.49 o                         
 -12   6   1         14.66         16.52         0.78 o                         
 -11   6   1        317.45        284.79         7.33 o                         
 -10   6   1        655.20        630.91        14.14 o                         
  -9   6   1        379.33        388.45         6.54 o                         
  -8   6   1         25.44         24.35         0.72 o                         
  -7   6   1         73.11         70.82         1.65 o                         
  -6   6   1        489.14        562.92         7.36 o                         
  -5   6   1       1139.18       1255.20        30.08 o                         
  -4   6   1         25.84         32.87         1.31 o                         
  -3   6   1        381.33        364.13         4.26 o                         
  -2   6   1       1044.93        999.28         9.64 o                         
  -1   6   1        213.05        180.03         3.52 o                         
   0   6   1        304.67        245.62         4.14 o                         
   1   6   1        358.21        290.58         4.37 o                         
   2   6   1        532.88        461.97         6.68 o                         
   3   6   1        843.67        763.72        18.14 o                         
   4   6   1        163.14        157.06         6.00 o                         
   5   6   1         18.80         17.54         2.14 o                         
   6   6   1        464.26        420.33        11.22 o                         
   7   6   1        186.44        173.12         4.54 o                         
   8   6   1         45.57         40.51         1.93 o                         
   9   6   1          3.11          3.58         0.66 o                         
  10   6   1          3.90          3.34         0.63 o                         
  11   6   1         31.45         33.75         2.26 o                         
  12   6   1         17.75         17.17         1.18 o                         
  13   6   1        109.22        102.10        13.40 o                         
 -13   7   1         17.70         16.93         2.52 o                         
 -12   7   1          0.93          2.02         0.74 o                         
 -11   7   1         17.54         20.41         1.36 o                         
 -10   7   1        177.18        161.35         4.83 o                         
  -9   7   1        624.45        591.84        13.41 o                         
  -8   7   1          8.40          9.17         0.58 o                         
  -7   7   1         16.00         16.55         0.83 o                         
  -6   7   1        493.02        527.26         6.69 o                         
  -5   7   1         16.02         19.13         0.61 o                         
  -4   7   1          3.81          4.92         1.00 o                         
  -3   7   1        663.95        715.74        10.45 o                         
  -2   7   1       1685.93       1841.75        17.17 o                         
  -1   7   1        432.72        449.09         5.53 o                         
   0   7   1        378.77        374.15         8.75 o                         
   1   7   1         19.69         19.29         0.95 o                         
   2   7   1         18.68         19.13         0.91 o                         
   3   7   1       1108.05       1077.02        27.78 o                         
   4   7   1        166.26        163.89         4.61 o                         
   5   7   1         23.36         22.91         0.92 o                         
   6   7   1         45.97         55.01         2.93 o                         
   7   7   1         11.13          8.49         0.65 o                         
   8   7   1          0.55          0.93         0.68 o                         
   9   7   1         18.01         16.20         0.99 o                         
  10   7   1          6.04          6.40         0.66 o                         
  11   7   1         20.54         18.78         1.80 o                         
  12   7   1          0.65          0.59         0.65 o                         
  13   7   1         19.25         12.52         6.66 o                         
 -13   8   1         23.04         18.09         1.05 o                         
 -12   8   1          3.41          1.94         0.73 o                         
 -11   8   1         16.22         16.21         0.97 o                         
 -10   8   1         54.38         47.00         1.88 o                         
  -9   8   1         19.08         16.86         0.89 o                         
  -8   8   1         89.87        103.05         3.64 o                         
  -7   8   1         61.24         57.15         1.59 o                         
  -6   8   1          0.03          0.17         0.64 o                         
  -5   8   1         38.35         37.63         0.92 o                         
  -4   8   1        447.80        427.00         4.41 o                         
  -3   8   1       4700.97       4946.06        75.13 o                         
  -2   8   1       3067.12       3131.12        37.67 o                         
  -1   8   1       5742.90       5920.00        66.72 o                         
   0   8   1        533.91        568.78        10.13 o                         
   1   8   1        795.32        859.30        14.37 o                         
   2   8   1          9.54         11.23         0.96 o                         
   3   8   1        551.94        575.92        12.06 o                         
   4   8   1       1169.79       1168.58        35.44 o                         
   5   8   1        249.30        248.11         6.54 o                         
   6   8   1          6.51          7.09         0.62 o                         
   7   8   1         88.41         71.14         1.73 o                         
   8   8   1          5.35          3.75         0.83 o                         
   9   8   1         72.90         65.20         3.36 o                         
  10   8   1          3.47          2.65         0.66 o                         
  11   8   1         72.42         67.44         1.94 o                         
  12   8   1         91.08         92.10         2.12 o                         
 -13   9   1          4.47          1.64         0.77 o                         
 -12   9   1         49.81         41.73         1.43 o                         
 -11   9   1         61.47         55.52         1.84 o                         
 -10   9   1       1260.25       1182.58        37.76 o                         
  -9   9   1        916.65        994.69        27.01 o                         
  -8   9   1         13.63         25.22         1.08 o                         
  -7   9   1        154.25        180.24         3.54 o                         
  -6   9   1          3.80          6.13         0.72 o                         
  -5   9   1        287.36        310.00         3.73 o                         
  -4   9   1          1.80          4.43         0.60 o                         
  -3   9   1       2545.32       2623.48        20.91 o                         
  -2   9   1       2341.65       2534.20        27.07 o                         
  -1   9   1        537.73        529.71         7.03 o                         
   0   9   1        152.31        175.41         3.64 o                         
   1   9   1          0.99          0.68         0.73 o                         
   2   9   1        249.16        274.23         4.69 o                         
   3   9   1        168.75        191.89         3.78 o                         
   4   9   1         31.46         35.82         1.02 o                         
   5   9   1        130.49        108.84         1.90 o                         
   6   9   1        280.74        243.00         5.24 o                         
   7   9   1          0.29          0.72         0.66 o                         
   8   9   1          5.81          3.69         0.95 o                         
   9   9   1         85.70         86.54         4.11 o                         
  10   9   1          0.85          1.88         0.78 o                         
  11   9   1        162.87        143.94         4.47 o                         
  12   9   1          2.75          4.64         1.07 o                         
 -12  10   1         30.56         21.65         0.93 o                         
 -11  10   1        112.18        101.67         9.79 o                         
 -10  10   1         42.21         45.38         1.22 o                         
  -9  10   1        290.24        308.80        10.06 o                         
  -8  10   1        458.68        436.13         8.45 o                         
  -7  10   1        481.00        506.60        12.05 o                         
  -6  10   1        131.74        142.09         3.37 o                         
  -5  10   1        242.32        246.22         3.11 o                         
  -4  10   1         19.65         17.88         0.76 o                         
  -3  10   1        669.90        740.35         6.05 o                         
  -2  10   1         32.32         34.97         1.23 o                         
  -1  10   1         41.06         47.97         0.93 o                         
   0  10   1          0.07          0.28         0.57 o                         
   1  10   1          7.10          5.90         0.52 o                         
   2  10   1         41.32         46.88         0.88 o                         
   3  10   1          1.44          2.06         0.63 o                         
   4  10   1         30.61         30.84         0.91 o                         
   5  10   1         58.43         52.76         0.99 o                         
   6  10   1         16.46         13.63         1.09 o                         
   7  10   1         35.99         31.79         1.06 o                         
   8  10   1        187.91        180.97         7.36 o                         
   9  10   1        344.73        340.06         7.03 o                         
  10  10   1        158.49        158.61         2.52 o                         
  11  10   1          0.16          0.94         0.70 o                         
 -12  11   1         28.02         30.15         0.91 o                         
 -11  11   1         18.67          9.83         0.88 o                         
 -10  11   1        280.61        226.74         3.30 o                         
  -9  11   1          0.00          1.39         0.77 o                         
  -8  11   1         15.39         14.60         1.04 o                         
  -7  11   1         31.71         32.28         1.20 o                         
  -6  11   1         74.42         79.41         1.38 o                         
  -5  11   1         11.35         13.06         0.80 o                         
  -4  11   1        194.51        221.19         4.22 o                         
  -3  11   1         43.59         50.07         1.08 o                         
  -2  11   1         34.70         40.32         0.93 o                         
  -1  11   1         37.85         40.91         0.87 o                         
   0  11   1          9.16         10.40         0.64 o                         
   1  11   1         13.63         17.55         0.64 o                         
   2  11   1        285.09        305.66         5.62 o                         
   3  11   1         67.39         78.26         2.09 o                         
   4  11   1        433.10        430.96         4.89 o                         
   5  11   1        166.60        160.04         2.42 o                         
   6  11   1        143.46        137.84         5.18 o                         
   7  11   1        132.13        126.63         2.69 o                         
   8  11   1         70.90         68.44         1.38 o                         
   9  11   1         70.63         63.07         1.51 o                         
  10  11   1          6.88          4.41         0.72 o                         
  11  11   1        113.23         73.67         1.50 o                         
 -11  12   1         23.84         22.05         0.88 o                         
 -10  12   1         12.43          6.17         0.91 o                         
  -9  12   1         56.49         57.98         1.37 o                         
  -8  12   1         54.46         60.01         1.56 o                         
  -7  12   1        175.70        194.08         4.72 o                         
  -6  12   1          0.68          1.07         0.91 o                         
  -5  12   1          2.22          2.50         0.86 o                         
  -4  12   1        172.65        188.01         3.80 o                         
  -3  12   1          4.31          8.91         0.91 o                         
  -2  12   1       1278.31       1378.51        19.61 o                         
  -1  12   1        686.77        781.66        11.84 o                         
   0  12   1        613.75        654.36        12.30 o                         
   1  12   1        433.39        474.59         8.85 o                         
   2  12   1        149.48        167.37         2.67 o                         
   3  12   1         91.39        102.96         2.68 o                         
   4  12   1        207.14        209.15         5.09 o                         
   5  12   1        207.39        191.45         5.53 o                         
   6  12   1        322.91        301.73         5.86 o                         
   7  12   1          3.89          4.44         0.73 o                         
   8  12   1        106.22         84.94         1.90 o                         
   9  12   1          2.39          1.38         0.77 o                         
  10  12   1          4.51          2.78         0.61 o                         
 -10  13   1        141.09        117.38         2.04 o                         
  -9  13   1        262.39        227.84         4.71 o                         
  -8  13   1         38.68         34.07         2.58 o                         
  -7  13   1         16.11         21.03         1.03 o                         
  -6  13   1          0.35          0.94         0.86 o                         
  -5  13   1        790.76        858.96        16.54 o                         
  -4  13   1        525.21        602.93        10.37 o                         
  -3  13   1        239.47        275.21         5.63 o                         
  -2  13   1        161.52        183.19         5.37 o                         
  -1  13   1        568.46        656.34        13.76 o                         
   0  13   1        363.11        427.05         8.36 o                         
   1  13   1         14.63         18.05         1.10 o                         
   2  13   1         32.10         37.03         0.96 o                         
   3  13   1         54.61         59.74         1.72 o                         
   4  13   1          1.15          1.94         0.70 o                         
   5  13   1        236.80        209.48         4.65 o                         
   6  13   1        585.68        510.74        10.03 o                         
   7  13   1          2.77          1.25         0.81 o                         
   8  13   1          0.09          0.44         0.83 o                         
   9  13   1          8.31          7.72         0.67 o                         
  10  13   1          2.32          0.95         1.19 o                         
 -10  14   1         75.99         54.65         2.02 o                         
  -9  14   1          0.21         -0.13         0.77 o                         
  -8  14   1         10.10          6.35         0.79 o                         
  -7  14   1         26.55         25.24         0.97 o                         
  -6  14   1          4.53          5.40         0.86 o                         
  -5  14   1         38.79         45.04         1.65 o                         
  -4  14   1         34.55         54.09         1.50 o                         
  -3  14   1        114.15        151.90         3.79 o                         
  -2  14   1        331.83        404.84         7.73 o                         
  -1  14   1         23.33         33.34         1.33 o                         
   0  14   1         21.07         24.77         1.06 o                         
   1  14   1         24.78         23.53         1.15 o                         
   2  14   1          0.35          0.28         0.73 o                         
   3  14   1          0.45          1.27         0.68 o                         
   4  14   1          0.07          1.96         0.68 o                         
   5  14   1        312.50        280.87        10.99 o                         
   6  14   1        266.61        233.86         7.86 o                         
   7  14   1        124.09         94.49         3.44 o                         
   8  14   1          0.01          0.67         0.68 o                         
   9  14   1          3.57          1.37         1.45 o                         
  -9  15   1          8.13          4.85         0.82 o                         
  -8  15   1          0.29          0.54         0.66 o                         
  -7  15   1          0.24          0.30         0.75 o                         
  -6  15   1        116.66        132.19         4.28 o                         
  -5  15   1          2.61          2.93         0.89 o                         
  -4  15   1        436.48        492.88         7.04 o                         
  -3  15   1          9.44          6.51         0.76 o                         
  -2  15   1        136.90        144.25         3.73 o                         
  -1  15   1         15.57         18.18         1.01 o                         
   0  15   1          3.05          4.57         0.69 o                         
   1  15   1         16.44         16.77         0.83 o                         
   2  15   1        123.80        132.21         3.85 o                         
   3  15   1        137.79        134.34         4.51 o                         
   4  15   1         68.89         56.96         1.72 o                         
   5  15   1         25.16         20.53         0.98 o                         
   6  15   1        503.81        364.78         9.69 o                         
   7  15   1        628.87        560.05        25.79 o                         
   8  15   1          4.32          5.67         0.92 o                         
  -8  16   1         41.74         38.62         2.83 o                         
  -7  16   1         87.51         97.67         3.87 o                         
  -6  16   1         32.42         44.48         1.68 o                         
  -5  16   1          5.91          6.23         0.87 o                         
  -4  16   1         83.54         85.42         2.15 o                         
  -3  16   1         17.82         18.61         0.92 o                         
  -2  16   1         31.33         26.68         0.91 o                         
  -1  16   1          1.60          0.57         0.75 o                         
   0  16   1        144.43        163.92         2.40 o                         
   1  16   1          8.27          9.12         0.68 o                         
   2  16   1          5.05          5.18         0.74 o                         
   3  16   1          7.10          7.08         0.65 o                         
   4  16   1        234.64        195.63        12.13 o                         
   5  16   1          0.00          0.88         0.89 o                         
   6  16   1        117.40         85.78         2.97 o                         
   7  16   1          4.25          3.23         2.31 o                         
  -6  17   1          5.29          5.24         0.61 o                         
  -5  17   1         14.36         10.08         0.75 o                         
  -4  17   1          6.73          8.55         0.88 o                         
  -3  17   1         57.07         64.07         3.01 o                         
  -2  17   1         13.11         18.19         1.15 o                         
  -1  17   1          7.29          5.40         1.63 o                         
   0  17   1         36.77         42.30         1.00 o                         
   1  17   1          1.79          2.40         0.74 o                         
   2  17   1         15.46         15.35         0.84 o                         
   3  17   1          0.82          1.12         0.59 o                         
   4  17   1          0.01          0.72         0.55 o                         
   5  17   1         55.00         25.30         2.83 o                         
  -4  18   1         12.00         12.62         1.17 o                         
  -3  18   1         12.22         17.04         1.09 o                         
  -2  18   1          5.40          3.52         0.78 o                         
  -1  18   1         10.22         14.04         1.16 o                         
   0  18   1         61.10         79.67         1.24 o                         
   1  18   1         18.99         17.75         5.67 o                         
   2  18   1         42.08         40.83         2.12 o                         
   3  18   1          0.75         -0.21         0.84 o                         
 -15   0   2          1.19         -1.22         4.49 o                         
 -14   0   2         13.22         11.34         1.99 o                         
 -13   0   2        185.03        189.12         5.30 o                         
 -12   0   2        155.09        158.96         4.63 o                         
 -11   0   2        849.71        904.46        26.88 o                         
 -10   0   2        134.11        145.46         4.84 o                         
  -9   0   2          5.47          6.48         0.98 o                         
  -8   0   2         62.37         61.42         2.58 o                         
  -7   0   2          0.00         -0.29         1.80 o                         
  -6   0   2        389.71        431.51         9.72 o                         
  -5   0   2        357.32        391.06         9.10 o                         
  -4   0   2        696.02        695.80        13.38 o                         
  -3   0   2        382.14        386.17         6.03 o                         
  -2   0   2       2003.63       1833.77        71.60 o                         
  -1   0   2         22.52         15.78         0.99 o                         
   0   0   2       7082.16       6463.31        83.68 o                         
   1   0   2      48836.11      43725.49       871.57 o                         
   2   0   2      16234.46      15081.05       286.74 o                         
   3   0   2       1075.82        938.09        29.12 o                         
   4   0   2       1388.87       1528.87        50.75 o                         
   5   0   2        642.86        745.65        22.18 o                         
   6   0   2         87.53         88.28         2.19 o                         
   7   0   2        203.67        200.46         6.16 o                         
   8   0   2          3.64          6.14         1.29 o                         
   9   0   2         18.62         21.85         1.65 o                         
  10   0   2        680.22        648.36        38.27 o                         
  11   0   2        197.88        154.66        14.45 o                         
  12   0   2        240.02        220.31        14.03 o                         
  13   0   2        211.85        223.27         3.97 o                         
 -15   1   2         52.29         57.57         4.31 o                         
 -14   1   2         56.07         50.12         2.36 o                         
 -13   1   2         32.43         28.86         2.84 o                         
 -12   1   2        719.19        760.87        17.94 o                         
 -11   1   2       2417.81       2558.59        76.70 o                         
 -10   1   2         81.26         81.40         3.19 o                         
  -9   1   2         18.56         26.53         1.47 o                         
  -8   1   2        841.77        832.07        30.37 o                         
  -7   1   2       2025.19       2013.21        77.48 o                         
  -6   1   2       1169.33       1158.28        49.58 o                         
  -5   1   2       2102.71       2126.87        89.08 o                         
  -4   1   2        761.89        864.65        19.21 o                         
  -3   1   2        779.98        728.39        20.16 o                         
  -2   1   2         48.68         36.88         0.88 o                         
  -1   1   2        174.54        163.04         4.44 o                         
   0   1   2       5530.89       5010.49        65.23 o                         
   1   1   2       8932.58       7931.43       104.66 o                         
   2   1   2        992.81        886.26        12.99 o                         
   3   1   2          4.69          3.07         0.98 o                         
   4   1   2        271.23        306.49        13.98 o                         
   5   1   2         48.17         49.01         1.79 o                         
   6   1   2         11.01         12.12         0.64 o                         
   7   1   2         54.80         61.29         1.30 o                         
   8   1   2         12.03         12.25         0.75 o                         
   9   1   2         39.83         51.43         2.83 o                         
  10   1   2         59.56         60.70         3.82 o                         
  11   1   2         42.88         41.03         2.06 o                         
  12   1   2         37.16         35.10         2.26 o                         
  13   1   2         82.23         88.00         4.28 o                         
 -15   2   2          4.53          3.54         1.58 o                         
 -14   2   2          0.63          0.64         1.63 o                         
 -13   2   2         88.89         99.41         2.92 o                         
 -12   2   2          6.14          7.29         1.02 o                         
 -11   2   2        419.95        448.90        10.14 o                         
 -10   2   2        345.22        330.11         7.95 o                         
  -9   2   2          6.40          9.04         0.80 o                         
  -8   2   2        304.25        312.48         7.38 o                         
  -7   2   2        432.79        471.95        21.06 o                         
  -6   2   2        228.48        271.21         7.95 o                         
  -5   2   2        696.53        757.87        32.77 o                         
  -4   2   2         74.57         99.75         2.93 o                         
  -3   2   2       2625.14       2474.95        72.10 o                         
  -2   2   2       1459.53       1333.81        22.73 o                         
  -1   2   2          9.76         10.41         1.14 o                         
   0   2   2       1438.83       1309.30        27.16 o                         
   1   2   2       2205.89       2077.79       117.31 o                         
   2   2   2        257.92        275.16        18.39 o                         
   3   2   2         30.67         22.42         1.23 o                         
   4   2   2          2.31          8.44         1.25 o                         
   5   2   2          0.89          4.33         1.22 o                         
   6   2   2        342.49        322.81         5.99 o                         
   7   2   2        172.82        163.49         4.96 o                         
   8   2   2          2.55          2.36         0.60 o                         
   9   2   2         19.08         19.81         1.32 o                         
  10   2   2         65.25         86.02         8.15 o                         
  11   2   2         49.89         59.09         4.92 o                         
  12   2   2         29.10         31.90         2.69 o                         
  13   2   2         85.94         89.69         6.22 o                         
 -15   3   2          8.69         11.21         1.78 o                         
 -14   3   2         56.98         58.43         2.04 o                         
 -13   3   2         96.33        105.61         1.95 o                         
 -12   3   2         89.60         96.63         2.89 o                         
 -11   3   2       3894.30       4079.32        70.29 o                         
 -10   3   2          5.27          5.37         0.83 o                         
  -9   3   2          0.30          0.86         0.65 o                         
  -8   3   2         79.88         82.07         1.86 o                         
  -7   3   2        205.54        260.74        11.26 o                         
  -6   3   2        456.44        550.28        17.57 o                         
  -5   3   2        714.67        856.65        25.13 o                         
  -4   3   2       2031.71       2221.84        75.82 o                         
  -3   3   2        345.39        371.95        12.89 o                         
  -2   3   2         18.42         21.57         0.93 o                         
  -1   3   2        150.24        122.18         4.39 o                         
   0   3   2       1006.51        953.76        27.62 o                         
   1   3   2       1286.38       1243.86        51.44 o                         
   2   3   2         10.60         16.08         1.75 o                         
   3   3   2        660.04        614.88        12.95 o                         
   4   3   2         96.72         76.74         6.24 o                         
   5   3   2       1206.96       1199.37        21.18 o                         
   6   3   2        183.97        181.34         2.86 o                         
   7   3   2        103.13         95.76         2.90 o                         
   8   3   2          1.85          3.84         0.66 o                         
   9   3   2         54.75         65.51         3.38 o                         
  10   3   2        205.54        189.56         7.23 o                         
  11   3   2          2.63         12.10         1.93 o                         
  12   3   2          1.55          1.04         0.64 o                         
  13   3   2         72.41         74.29         5.55 o                         
 -14   4   2        111.77        102.06         3.62 o                         
 -13   4   2        544.82        541.47        13.64 o                         
 -12   4   2         55.93         49.25         1.57 o                         
 -11   4   2       1462.19       1447.67        23.51 o                         
 -10   4   2          3.67          6.14         0.67 o                         
  -9   4   2         72.07         70.40         1.63 o                         
  -8   4   2          0.56          1.50         0.47 o                         
  -7   4   2          0.12          0.50         0.61 o                         
  -6   4   2         14.84         25.13         1.63 o                         
  -5   4   2        570.23        622.09        17.69 o                         
  -4   4   2        326.73        310.58         6.35 o                         
  -3   4   2        527.99        504.24        11.51 o                         
  -2   4   2       3085.67       2844.79        65.31 o                         
  -1   4   2        312.04        248.23         6.46 o                         
   0   4   2        240.74        173.68         3.34 o                         
   1   4   2       2402.71       2208.81        22.63 o                         
   2   4   2        678.71        684.35        11.38 o                         
   3   4   2        865.40        875.47        21.46 o                         
   4   4   2       1440.30       1569.33        24.32 o                         
   5   4   2         32.02         24.26         1.19 o                         
   6   4   2         17.44         22.03         1.99 o                         
   7   4   2         24.37         27.41         0.82 o                         
   8   4   2          0.06          0.33         0.63 o                         
   9   4   2          0.39          1.36         0.66 o                         
  10   4   2        440.04        398.99        14.30 o                         
  11   4   2        134.52        119.52         8.20 o                         
  12   4   2         26.51         16.54         1.29 o                         
  13   4   2          5.83          3.93         1.06 o                         
 -14   5   2         11.07          8.35         2.36 o                         
 -13   5   2         39.61         40.24         2.53 o                         
 -12   5   2        203.27        198.11         4.09 o                         
 -11   5   2        564.91        554.70         8.40 o                         
 -10   5   2         22.75         25.42         0.79 o                         
  -9   5   2          7.95          8.39         0.62 o                         
  -8   5   2         40.91         34.79         0.89 o                         
  -7   5   2        724.67        722.65        13.69 o                         
  -6   5   2        143.52        131.96         5.07 o                         
  -5   5   2        394.35        483.06         9.26 o                         
  -4   5   2       1208.78       1319.47        22.15 o                         
  -3   5   2       1338.30       1404.53        30.43 o                         
  -2   5   2        291.46        312.73         4.16 o                         
  -1   5   2         13.83         11.15         0.84 o                         
   0   5   2         10.17         12.88         0.67 o                         
   1   5   2       1170.08       1091.05        14.53 o                         
   2   5   2        832.41        767.82        16.84 o                         
   3   5   2         91.82         97.42         2.19 o                         
   4   5   2       1334.55       1242.68        21.41 o                         
   5   5   2         53.12         66.17         6.04 o                         
   6   5   2        148.95        126.55         2.88 o                         
   7   5   2          2.99          2.99         0.66 o                         
   8   5   2          2.03          1.28         0.71 o                         
   9   5   2         46.48         42.79         2.83 o                         
  10   5   2          8.46          7.51         0.68 o                         
  11   5   2        131.77        120.76         6.52 o                         
  12   5   2         19.40         12.51         0.87 o                         
 -14   6   2         60.37         52.89         4.31 o                         
 -13   6   2        160.08        161.73         7.78 o                         
 -12   6   2        757.42        738.06        18.53 o                         
 -11   6   2          4.86          6.35         0.72 o                         
 -10   6   2         12.45          9.07         0.68 o                         
  -9   6   2        141.21        130.25         1.72 o                         
  -8   6   2        489.59        478.85        10.09 o                         
  -7   6   2        109.96        118.31         2.53 o                         
  -6   6   2          2.08          1.34         0.61 o                         
  -5   6   2       1683.36       1852.87        40.77 o                         
  -4   6   2       1257.25       1313.05        33.26 o                         
  -3   6   2       5179.88       5172.54        92.37 o                         
  -2   6   2        374.67        343.96         7.02 o                         
  -1   6   2       2041.63       1909.34        26.89 o                         
   0   6   2       1113.61       1082.24        10.88 o                         
   1   6   2         19.87         17.24         1.07 o                         
   2   6   2         50.34         68.84         4.58 o                         
   3   6   2         11.78         16.29         1.35 o                         
   4   6   2         90.32         71.58         4.84 o                         
   5   6   2         81.46         69.52         2.55 o                         
   6   6   2        135.64        119.10         2.94 o                         
   7   6   2          0.58          0.65         0.62 o                         
   8   6   2         62.10         66.09         2.59 o                         
   9   6   2         19.59         16.95         0.81 o                         
  10   6   2          0.22          1.74         0.65 o                         
  11   6   2         32.48         33.83         2.71 o                         
  12   6   2          5.24          4.76         0.90 o                         
 -14   7   2         50.97         43.88         4.68 o                         
 -13   7   2         81.11         67.63        14.41 o                         
 -12   7   2         62.75         52.15         3.15 o                         
 -11   7   2        598.19        560.61        13.42 o                         
 -10   7   2          6.09          5.69         0.85 o                         
  -9   7   2          2.12          2.26         0.64 o                         
  -8   7   2          5.06          7.92         0.68 o                         
  -7   7   2         98.41         98.98         1.90 o                         
  -6   7   2          0.01          0.43         0.57 o                         
  -5   7   2        561.00        626.02        13.98 o                         
  -4   7   2        804.80        904.81        24.84 o                         
  -3   7   2        244.45        231.62         4.41 o                         
  -2   7   2        443.68        454.28         5.54 o                         
  -1   7   2       1428.65       1377.50        17.86 o                         
   0   7   2       1127.83       1070.48        20.20 o                         
   1   7   2        623.79        573.98        12.35 o                         
   2   7   2          1.19          1.62         0.95 o                         
   3   7   2         84.52         80.34         3.34 o                         
   4   7   2        150.31        171.09         9.24 o                         
   5   7   2        589.19        539.43         8.44 o                         
   6   7   2         14.42         17.91         0.68 o                         
   7   7   2         13.47         12.69         0.69 o                         
   8   7   2        157.52        139.94         4.11 o                         
   9   7   2          0.41          0.43         0.64 o                         
  10   7   2          8.75          6.13         0.58 o                         
  11   7   2         23.33         22.82         3.24 o                         
  12   7   2          0.04         -1.11         1.11 o                         
 -13   8   2          7.31          1.97         2.78 o                         
 -12   8   2         13.12          7.01         2.03 o                         
 -11   8   2        125.74        110.56         5.63 o                         
 -10   8   2        214.61        215.35         8.22 o                         
  -9   8   2         86.77         96.60         2.82 o                         
  -8   8   2        580.22        638.81        19.72 o                         
  -7   8   2         84.80         83.65         1.48 o                         
  -6   8   2        312.24        330.82         5.20 o                         
  -5   8   2         83.30         76.16         1.40 o                         
  -4   8   2        853.48        912.09        10.87 o                         
  -3   8   2       1438.53       1328.17        15.87 o                         
  -2   8   2         12.40         25.83         2.40 o                         
  -1   8   2          9.65         13.59         1.20 o                         
   0   8   2        266.87        280.65         6.90 o                         
   1   8   2        506.96        505.30        14.18 o                         
   2   8   2       2381.48       2420.90        38.56 o                         
   3   8   2        185.41        193.51         7.03 o                         
   4   8   2        834.71        841.27        18.00 o                         
   5   8   2         93.58         71.25         1.25 o                         
   6   8   2          0.63          0.28         0.66 o                         
   7   8   2         86.76         78.25         2.83 o                         
   8   8   2          7.64          6.55         0.90 o                         
   9   8   2          0.61         -0.26         0.67 o                         
  10   8   2         16.95         16.69         1.27 o                         
  11   8   2         16.85         16.37         1.52 o                         
  12   8   2         11.13         10.74         1.32 o                         
 -13   9   2          0.10         -0.68         0.78 o                         
 -12   9   2         15.88         19.00         1.27 o                         
 -11   9   2         66.29         68.32         2.56 o                         
 -10   9   2        407.30        401.94        10.51 o                         
  -9   9   2        381.31        389.55         9.58 o                         
  -8   9   2        322.37        328.13         6.17 o                         
  -7   9   2        231.80        251.40         5.28 o                         
  -6   9   2          6.90          9.11         0.73 o                         
  -5   9   2          1.59          6.73         0.79 o                         
  -4   9   2        422.12        439.50        12.10 o                         
  -3   9   2       1646.57       1647.38        22.95 o                         
  -2   9   2         10.01         14.89         0.89 o                         
  -1   9   2        137.51        129.31         2.66 o                         
   0   9   2         38.28         45.84         2.37 o                         
   1   9   2        109.03        102.12         3.29 o                         
   2   9   2        818.72        852.77        20.00 o                         
   3   9   2         29.27         42.28         3.02 o                         
   4   9   2        145.67        130.41         2.02 o                         
   5   9   2         41.42         33.03         1.64 o                         
   6   9   2         88.81         79.78         1.36 o                         
   7   9   2         15.08         17.32         1.30 o                         
   8   9   2          7.19         11.03         1.15 o                         
   9   9   2          3.48          3.37         0.71 o                         
  10   9   2          0.03         -0.15         0.50 o                         
  11   9   2          7.92         17.62         3.42 o                         
 -12  10   2        166.90        149.84        24.96 o                         
 -11  10   2          3.55          2.88         0.79 o                         
 -10  10   2          8.36          4.23         0.64 o                         
  -9  10   2        287.32        324.04         8.53 o                         
  -8  10   2       1133.09       1229.89        27.01 o                         
  -7  10   2        364.78        387.09         6.42 o                         
  -6  10   2         61.69         80.66         1.77 o                         
  -5  10   2        378.42        448.32         8.27 o                         
  -4  10   2       1781.02       1888.41        26.40 o                         
  -3  10   2       1616.65       1700.39        19.52 o                         
  -2  10   2         12.92         15.52         0.84 o                         
  -1  10   2        165.15        169.89         4.38 o                         
   0  10   2         59.79         57.49         1.21 o                         
   1  10   2         55.34         61.25         1.59 o                         
   2  10   2         26.97         49.99         4.04 o                         
   3  10   2         21.84         20.94         0.80 o                         
   4  10   2        340.01        351.60        12.33 o                         
   5  10   2          2.99          1.74         0.62 o                         
   6  10   2          2.31          2.60         0.62 o                         
   7  10   2          0.09          0.89         0.60 o                         
   8  10   2          5.94          5.36         0.64 o                         
   9  10   2         78.08         75.07         1.91 o                         
  10  10   2         23.32         21.55         3.64 o                         
  11  10   2         69.28         68.97         2.83 o                         
 -12  11   2          0.22          0.58         0.56 o                         
 -11  11   2         99.57         86.59         1.79 o                         
 -10  11   2        326.55        304.08         7.75 o                         
  -9  11   2        205.22        209.49         2.88 o                         
  -8  11   2         72.96         81.64         1.40 o                         
  -7  11   2        163.56        186.51         3.43 o                         
  -6  11   2         27.24         29.08         1.18 o                         
  -5  11   2        305.32        339.66         5.41 o                         
  -4  11   2        424.93        477.53         7.81 o                         
  -3  11   2          0.34          1.20         0.77 o                         
  -2  11   2         51.78         47.98         1.08 o                         
  -1  11   2         79.52         80.94         3.37 o                         
   0  11   2          1.23          2.19         0.67 o                         
   1  11   2          1.02          0.84         0.66 o                         
   2  11   2        455.89        467.44        10.74 o                         
   3  11   2          0.04          0.47         0.73 o                         
   4  11   2        245.80        234.90         5.50 o                         
   5  11   2        288.69        289.58         3.80 o                         
   6  11   2         45.65         33.15         1.03 o                         
   7  11   2         14.68         16.10         1.39 o                         
   8  11   2         38.35         35.13         4.70 o                         
   9  11   2         11.17          6.25         1.31 o                         
  10  11   2        114.19        138.52         3.49 o                         
 -11  12   2          7.81          3.26         0.76 o                         
 -10  12   2        110.49        104.67         1.95 o                         
  -9  12   2          5.77          7.59         0.78 o                         
  -8  12   2          0.60          0.08         0.85 o                         
  -7  12   2          0.00          0.92         0.88 o                         
  -6  12   2        161.77        183.96         3.68 o                         
  -5  12   2        319.13        367.72         7.49 o                         
  -4  12   2        585.99        646.80        10.36 o                         
  -3  12   2       2055.92       2203.36        28.64 o                         
  -2  12   2         69.63         75.10         2.11 o                         
  -1  12   2        176.75        184.57         2.96 o                         
   0  12   2         32.92         38.17         1.35 o                         
   1  12   2          0.05          1.04         0.71 o                         
   2  12   2        622.77        598.58        19.35 o                         
   3  12   2          3.49          3.11         0.70 o                         
   4  12   2       1033.92        980.14        17.36 o                         
   5  12   2        638.67        568.10         9.21 o                         
   6  12   2         25.43         24.60         1.13 o                         
   7  12   2         58.44         39.94         1.67 o                         
   8  12   2          0.16         -0.07         0.95 o                         
   9  12   2         68.70         57.73         2.08 o                         
  10  12   2          4.15          4.29         4.98 o                         
 -10  13   2        133.67        126.15         1.58 o                         
  -9  13   2         51.94         58.54         1.06 o                         
  -8  13   2         47.17         50.41         1.13 o                         
  -7  13   2         11.54         11.75         1.02 o                         
  -6  13   2         41.76         48.91         1.18 o                         
  -5  13   2        361.30        410.63         9.56 o                         
  -4  13   2        944.38       1046.44        18.67 o                         
  -3  13   2       1307.53       1454.41        24.24 o                         
  -2  13   2         82.28        100.31         3.25 o                         
  -1  13   2        695.01        772.99        13.89 o                         
   0  13   2        162.87        161.61         3.85 o                         
   1  13   2          0.01          0.37         0.75 o                         
   2  13   2          8.84         12.05         1.24 o                         
   3  13   2        321.30        302.45         8.39 o                         
   4  13   2        220.91        215.04        13.12 o                         
   5  13   2         67.09         65.56         5.53 o                         
   6  13   2          0.67          0.02         0.83 o                         
   7  13   2         40.15         36.46         1.22 o                         
   8  13   2         13.60         11.82         1.56 o                         
   9  13   2          0.05          0.23         0.78 o                         
 -10  14   2         69.79         50.15         5.03 o                         
  -9  14   2          5.27          7.79         0.71 o                         
  -8  14   2         33.26         37.07         1.61 o                         
  -7  14   2         28.29         24.57         1.01 o                         
  -6  14   2         10.82         18.82         1.04 o                         
  -5  14   2         29.20         31.31         1.60 o                         
  -4  14   2        852.14        943.90        22.88 o                         
  -3  14   2        768.11        876.34        15.89 o                         
  -2  14   2        600.98        687.86        17.93 o                         
  -1  14   2        519.47        561.66        13.71 o                         
   0  14   2         96.35        100.06         3.44 o                         
   1  14   2         30.38         29.58         0.93 o                         
   2  14   2         33.47         34.72         1.23 o                         
   3  14   2        115.00        104.19         3.24 o                         
   4  14   2         31.38         35.15         3.03 o                         
   5  14   2        125.68        111.84         8.65 o                         
   6  14   2         13.72          9.56         1.08 o                         
   7  14   2          3.56          2.55         0.80 o                         
   8  14   2          0.00          0.61         0.76 o                         
  -9  15   2          4.47          5.52         0.80 o                         
  -8  15   2          0.56          0.75         0.70 o                         
  -7  15   2         15.61         19.65         0.90 o                         
  -6  15   2         16.82         20.21         1.17 o                         
  -5  15   2          4.50          3.41         0.99 o                         
  -4  15   2        480.99        585.42         9.79 o                         
  -3  15   2         23.15         28.35         1.22 o                         
  -2  15   2        133.87        178.14         2.78 o                         
  -1  15   2          5.04          9.87         1.00 o                         
   0  15   2          0.43          0.15         0.85 o                         
   1  15   2         28.03         30.87         3.30 o                         
   2  15   2         69.94         69.39         3.79 o                         
   3  15   2         35.81         29.11         3.46 o                         
   4  15   2        400.15        368.33         9.22 o                         
   5  15   2          1.31          0.96         0.68 o                         
   6  15   2          9.29          5.87         1.37 o                         
   7  15   2          0.02          0.04         0.93 o                         
  -7  16   2        110.05        132.19         3.46 o                         
  -6  16   2         11.86         16.95         0.90 o                         
  -5  16   2        302.47        365.26         8.70 o                         
  -4  16   2        203.38        227.17         4.24 o                         
  -3  16   2        249.60        257.76         3.94 o                         
  -2  16   2          0.54          0.61         0.81 o                         
  -1  16   2          1.18          2.95         0.87 o                         
   0  16   2          9.89          6.33         0.74 o                         
   1  16   2          3.38          4.38         0.92 o                         
   2  16   2          5.28          6.04         1.35 o                         
   3  16   2         38.78         36.36         1.53 o                         
   4  16   2          1.05          0.27         0.67 o                         
   5  16   2         93.11         79.26         8.12 o                         
   6  16   2         11.51         11.48         1.14 o                         
  -6  17   2         45.96         56.86         3.12 o                         
  -5  17   2        362.18        445.28        14.97 o                         
  -4  17   2        223.98        188.66         2.81 o                         
  -3  17   2        378.00        451.35        18.37 o                         
  -2  17   2         11.13         18.77         1.18 o                         
  -1  17   2         21.74         25.19         1.03 o                         
   0  17   2          7.16          6.44         0.90 o                         
   1  17   2         60.42         58.57         1.28 o                         
   2  17   2          2.16          1.51         0.77 o                         
   3  17   2          0.66          0.70         0.71 o                         
   4  17   2          9.21          0.52         0.97 o                         
  -3  18   2          3.43          3.48         0.82 o                         
  -2  18   2          7.70         11.70         1.13 o                         
  -1  18   2          3.99          5.79         0.86 o                         
   0  18   2          0.21          0.12         0.78 o                         
   1  18   2         35.43         34.12         1.15 o                         
   2  18   2          0.44          0.03         0.61 o                         
 -15   1   3          8.44         11.26         1.58 o                         
 -14   1   3         12.80          8.03         2.40 o                         
 -13   1   3        116.76        113.53         3.56 o                         
 -12   1   3         12.58         15.66         1.16 o                         
 -11   1   3        302.46        325.71        10.98 o                         
 -10   1   3         12.46         11.90         0.80 o                         
  -9   1   3        260.49        274.56         8.05 o                         
  -8   1   3         13.84         15.05         0.74 o                         
  -7   1   3         49.40         70.46         3.19 o                         
  -6   1   3         27.17         41.35         3.16 o                         
  -5   1   3        553.76        637.31        14.21 o                         
  -4   1   3         24.09         27.75         2.22 o                         
  -3   1   3          0.30          1.56         0.56 o                         
  -2   1   3        143.86        136.92         3.80 o                         
  -1   1   3         14.92         12.10         1.75 o                         
   0   1   3        341.63        293.21        20.79 o                         
   1   1   3        430.46        387.66        18.78 o                         
   2   1   3        634.28        545.34        18.64 o                         
   3   1   3       2205.05       2129.21        54.40 o                         
   4   1   3       2772.86       2748.26        97.05 o                         
   5   1   3        551.24        540.94        20.73 o                         
   6   1   3         32.02         29.53         1.46 o                         
   7   1   3         99.66        110.10         6.23 o                         
   8   1   3          7.49          6.55         1.06 o                         
   9   1   3        168.01        170.29         7.22 o                         
  10   1   3         26.29         32.97         4.73 o                         
  11   1   3          1.01          2.01         0.79 o                         
  12   1   3          9.92         13.74         1.03 o                         
 -15   2   3          8.62          5.65         1.28 o                         
 -14   2   3         52.67         54.32         2.11 o                         
 -13   2   3          5.34          5.90         1.96 o                         
 -12   2   3        131.53        133.18         2.06 o                         
 -11   2   3         40.17         38.04         1.24 o                         
 -10   2   3         78.53         78.62         2.18 o                         
  -9   2   3         40.98         39.19         1.27 o                         
  -8   2   3         37.72         37.56         1.26 o                         
  -7   2   3       2055.11       2247.73        61.71 o                         
  -6   2   3       1536.91       1862.76        51.27 o                         
  -5   2   3       7979.47       8530.18       219.98 o                         
  -4   2   3       1299.69       1363.09        35.68 o                         
  -3   2   3         78.99         71.03         1.32 o                         
  -2   2   3        854.10        838.29        20.36 o                         
  -1   2   3        541.84        477.96        22.67 o                         
   0   2   3       6102.45       5950.50       138.03 o                         
   1   2   3        121.18        154.27         9.57 o                         
   2   2   3        324.41        259.98         6.41 o                         
   3   2   3        539.15        558.68        14.46 o                         
   4   2   3        622.80        573.90        18.48 o                         
   5   2   3        195.77        178.86         3.39 o                         
   6   2   3        166.54        167.49         3.14 o                         
   7   2   3        162.66        175.73         5.39 o                         
   8   2   3          1.78          7.55         1.20 o                         
   9   2   3          1.36          3.11         0.77 o                         
  10   2   3         56.65         60.92         3.27 o                         
  11   2   3          1.26          1.82         0.74 o                         
  12   2   3          0.70          1.07         0.70 o                         
 -15   3   3          0.34          0.78         1.31 o                         
 -14   3   3          0.12          0.56         1.62 o                         
 -13   3   3       1030.26       1051.29        20.65 o                         
 -12   3   3          2.13          2.15         0.93 o                         
 -11   3   3         17.28         14.99         1.05 o                         
 -10   3   3         62.38         54.12         1.45 o                         
  -9   3   3         99.00         93.87         2.08 o                         
  -8   3   3         66.29         59.52         1.55 o                         
  -7   3   3        346.17        357.86         7.83 o                         
  -6   3   3        932.22        946.42        15.64 o                         
  -5   3   3        477.03        551.98        15.99 o                         
  -4   3   3        418.70        459.28        10.15 o                         
  -3   3   3         60.26         50.07         1.14 o                         
  -2   3   3         48.16         58.27         3.20 o                         
  -1   3   3         33.73         33.49         1.03 o                         
   0   3   3         61.09         61.61         3.94 o                         
   1   3   3       1081.37       1098.73        15.56 o                         
   2   3   3         88.83         90.90         3.82 o                         
   3   3   3          0.28          7.40         1.03 o                         
   4   3   3        164.96        176.43         7.55 o                         
   5   3   3         87.03         78.25         1.29 o                         
   6   3   3         16.97         17.40         1.29 o                         
   7   3   3         60.36         66.66         2.02 o                         
   8   3   3         67.31         60.03         2.27 o                         
   9   3   3         38.34         37.58         2.57 o                         
  10   3   3        158.03        140.15         7.56 o                         
  11   3   3          2.23          2.47         0.73 o                         
  12   3   3         69.65         68.42         2.62 o                         
 -14   4   3        362.22        371.76        12.22 o                         
 -13   4   3        324.01        370.82         9.28 o                         
 -12   4   3          4.34          7.50         0.93 o                         
 -11   4   3         58.01         63.52         2.44 o                         
 -10   4   3        432.14        470.59         7.96 o                         
  -9   4   3        597.66        598.36         9.95 o                         
  -8   4   3        373.03        392.74         8.09 o                         
  -7   4   3        225.84        208.30         4.42 o                         
  -6   4   3          3.27          6.13         0.92 o                         
  -5   4   3         43.83         33.97         1.40 o                         
  -4   4   3          8.19          8.93         0.75 o                         
  -3   4   3        207.43        171.21        10.80 o                         
  -2   4   3        239.55        224.02         5.18 o                         
  -1   4   3       1135.56       1058.51        33.58 o                         
   0   4   3        106.16        114.06         7.54 o                         
   1   4   3        626.11        592.78        31.53 o                         
   2   4   3        157.77        152.09         4.71 o                         
   3   4   3         38.12         39.16         1.65 o                         
   4   4   3        135.76        128.93         1.50 o                         
   5   4   3          3.94          2.49         0.63 o                         
   6   4   3          0.17          0.62         0.57 o                         
   7   4   3        167.64        152.34         5.28 o                         
   8   4   3        670.63        636.43        21.01 o                         
   9   4   3          1.55          4.75         0.88 o                         
  10   4   3         95.53         90.61         4.88 o                         
  11   4   3          4.33          4.06         0.74 o                         
  12   4   3          2.39          2.37         0.68 o                         
 -14   5   3         65.74         65.95         3.66 o                         
 -13   5   3         66.30         54.01         1.46 o                         
 -12   5   3        373.50        356.90         4.59 o                         
 -11   5   3        105.10         94.74         1.50 o                         
 -10   5   3        236.78        225.94         3.81 o                         
  -9   5   3         17.78         20.23         0.73 o                         
  -8   5   3         33.15         37.69         1.16 o                         
  -7   5   3          4.43          3.60         0.53 o                         
  -6   5   3         90.76         76.41         1.42 o                         
  -5   5   3          0.10          1.49         1.11 o                         
  -4   5   3        168.42        171.93         6.02 o                         
  -3   5   3          1.34          1.63         1.07 o                         
  -2   5   3         74.89         74.20         4.51 o                         
  -1   5   3        318.40        296.17         6.90 o                         
   0   5   3       2473.10       2321.77        31.76 o                         
   1   5   3         73.33        140.13        15.25 o                         
   2   5   3          0.08          0.51         1.37 o                         
   3   5   3        263.57        250.38         4.59 o                         
   4   5   3         84.00         75.32         4.31 o                         
   5   5   3          1.00          1.23         0.63 o                         
   6   5   3          0.18          0.44         0.57 o                         
   7   5   3        222.59        221.16         5.65 o                         
   8   5   3         24.92         32.41         1.16 o                         
   9   5   3         23.08         20.39         2.46 o                         
  10   5   3         10.43          7.94         1.02 o                         
  11   5   3          9.50          9.85         0.87 o                         
  12   5   3          0.60          2.33         0.89 o                         
 -14   6   3         60.47         45.84         7.09 o                         
 -13   6   3        287.30        286.63         8.72 o                         
 -12   6   3         47.51         48.25         1.36 o                         
 -11   6   3         10.95          9.59         0.78 o                         
 -10   6   3          2.78          0.91         0.69 o                         
  -9   6   3         59.19         61.24         1.28 o                         
  -8   6   3         44.44         52.00         1.32 o                         
  -7   6   3        423.90        448.88         7.04 o                         
  -6   6   3        521.20        601.66         9.53 o                         
  -5   6   3        142.19        141.46         2.40 o                         
  -4   6   3        669.11        743.52        25.77 o                         
  -3   6   3        512.98        536.19        13.30 o                         
  -2   6   3        220.38        220.70         5.19 o                         
  -1   6   3         15.58          9.68         1.10 o                         
   0   6   3        371.73        383.47        10.98 o                         
   1   6   3        860.48        874.64        10.52 o                         
   2   6   3        197.98        200.80         3.93 o                         
   3   6   3         29.19         34.37         0.97 o                         
   4   6   3         84.78         62.93         1.83 o                         
   5   6   3          2.48          2.99         0.65 o                         
   6   6   3          0.99          1.01         0.59 o                         
   7   6   3         35.30         36.32         1.40 o                         
   8   6   3          1.64         13.42         1.53 o                         
   9   6   3         51.37         53.11         3.35 o                         
  10   6   3          1.41          2.38         0.89 o                         
  11   6   3          2.91          3.64         0.63 o                         
 -14   7   3         11.40          3.96         2.86 o                         
 -13   7   3        401.66        350.11        15.30 o                         
 -12   7   3        265.92        253.65         6.09 o                         
 -11   7   3          0.09          0.80         0.70 o                         
 -10   7   3          1.90          1.68         0.68 o                         
  -9   7   3          8.16         10.17         0.67 o                         
  -8   7   3         24.23         27.67         0.91 o                         
  -7   7   3        147.13        159.91         2.45 o                         
  -6   7   3        325.41        338.60         5.36 o                         
  -5   7   3        694.63        746.55        11.61 o                         
  -4   7   3         67.34         86.15         1.53 o                         
  -3   7   3         36.21         31.66         1.15 o                         
  -2   7   3         76.01         80.96         2.21 o                         
  -1   7   3        580.13        555.98        10.39 o                         
   0   7   3        573.53        562.19        25.05 o                         
   1   7   3       1857.02       1746.51        45.40 o                         
   2   7   3         21.59         39.76         2.74 o                         
   3   7   3        286.65        273.18         8.27 o                         
   4   7   3        323.46        315.32         9.00 o                         
   5   7   3          5.98          6.21         0.73 o                         
   6   7   3         44.13         42.03         2.26 o                         
   7   7   3         31.00         26.64         2.44 o                         
   8   7   3         10.26         19.93         2.01 o                         
   9   7   3         33.75         28.63         1.96 o                         
  10   7   3         22.93         13.90         2.03 o                         
  11   7   3          2.18          0.71         0.58 o                         
 -13   8   3        266.01        286.87         8.24 o                         
 -12   8   3         88.45         94.15         1.93 o                         
 -11   8   3          4.91          7.75         0.76 o                         
 -10   8   3        122.24        120.71         2.22 o                         
  -9   8   3         84.93         87.51         2.39 o                         
  -8   8   3         59.89         72.30         2.67 o                         
  -7   8   3        291.32        308.51         5.48 o                         
  -6   8   3         91.19         95.46         2.01 o                         
  -5   8   3         67.52         79.72         1.12 o                         
  -4   8   3        124.81        129.78         1.60 o                         
  -3   8   3        375.56        343.26         6.57 o                         
  -2   8   3         11.65         14.63         0.83 o                         
  -1   8   3         11.94         12.00         0.80 o                         
   0   8   3        459.20        482.40        14.12 o                         
   1   8   3         48.35         62.26         5.72 o                         
   2   8   3        511.98        516.35        16.33 o                         
   3   8   3         39.75         49.64         3.16 o                         
   4   8   3        187.24        164.43         3.81 o                         
   5   8   3        100.72         86.40         3.07 o                         
   6   8   3         81.90         80.79         1.73 o                         
   7   8   3         58.58         53.94         3.28 o                         
   8   8   3        271.61        248.35         8.71 o                         
   9   8   3        174.27        157.48         9.32 o                         
  10   8   3         25.61         18.50         2.32 o                         
  11   8   3          1.44          1.87         0.91 o                         
 -13   9   3        105.81        119.89         3.56 o                         
 -12   9   3         98.00         86.84         2.20 o                         
 -11   9   3        111.88        119.18         1.96 o                         
 -10   9   3        142.92        148.22         3.23 o                         
  -9   9   3        102.62        108.35         2.76 o                         
  -8   9   3          5.24          7.24         0.71 o                         
  -7   9   3        408.99        451.03         8.70 o                         
  -6   9   3       1261.07       1334.10        22.63 o                         
  -5   9   3        180.36        187.34         2.39 o                         
  -4   9   3         28.22         29.91         0.73 o                         
  -3   9   3        294.16        291.79         5.43 o                         
  -2   9   3        213.75        198.10         4.75 o                         
  -1   9   3          1.56          1.55         0.56 o                         
   0   9   3        495.63        462.56        11.56 o                         
   1   9   3         32.68         51.77         6.09 o                         
   2   9   3        350.42        324.38         9.68 o                         
   3   9   3        389.07        362.29         5.54 o                         
   4   9   3        184.84        155.98         5.14 o                         
   5   9   3          6.71          8.41         1.58 o                         
   6   9   3        129.87        115.83         6.35 o                         
   7   9   3        153.68        159.58         6.84 o                         
   8   9   3          3.27         12.02         3.12 o                         
   9   9   3          0.00          1.05         0.69 o                         
  10   9   3          9.38          8.19         1.63 o                         
 -12  10   3         73.83         73.57         1.66 o                         
 -11  10   3          3.00          3.26         0.71 o                         
 -10  10   3         13.57         15.02         0.82 o                         
  -9  10   3          2.57          3.42         0.68 o                         
  -8  10   3         31.31         30.14         1.43 o                         
  -7  10   3        507.69        504.49         9.48 o                         
  -6  10   3        737.83        735.74        12.66 o                         
  -5  10   3         31.88         31.76         0.80 o                         
  -4  10   3         10.04         10.22         0.67 o                         
  -3  10   3         38.66         40.64         1.29 o                         
  -2  10   3         60.31         56.65         1.25 o                         
  -1  10   3          0.14          0.23         0.56 o                         
   0  10   3          1.47          3.53         0.58 o                         
   1  10   3        342.62        351.45        10.65 o                         
   2  10   3        416.74        408.92         6.11 o                         
   3  10   3        150.71        142.33         2.21 o                         
   4  10   3         59.31         53.20         2.62 o                         
   5  10   3        155.75        135.44         2.74 o                         
   6  10   3         75.89         66.94         1.78 o                         
   7  10   3         47.14         46.70         1.67 o                         
   8  10   3        157.53        180.24        19.84 o                         
   9  10   3          7.13         11.51         2.16 o                         
  10  10   3         58.85         41.58        11.50 o                         
 -12  11   3          5.98          1.52         0.78 o                         
 -11  11   3        104.03        111.30         3.13 o                         
 -10  11   3          1.79          2.05         0.64 o                         
  -9  11   3          0.06          0.51         0.81 o                         
  -8  11   3         79.91         80.46         2.44 o                         
  -7  11   3        118.17        113.43         3.70 o                         
  -6  11   3          1.13          2.80         0.84 o                         
  -5  11   3        149.01        162.20         3.82 o                         
  -4  11   3          2.11          2.13         0.85 o                         
  -3  11   3        122.58        120.57         2.86 o                         
  -2  11   3        167.91        158.73         2.25 o                         
  -1  11   3         15.73         13.87         0.96 o                         
   0  11   3         19.18         29.05         3.02 o                         
   1  11   3        293.76        299.93         7.93 o                         
   2  11   3        542.48        539.58        10.76 o                         
   3  11   3         49.20         42.87         3.01 o                         
   4  11   3          0.09          0.78         0.84 o                         
   5  11   3        100.31         91.90         3.23 o                         
   6  11   3        397.64        366.23        15.66 o                         
   7  11   3          4.50          4.95         1.20 o                         
   8  11   3        284.21        285.35         9.05 o                         
   9  11   3         81.72         83.62        10.08 o                         
 -11  12   3          7.28         10.04         1.03 o                         
 -10  12   3          5.11          3.70         0.60 o                         
  -9  12   3        167.28        178.45         6.72 o                         
  -8  12   3        121.10        121.62         2.82 o                         
  -7  12   3          5.13          8.24         1.09 o                         
  -6  12   3         43.88         53.17         1.64 o                         
  -5  12   3        125.57        143.61         4.50 o                         
  -4  12   3        277.24        303.43         7.69 o                         
  -3  12   3         52.34         56.28         1.45 o                         
  -2  12   3        142.95        135.51         2.99 o                         
  -1  12   3        148.83        133.74         3.03 o                         
   0  12   3          9.25          8.58         0.87 o                         
   1  12   3        645.31        611.47        15.27 o                         
   2  12   3         12.78         20.24         1.87 o                         
   3  12   3        184.50        179.50         5.01 o                         
   4  12   3         66.43         62.12         1.80 o                         
   5  12   3         16.21         13.91         1.06 o                         
   6  12   3        241.65        216.54         4.55 o                         
   7  12   3          5.46          6.40         2.13 o                         
   8  12   3        395.79        302.72         7.41 o                         
   9  12   3         34.11         36.99         3.00 o                         
 -10  13   3          3.35          2.77         0.84 o                         
  -9  13   3         49.98         54.23         1.26 o                         
  -8  13   3          8.86         14.39         1.36 o                         
  -7  13   3        128.81        161.85         4.04 o                         
  -6  13   3        134.33        148.78         5.30 o                         
  -5  13   3        129.02        122.60         3.45 o                         
  -4  13   3         12.49         12.21         1.22 o                         
  -3  13   3        222.85        227.18         7.68 o                         
  -2  13   3         55.63         40.80         1.93 o                         
  -1  13   3         49.53         42.94         1.57 o                         
   0  13   3        219.07        213.07         6.32 o                         
   1  13   3        660.07        643.64        16.39 o                         
   2  13   3         14.24         14.06         2.00 o                         
   3  13   3        102.71         98.61         2.66 o                         
   4  13   3          0.04          0.64         0.84 o                         
   5  13   3          4.29          4.68         1.17 o                         
   6  13   3        103.33        100.08        11.35 o                         
   7  13   3        161.00        178.64         2.74 o                         
   8  13   3          4.57         17.72         6.82 o                         
 -10  14   3         40.50         55.60         2.04 o                         
  -9  14   3         39.60         49.41         1.61 o                         
  -8  14   3          0.12          0.01         0.96 o                         
  -7  14   3         51.65         73.16         1.77 o                         
  -6  14   3        225.88        256.62         5.49 o                         
  -5  14   3        607.20        684.65        11.14 o                         
  -4  14   3         11.76         11.39         1.04 o                         
  -3  14   3          1.88          4.76         0.98 o                         
  -2  14   3          0.72          4.36         1.57 o                         
  -1  14   3         28.77         24.45         1.92 o                         
   0  14   3        290.29        307.58         9.54 o                         
   1  14   3        464.88        457.60        20.21 o                         
   2  14   3          6.61          6.31         0.79 o                         
   3  14   3          0.15          0.49         0.79 o                         
   4  14   3         11.74         11.07         1.31 o                         
   5  14   3          4.21          3.92         0.79 o                         
   6  14   3          5.02          1.57         0.95 o                         
   7  14   3          3.76          2.77         0.61 o                         
  -8  15   3          0.81          2.81         0.73 o                         
  -7  15   3          0.41          2.58         0.81 o                         
  -6  15   3          0.03          1.09         0.90 o                         
  -5  15   3          0.25          0.09         0.99 o                         
  -4  15   3          1.81          2.33         0.99 o                         
  -3  15   3        287.04        337.31         7.78 o                         
  -2  15   3        185.86        182.74         5.51 o                         
  -1  15   3          4.15          1.53         0.87 o                         
   0  15   3         34.83         41.66         2.92 o                         
   1  15   3          0.05          0.44         1.00 o                         
   2  15   3         92.29         89.63         9.26 o                         
   3  15   3          3.37          3.18         0.95 o                         
   4  15   3         18.16         19.35         1.06 o                         
   5  15   3         13.96          7.15         1.84 o                         
   6  15   3          0.95          1.62         0.94 o                         
  -7  16   3        103.12        163.82         5.12 o                         
  -6  16   3          0.03          5.48         0.84 o                         
  -5  16   3        464.33        600.64        16.25 o                         
  -4  16   3         45.87         48.27         1.17 o                         
  -3  16   3          1.33          1.33         0.85 o                         
  -2  16   3         52.68         50.77         1.43 o                         
  -1  16   3         38.40         29.67         1.12 o                         
   0  16   3         11.14         19.09         2.11 o                         
   1  16   3        159.22        137.09         2.02 o                         
   2  16   3         59.85         43.26         2.21 o                         
   3  16   3          1.63          0.15         0.96 o                         
   4  16   3          2.16          0.33         0.74 o                         
   5  16   3         12.17          8.30         2.31 o                         
  -5  17   3        615.69        693.67        18.85 o                         
  -4  17   3         57.55         53.48         2.22 o                         
  -3  17   3          4.02          1.77         0.68 o                         
  -2  17   3          3.96          7.73         0.94 o                         
  -1  17   3          4.94          5.53         0.81 o                         
   0  17   3         85.06         63.88         2.74 o                         
   1  17   3        228.16        190.58         6.27 o                         
   2  17   3          0.37          2.93         0.78 o                         
   3  17   3         13.62          8.95         2.84 o                         
 -15   0   4        196.76        199.87         4.66 o                         
 -14   0   4          9.78          6.20         2.46 o                         
 -13   0   4         43.68         37.22         3.01 o                         
 -12   0   4          1.85          4.87         1.83 o                         
 -11   0   4        197.48        209.96         8.77 o                         
 -10   0   4        264.14        301.21        10.04 o                         
  -9   0   4         32.45         44.10         2.27 o                         
  -8   0   4         39.53         53.19         2.16 o                         
  -7   0   4        784.58        846.07        29.69 o                         
  -6   0   4       1789.19       1970.58        58.53 o                         
  -5   0   4         28.93         26.81         1.64 o                         
  -4   0   4        612.17        673.50        13.08 o                         
  -3   0   4         97.43        102.88         4.80 o                         
  -2   0   4        146.30        129.54         7.02 o                         
  -1   0   4        532.36        496.89        24.97 o                         
   0   0   4          1.32          1.94         0.72 o                         
   1   0   4        168.71        167.02         5.12 o                         
   2   0   4       1545.61       1516.61        39.55 o                         
   3   0   4       2114.68       2094.68        41.73 o                         
   4   0   4        278.31        263.08         5.81 o                         
   5   0   4         74.70         72.84         1.59 o                         
   6   0   4          8.40          5.37         1.21 o                         
   7   0   4         41.54         44.52         3.06 o                         
   8   0   4          2.97          3.51         1.37 o                         
   9   0   4          1.32          2.14         1.54 o                         
  10   0   4         67.88         76.20         4.39 o                         
  11   0   4          0.78          2.20         1.01 o                         
 -15   1   4         29.26         27.06         3.66 o                         
 -14   1   4         29.73         35.32         2.55 o                         
 -13   1   4         59.47         62.58         3.00 o                         
 -12   1   4          5.17          5.55         1.61 o                         
 -11   1   4         59.94         61.55         1.78 o                         
 -10   1   4          1.87          3.46         0.79 o                         
  -9   1   4          3.18          5.32         0.81 o                         
  -8   1   4          4.42          6.95         0.97 o                         
  -7   1   4        299.19        359.71        12.31 o                         
  -6   1   4        945.48        981.19        26.13 o                         
  -5   1   4        675.62        744.15        27.50 o                         
  -4   1   4         76.56         81.06         3.44 o                         
  -3   1   4         67.97         64.07         2.30 o                         
  -2   1   4       1870.48       1927.53        51.94 o                         
  -1   1   4       1749.12       1952.40        78.77 o                         
   0   1   4       1560.99       1660.78        51.23 o                         
   1   1   4        705.17        750.72        30.65 o                         
   2   1   4       2519.49       2472.09        97.36 o                         
   3   1   4       2081.90       1970.94        51.17 o                         
   4   1   4        122.36        126.65         2.98 o                         
   5   1   4         41.68         44.18         2.55 o                         
   6   1   4        105.28        123.50         8.15 o                         
   7   1   4         23.60         31.70         1.39 o                         
   8   1   4        116.19        128.51         5.29 o                         
   9   1   4          0.84          1.94         1.17 o                         
  10   1   4         14.88         23.00         2.09 o                         
  11   1   4          2.15          4.51         0.75 o                         
 -15   2   4         85.09         97.78         2.65 o                         
 -14   2   4         10.60         11.59         1.75 o                         
 -13   2   4         12.29         11.81         1.92 o                         
 -12   2   4         40.23         39.28         1.42 o                         
 -11   2   4          2.90          5.47         0.90 o                         
 -10   2   4         89.09         94.45         2.51 o                         
  -9   2   4        206.83        226.12         5.14 o                         
  -8   2   4         31.08         47.70         1.65 o                         
  -7   2   4         36.91         37.55         1.05 o                         
  -6   2   4        185.25        215.90         5.58 o                         
  -5   2   4         88.50        100.46         3.80 o                         
  -4   2   4        461.35        451.12        17.14 o                         
  -3   2   4         10.21          8.81         0.66 o                         
  -2   2   4          2.37          2.98         0.84 o                         
  -1   2   4         86.21         78.96         3.54 o                         
   0   2   4        244.82        255.76         6.42 o                         
   1   2   4        205.97        178.18         4.20 o                         
   2   2   4        790.03        724.26        12.53 o                         
   3   2   4        401.14        398.53        13.14 o                         
   4   2   4         41.22         40.94         1.44 o                         
   5   2   4          0.47          1.08         0.73 o                         
   6   2   4        446.47        466.69        13.83 o                         
   7   2   4        100.80        101.26         5.77 o                         
   8   2   4         16.90         19.08         0.95 o                         
   9   2   4          3.75          2.82         0.99 o                         
  10   2   4          3.17          5.04         1.09 o                         
  11   2   4          1.77          1.47         0.52 o                         
 -14   3   4          6.64          7.81         1.63 o                         
 -13   3   4         20.18         30.49         1.93 o                         
 -12   3   4        160.96        157.87         3.45 o                         
 -11   3   4          0.05          2.23         1.15 o                         
 -10   3   4        791.57        828.72        19.03 o                         
  -9   3   4        606.46        653.21        16.28 o                         
  -8   3   4         57.72         74.10         2.01 o                         
  -7   3   4         91.37        104.66         2.45 o                         
  -6   3   4         69.86         65.16         2.10 o                         
  -5   3   4         20.92         32.80         1.17 o                         
  -4   3   4          2.13          3.69         0.68 o                         
  -3   3   4         73.20         65.17         1.67 o                         
  -2   3   4          2.84         14.76         0.95 o                         
  -1   3   4       2633.30       2598.60       117.11 o                         
   0   3   4        376.84        427.81        24.82 o                         
   1   3   4        615.02        602.93        11.77 o                         
   2   3   4        874.82        866.27        32.01 o                         
   3   3   4        294.25        297.43        18.16 o                         
   4   3   4          7.67         12.79         0.76 o                         
   5   3   4        206.74        194.27         3.39 o                         
   6   3   4       1161.97       1173.91        19.77 o                         
   7   3   4         16.59         15.42         0.92 o                         
   8   3   4          0.22          3.39         0.85 o                         
   9   3   4          3.69          2.25         0.87 o                         
  10   3   4          8.31          9.04         1.77 o                         
  11   3   4         63.94         94.48        10.94 o                         
 -14   4   4         21.76         15.95         1.59 o                         
 -13   4   4        115.59        110.90         1.91 o                         
 -12   4   4        292.33        286.94         3.47 o                         
 -11   4   4       1081.77       1025.88        21.59 o                         
 -10   4   4       1641.17       1674.12        31.71 o                         
  -9   4   4        752.95        721.17        13.95 o                         
  -8   4   4        175.35        192.06         2.61 o                         
  -7   4   4         62.15         75.87         2.06 o                         
  -6   4   4        153.84        149.84         2.84 o                         
  -5   4   4          6.08          4.09         0.69 o                         
  -4   4   4         71.85         75.18         4.23 o                         
  -3   4   4        650.83        617.27         8.31 o                         
  -2   4   4        146.70        141.85         2.33 o                         
  -1   4   4        132.64        119.90         2.63 o                         
   0   4   4        131.20        118.37         7.36 o                         
   1   4   4         41.53         46.94         2.08 o                         
   2   4   4          1.68          2.76         0.59 o                         
   3   4   4         22.15         20.44         0.74 o                         
   4   4   4         19.30         15.74         0.74 o                         
   5   4   4         61.23         58.03         3.15 o                         
   6   4   4         73.52        110.82        12.08 o                         
   7   4   4          3.92         13.50         1.75 o                         
   8   4   4          9.25          8.46         0.88 o                         
   9   4   4          6.10          5.50         0.88 o                         
  10   4   4         23.76         24.97         1.34 o                         
  11   4   4         12.39         21.25         1.48 o                         
 -14   5   4         11.42         10.02         1.42 o                         
 -13   5   4         36.40         40.31         1.19 o                         
 -12   5   4          4.28          8.05         0.97 o                         
 -11   5   4         24.59         30.15         1.01 o                         
 -10   5   4        179.41        196.12         4.10 o                         
  -9   5   4         60.19         55.66         1.53 o                         
  -8   5   4          1.59          2.56         0.59 o                         
  -7   5   4        165.51        172.11         3.82 o                         
  -6   5   4        617.54        611.70        10.84 o                         
  -5   5   4          0.82          0.35         0.50 o                         
  -4   5   4         23.97         23.49         0.81 o                         
  -3   5   4         28.89         28.16         1.08 o                         
  -2   5   4        125.26        138.42         8.95 o                         
  -1   5   4       2465.10       2371.90        39.67 o                         
   0   5   4         19.70         12.43         1.37 o                         
   1   5   4        143.60        151.09         6.05 o                         
   2   5   4        738.07        681.96        17.71 o                         
   3   5   4        339.53        312.63         3.91 o                         
   4   5   4          0.65          0.85         0.64 o                         
   5   5   4         18.08         21.66         2.55 o                         
   6   5   4          7.57         50.95         4.79 o                         
   7   5   4          1.18          5.87         0.97 o                         
   8   5   4         43.04         43.16         4.57 o                         
   9   5   4         10.72         10.86         1.05 o                         
  10   5   4         38.55         34.36         1.94 o                         
  11   5   4         73.78        103.41         8.63 o                         
 -14   6   4          0.08         -0.40         1.12 o                         
 -13   6   4          9.47          9.64         0.86 o                         
 -12   6   4         64.65         59.72         1.41 o                         
 -11   6   4        249.96        245.45         3.20 o                         
 -10   6   4         65.13         73.21         1.33 o                         
  -9   6   4         22.23         22.66         0.76 o                         
  -8   6   4        446.17        496.42         9.33 o                         
  -7   6   4        132.31        146.07         2.77 o                         
  -6   6   4        245.80        245.75         3.55 o                         
  -5   6   4         56.31         56.36         0.86 o                         
  -4   6   4        884.14        811.84        12.20 o                         
  -3   6   4         70.06         74.91         3.70 o                         
  -2   6   4         55.91         56.59         3.40 o                         
  -1   6   4        314.57        284.74         5.86 o                         
   0   6   4          0.30          3.09         0.70 o                         
   1   6   4       1061.15        991.10        12.97 o                         
   2   6   4        260.98        237.37         4.35 o                         
   3   6   4          3.56          4.46         0.62 o                         
   4   6   4         57.74         51.09         0.94 o                         
   5   6   4        237.85        237.63         5.58 o                         
   6   6   4        578.25        588.21        17.00 o                         
   7   6   4        531.61        539.37        16.02 o                         
   8   6   4          9.83          9.92         0.98 o                         
   9   6   4         59.81         73.98         4.79 o                         
  10   6   4          0.17          0.51         0.64 o                         
 -14   7   4        106.12        117.24         4.63 o                         
 -13   7   4         69.16         71.12        14.40 o                         
 -12   7   4         13.13         10.14         0.74 o                         
 -11   7   4          5.32          5.67         0.64 o                         
 -10   7   4         85.14         85.11         1.38 o                         
  -9   7   4         98.52        128.27         4.11 o                         
  -8   7   4        931.58        994.78        11.82 o                         
  -7   7   4          0.72          0.49         0.63 o                         
  -6   7   4         86.33         86.62         1.77 o                         
  -5   7   4          4.76          4.38         0.55 o                         
  -4   7   4         40.98         42.58         1.98 o                         
  -3   7   4         12.04         13.41         0.65 o                         
  -2   7   4        440.65        395.79        11.37 o                         
  -1   7   4       1095.17       1058.97        38.38 o                         
   0   7   4         24.73         19.81         0.98 o                         
   1   7   4        263.50        257.94         3.98 o                         
   2   7   4        440.24        393.75         8.18 o                         
   3   7   4         61.97         53.90         1.76 o                         
   4   7   4          1.73          1.45         0.65 o                         
   5   7   4        117.70        111.33         1.96 o                         
   6   7   4       1184.91       1184.17        25.00 o                         
   7   7   4        232.82        221.92         7.11 o                         
   8   7   4         97.57         99.53         7.25 o                         
   9   7   4         19.33         21.39         2.24 o                         
  10   7   4          0.01          1.24         0.64 o                         
 -13   8   4         86.18         86.85         3.13 o                         
 -12   8   4         67.21         70.80         1.70 o                         
 -11   8   4          0.24         -0.11         0.65 o                         
 -10   8   4        104.64        115.80         1.74 o                         
  -9   8   4       1315.90       1342.43        35.64 o                         
  -8   8   4         41.57         54.41         1.77 o                         
  -7   8   4       1179.63       1209.48        25.63 o                         
  -6   8   4        379.66        360.51         6.49 o                         
  -5   8   4         55.18         58.98         2.15 o                         
  -4   8   4         83.75         75.90         1.99 o                         
  -3   8   4         31.08         34.81         1.17 o                         
  -2   8   4         70.25         66.98         1.31 o                         
  -1   8   4         90.82        102.45         5.01 o                         
   0   8   4          6.53          4.32         0.69 o                         
   1   8   4         11.37         18.11         2.92 o                         
   2   8   4          0.97          4.10         0.91 o                         
   3   8   4        100.56         87.09         2.24 o                         
   4   8   4         29.10         34.38         2.21 o                         
   5   8   4          3.24          7.27         1.38 o                         
   6   8   4         30.25         61.97         9.32 o                         
   7   8   4          0.08         12.77         0.93 o                         
   8   8   4         69.30         70.61         5.94 o                         
   9   8   4          0.31          2.43         0.80 o                         
  10   8   4          8.61          7.75         0.89 o                         
 -13   9   4         24.10         25.16         4.07 o                         
 -12   9   4         33.42         28.34         2.88 o                         
 -11   9   4         40.50         39.51         1.04 o                         
 -10   9   4         38.49         35.17         0.99 o                         
  -9   9   4        539.81        576.47        18.26 o                         
  -8   9   4         87.99        107.25         3.09 o                         
  -7   9   4        715.67        724.07        10.95 o                         
  -6   9   4        214.88        228.20         4.04 o                         
  -5   9   4          2.54          5.09         0.69 o                         
  -4   9   4         67.00         76.13         2.93 o                         
  -3   9   4         32.16         33.57         1.48 o                         
  -2   9   4         34.28         22.91         2.09 o                         
  -1   9   4         19.11         16.20         0.78 o                         
   0   9   4          8.62          8.22         0.78 o                         
   1   9   4          0.57          1.18         0.77 o                         
   2   9   4        126.96        117.65         6.60 o                         
   3   9   4         83.05         80.22         4.61 o                         
   4   9   4         63.35         59.68         2.32 o                         
   5   9   4         86.63         82.93         3.14 o                         
   6   9   4          4.31         30.65         4.24 o                         
   7   9   4         18.05         54.30         7.92 o                         
   8   9   4         28.23         31.17         3.70 o                         
   9   9   4          0.84          0.71         0.46 o                         
 -12  10   4          1.21          0.44         0.79 o                         
 -11  10   4         30.16         26.71         0.88 o                         
 -10  10   4         14.15         19.08         1.20 o                         
  -9  10   4         40.24         33.16         1.85 o                         
  -8  10   4        475.57        523.70         9.71 o                         
  -7  10   4        106.06        138.93         2.48 o                         
  -6  10   4        597.84        630.06         8.00 o                         
  -5  10   4          4.68          7.22         1.24 o                         
  -4  10   4         70.25         81.60         3.43 o                         
  -3  10   4          2.27          4.81         0.86 o                         
  -2  10   4         58.61         55.95         1.69 o                         
  -1  10   4         99.73         87.91         2.28 o                         
   0  10   4          0.69          0.76         0.74 o                         
   1  10   4         23.31         23.41         1.82 o                         
   2  10   4         43.23         39.39         2.35 o                         
   3  10   4         30.78         25.50         0.86 o                         
   4  10   4          1.82          5.36         1.46 o                         
   5  10   4         38.89         47.07         5.51 o                         
   6  10   4        587.35        605.41        21.47 o                         
   7  10   4        204.95        210.03         6.99 o                         
   8  10   4         11.43         12.01         1.43 o                         
   9  10   4         19.42         26.51         6.00 o                         
 -12  11   4         42.95         51.33         1.23 o                         
 -11  11   4          1.06          1.03         0.67 o                         
 -10  11   4         66.24         73.26         1.90 o                         
  -9  11   4        233.18        231.44         6.27 o                         
  -8  11   4         49.29         62.65         1.78 o                         
  -7  11   4         18.18         21.36         1.56 o                         
  -6  11   4          9.65         12.02         0.79 o                         
  -5  11   4         15.59         13.52         0.81 o                         
  -4  11   4         34.69         30.31         0.94 o                         
  -3  11   4          1.27          2.26         0.74 o                         
  -2  11   4        148.91        150.79         5.64 o                         
  -1  11   4        163.43        138.44         5.24 o                         
   0  11   4          5.92          5.62         0.76 o                         
   1  11   4         21.29         15.58         1.80 o                         
   2  11   4         26.78         30.41         3.17 o                         
   3  11   4        132.41        126.24         3.77 o                         
   4  11   4         27.03         30.64         2.09 o                         
   5  11   4         69.75         68.17         3.02 o                         
   6  11   4        678.31        726.50        25.63 o                         
   7  11   4        341.36        336.65        19.62 o                         
   8  11   4         43.15         34.33         6.14 o                         
 -11  12   4         16.23         14.35         2.79 o                         
 -10  12   4          2.73          1.51         0.67 o                         
  -9  12   4        886.89        963.80        28.78 o                         
  -8  12   4          3.03          5.77         0.88 o                         
  -7  12   4         95.85        114.19         1.98 o                         
  -6  12   4         13.58         16.46         0.83 o                         
  -5  12   4         31.47         28.57         0.91 o                         
  -4  12   4         38.86         49.04         1.74 o                         
  -3  12   4          8.19          8.97         0.74 o                         
  -2  12   4          3.90          4.07         0.77 o                         
  -1  12   4        184.78        146.40        10.34 o                         
   0  12   4          1.79          3.09         1.15 o                         
   1  12   4         10.80         13.74         1.86 o                         
   2  12   4          5.67          5.55         0.77 o                         
   3  12   4          0.16          0.28         0.94 o                         
   4  12   4        109.39        103.66         3.84 o                         
   5  12   4        154.95        162.28         8.56 o                         
   6  12   4        128.73        150.31        17.64 o                         
   7  12   4         55.89         51.65        13.05 o                         
 -10  13   4         19.03         13.25         0.79 o                         
  -9  13   4         38.34         40.30         1.42 o                         
  -8  13   4         47.88         56.30         1.33 o                         
  -7  13   4        166.89        195.88         4.98 o                         
  -6  13   4          0.69          1.10         1.01 o                         
  -5  13   4        111.44        128.37         4.69 o                         
  -4  13   4         90.18         91.40         3.50 o                         
  -3  13   4         29.52         32.52         1.48 o                         
  -2  13   4        674.92        619.75        18.92 o                         
  -1  13   4         15.45         16.17         1.06 o                         
   0  13   4         36.02         35.63         5.31 o                         
   1  13   4        275.39        232.70         6.11 o                         
   2  13   4          0.04          0.48         0.74 o                         
   3  13   4         56.13         55.39         1.35 o                         
   4  13   4          0.19          0.76         0.69 o                         
   5  13   4          5.23          4.07         1.01 o                         
   6  13   4         47.91         74.03        11.96 o                         
   7  13   4          5.52         10.54         1.85 o                         
  -9  14   4         77.56         77.94         2.44 o                         
  -8  14   4         14.69         27.16         1.47 o                         
  -7  14   4          0.00          0.09         0.89 o                         
  -6  14   4          0.55          1.36         0.95 o                         
  -5  14   4         60.02         78.64         1.76 o                         
  -4  14   4        182.54        180.86         2.57 o                         
  -3  14   4         26.15         19.99         1.12 o                         
  -2  14   4         40.47         63.88         6.68 o                         
  -1  14   4        842.54        823.83        25.49 o                         
   0  14   4        282.02        230.20         3.93 o                         
   1  14   4        289.82        260.93        11.71 o                         
   2  14   4          7.42          7.62         0.93 o                         
   3  14   4         15.30         12.53         1.03 o                         
   4  14   4          2.27          2.78         0.81 o                         
   5  14   4         30.66         27.20         2.20 o                         
   6  14   4          6.26         -0.77         0.77 o                         
  -8  15   4          2.87          5.64         0.64 o                         
  -7  15   4         41.96         49.98         1.12 o                         
  -6  15   4         15.40         15.92         0.94 o                         
  -5  15   4          0.55          0.55         1.24 o                         
  -4  15   4          1.33          0.80         1.12 o                         
  -3  15   4         17.44         20.41         4.75 o                         
  -2  15   4        123.54        153.89        14.73 o                         
  -1  15   4        223.54        208.25        33.90 o                         
   0  15   4         70.30         79.64         9.09 o                         
   1  15   4          0.09          2.62         0.96 o                         
   2  15   4          0.24          0.51         0.75 o                         
   3  15   4          0.42          0.57         0.74 o                         
   4  15   4         12.73          9.71         0.74 o                         
  -6  16   4         26.37         31.04         1.43 o                         
  -5  16   4         17.02         19.67         1.14 o                         
  -4  16   4          0.70          1.24         0.94 o                         
  -3  16   4          4.78          4.12         0.94 o                         
  -2  16   4        305.67        305.27        12.18 o                         
  -1  16   4        144.46        129.54        27.83 o                         
   0  16   4        336.33        274.06         6.65 o                         
   1  16   4         14.54          8.18         0.91 o                         
   2  16   4         16.84         16.44         1.08 o                         
   3  16   4         10.25          8.86         1.08 o                         
  -4  17   4         54.16         53.35         1.81 o                         
  -3  17   4         42.05         30.99         2.53 o                         
  -2  17   4        515.72        444.01         8.91 o                         
  -1  17   4         57.70         50.45         2.40 o                         
   0  17   4          1.39          1.28         0.92 o                         
 -14   1   5         27.59         37.15         2.39 o                         
 -13   1   5         48.01         51.99         2.80 o                         
 -12   1   5        106.53        109.52         4.38 o                         
 -11   1   5        155.75        160.12         6.95 o                         
 -10   1   5        207.46        214.71         9.35 o                         
  -9   1   5        152.77        157.81         5.23 o                         
  -8   1   5         12.50         15.08         0.88 o                         
  -7   1   5          2.07          1.12         0.58 o                         
  -6   1   5         18.55         19.95         1.00 o                         
  -5   1   5        394.89        401.09        11.37 o                         
  -4   1   5        730.64        761.93        26.47 o                         
  -3   1   5         19.31         21.89         1.84 o                         
  -2   1   5        136.77        144.35         9.27 o                         
  -1   1   5         33.45         34.83         2.44 o                         
   0   1   5        123.50        138.65         7.16 o                         
   1   1   5          0.34          4.82         0.52 o                         
   2   1   5         43.02         49.62         1.25 o                         
   3   1   5         75.74         87.78         2.91 o                         
   4   1   5         47.85         61.84         5.32 o                         
   5   1   5        841.27        934.08        27.08 o                         
   6   1   5         87.27        108.64         4.16 o                         
   7   1   5         11.09         15.19         0.94 o                         
   8   1   5          7.67         11.93         1.69 o                         
   9   1   5         20.90         39.44         3.95 o                         
  10   1   5          6.66          8.08         1.20 o                         
 -14   2   5         47.12         43.15         1.79 o                         
 -13   2   5          6.42          9.27         1.82 o                         
 -12   2   5        318.67        327.11         6.50 o                         
 -11   2   5        111.21        119.02         2.84 o                         
 -10   2   5         32.93         29.84         1.30 o                         
  -9   2   5          4.29          7.06         0.86 o                         
  -8   2   5         45.01         48.18         1.36 o                         
  -7   2   5        166.94        192.50         4.61 o                         
  -6   2   5        135.95        138.81         2.68 o                         
  -5   2   5         20.65         22.04         0.75 o                         
  -4   2   5       1125.15       1118.37        18.94 o                         
  -3   2   5        195.27        169.13         4.96 o                         
  -2   2   5       1016.18       1096.74        22.42 o                         
  -1   2   5          2.74          4.65         0.62 o                         
   0   2   5         95.28         95.05         2.39 o                         
   1   2   5        271.87        262.08         4.82 o                         
   2   2   5          1.35          3.24         0.49 o                         
   3   2   5        770.08        815.67        10.54 o                         
   4   2   5        639.93        686.12        13.53 o                         
   5   2   5       4541.38       4970.51        67.75 o                         
   6   2   5          1.61          3.28         0.81 o                         
   7   2   5          8.31         12.74         1.17 o                         
   8   2   5        144.41        184.28         7.78 o                         
   9   2   5         26.95         29.10         2.21 o                         
  10   2   5          7.77          8.47         1.48 o                         
 -14   3   5         50.74         46.97         1.76 o                         
 -13   3   5          4.78          6.70         1.74 o                         
 -12   3   5          3.15          6.16         1.83 o                         
 -11   3   5        183.02        184.56         4.27 o                         
 -10   3   5         79.63         65.08         2.08 o                         
  -9   3   5        167.92        158.15         4.86 o                         
  -8   3   5         72.86         65.86         2.10 o                         
  -7   3   5         52.54         47.20         1.23 o                         
  -6   3   5        117.88        115.18         2.23 o                         
  -5   3   5         12.68         12.71         0.64 o                         
  -4   3   5         30.79         33.99         1.46 o                         
  -3   3   5        417.18        440.53         6.34 o                         
  -2   3   5        727.71        725.32         9.98 o                         
  -1   3   5         19.27         13.74         2.22 o                         
   0   3   5         19.99         17.59         0.76 o                         
   1   3   5        287.97        269.23         5.66 o                         
   2   3   5         24.23         29.94         1.45 o                         
   3   3   5         15.83         14.62         0.70 o                         
   4   3   5        188.35        187.08         5.17 o                         
   5   3   5         47.03         72.05         4.54 o                         
   6   3   5        121.58        128.60         5.27 o                         
   7   3   5          1.45          2.93         0.85 o                         
   8   3   5         34.33         40.19         2.84 o                         
   9   3   5         14.90         19.12         0.83 o                         
  10   3   5          0.11          1.15         0.64 o                         
 -14   4   5         16.60         11.56         1.53 o                         
 -13   4   5          0.16          0.50         1.63 o                         
 -12   4   5          7.54          9.52         0.77 o                         
 -11   4   5         14.89          9.52         1.07 o                         
 -10   4   5        194.36        178.80         5.97 o                         
  -9   4   5         94.61        104.63         3.90 o                         
  -8   4   5        310.12        316.78         7.68 o                         
  -7   4   5        832.99        856.81        16.80 o                         
  -6   4   5         53.21         52.23         0.94 o                         
  -5   4   5        110.89        107.06         2.41 o                         
  -4   4   5        229.22        219.71         4.47 o                         
  -3   4   5        445.80        400.29         6.89 o                         
  -2   4   5         16.13         10.86         0.76 o                         
  -1   4   5        109.74        100.86         6.75 o                         
   0   4   5        208.82        209.54         5.99 o                         
   1   4   5          0.79          0.89         0.76 o                         
   2   4   5         14.21         19.64         1.83 o                         
   3   4   5         39.38         70.73         7.53 o                         
   4   4   5         65.87         92.93        10.18 o                         
   5   4   5          1.40         52.84         3.49 o                         
   6   4   5         21.84         30.30         2.07 o                         
   7   4   5          3.11          5.41         0.89 o                         
   8   4   5        158.32        188.49         9.66 o                         
   9   4   5         44.01         54.27         3.88 o                         
  10   4   5         27.73         38.53         2.68 o                         
 -14   5   5          4.91          4.86         1.31 o                         
 -13   5   5          0.05          1.09         1.57 o                         
 -12   5   5         16.44         21.51         0.93 o                         
 -11   5   5        614.69        605.71        15.00 o                         
 -10   5   5         87.29         76.77         1.97 o                         
  -9   5   5        345.23        358.54         7.51 o                         
  -8   5   5        613.23        622.82        11.72 o                         
  -7   5   5        280.09        289.35         4.66 o                         
  -6   5   5        100.50        106.72         2.64 o                         
  -5   5   5        290.83        272.20         3.60 o                         
  -4   5   5        140.76        127.72         2.28 o                         
  -3   5   5        346.28        330.03        14.53 o                         
  -2   5   5        167.58        170.95         8.52 o                         
  -1   5   5         69.37         72.91         1.91 o                         
   0   5   5        169.32        173.92         7.71 o                         
   1   5   5         30.62         31.25         1.02 o                         
   2   5   5          2.32          1.44         0.67 o                         
   3   5   5          0.01          1.03         0.80 o                         
   4   5   5         62.46         63.18         1.53 o                         
   5   5   5         10.49         31.12         3.97 o                         
   6   5   5         61.22         79.91         5.23 o                         
   7   5   5          0.64          1.25         1.08 o                         
   8   5   5          5.39          6.48         0.98 o                         
   9   5   5         12.71         17.58         1.05 o                         
 -13   6   5          1.68          0.92         0.56 o                         
 -12   6   5          0.00          0.02         0.73 o                         
 -11   6   5         46.30         48.79         1.46 o                         
 -10   6   5         22.15         24.16         1.13 o                         
  -9   6   5        100.38        118.52         1.97 o                         
  -8   6   5         14.63         13.48         0.85 o                         
  -7   6   5         42.54         42.13         1.29 o                         
  -6   6   5         37.13         34.21         1.54 o                         
  -5   6   5         69.35         72.02         2.73 o                         
  -4   6   5         32.28         28.72         1.68 o                         
  -3   6   5        256.22        267.32         7.88 o                         
  -2   6   5          1.29          2.72         0.73 o                         
  -1   6   5        283.66        268.32         8.21 o                         
   0   6   5         43.42         52.23         3.78 o                         
   1   6   5          5.41          3.96         0.74 o                         
   2   6   5         98.98         94.67         3.56 o                         
   3   6   5        203.50        209.91         5.44 o                         
   4   6   5        159.93        164.30         5.90 o                         
   5   6   5        608.98        656.51        14.21 o                         
   6   6   5         17.49         18.53         1.67 o                         
   7   6   5         11.12         11.09         0.95 o                         
   8   6   5          8.28         14.57         2.96 o                         
   9   6   5          1.36          2.52         0.56 o                         
 -13   7   5         33.00          1.19         5.06 o                         
 -12   7   5          0.18          0.62         0.69 o                         
 -11   7   5         35.11         31.28         0.81 o                         
 -10   7   5        144.36        139.44         2.13 o                         
  -9   7   5        123.99        122.84         2.28 o                         
  -8   7   5          0.10          0.18         0.61 o                         
  -7   7   5         11.98         11.16         0.68 o                         
  -6   7   5        287.71        274.62         4.94 o                         
  -5   7   5         48.52         51.59         3.59 o                         
  -4   7   5         35.28         34.92         3.14 o                         
  -3   7   5        311.55        379.06        21.48 o                         
  -2   7   5         60.18         63.28         4.71 o                         
  -1   7   5          0.48          0.97         0.83 o                         
   0   7   5        283.17        257.20         4.74 o                         
   1   7   5         36.46         41.22         0.89 o                         
   2   7   5          2.89          2.86         0.66 o                         
   3   7   5          0.24          2.17         0.67 o                         
   4   7   5         52.51         48.66         1.05 o                         
   5   7   5        164.35        173.30         6.03 o                         
   6   7   5         36.38         51.12         5.19 o                         
   7   7   5          0.51          0.88         0.80 o                         
   8   7   5         12.24         11.06         1.17 o                         
   9   7   5          0.21         -0.45         0.60 o                         
 -13   8   5         70.95         73.32        18.97 o                         
 -12   8   5         27.35         27.13         1.91 o                         
 -11   8   5        143.03        139.91         2.69 o                         
 -10   8   5          0.01          0.84         0.61 o                         
  -9   8   5         62.55         76.75         2.63 o                         
  -8   8   5        180.10        187.66         2.31 o                         
  -7   8   5         18.47         19.63         1.51 o                         
  -6   8   5        676.42        687.81        20.12 o                         
  -5   8   5       1261.58       1208.13        16.32 o                         
  -4   8   5         49.72         41.61         0.92 o                         
  -3   8   5       1273.93       1211.66        21.66 o                         
  -2   8   5          2.08          2.95         0.83 o                         
  -1   8   5         12.38         14.24         1.05 o                         
   0   8   5         82.83         77.50         1.53 o                         
   1   8   5          2.90          3.50         0.94 o                         
   2   8   5         46.40         40.33         1.77 o                         
   3   8   5         12.70         11.57         0.82 o                         
   4   8   5          2.95          1.47         0.79 o                         
   5   8   5         12.47         24.50         4.65 o                         
   6   8   5        138.89        143.83         8.48 o                         
   7   8   5         24.77         26.69         1.57 o                         
   8   8   5         34.10         47.64         4.86 o                         
 -12   9   5         63.30         59.06         1.58 o                         
 -11   9   5          0.20          2.85         0.88 o                         
 -10   9   5          4.20          6.26         1.08 o                         
  -9   9   5         50.83         51.00         2.23 o                         
  -8   9   5          0.00          1.38         0.94 o                         
  -7   9   5         15.17         14.69         1.40 o                         
  -6   9   5        314.92        336.75         7.36 o                         
  -5   9   5       1583.91       1541.90        28.54 o                         
  -4   9   5         84.24         95.47         3.32 o                         
  -3   9   5       1283.54       1207.31        23.73 o                         
  -2   9   5        456.30        417.75        10.27 o                         
  -1   9   5         30.88         32.75         1.99 o                         
   0   9   5          3.47          1.90         0.96 o                         
   1   9   5          3.78          2.31         1.01 o                         
   2   9   5         16.25         12.21         1.04 o                         
   3   9   5          4.49          6.54         1.29 o                         
   4   9   5          0.75          1.23         0.88 o                         
   5   9   5          0.81          1.91         0.97 o                         
   6   9   5         61.27         58.11         4.13 o                         
   7   9   5          6.53          8.61         1.13 o                         
   8   9   5          4.29          4.80         1.51 o                         
 -12  10   5         46.73         49.18         3.21 o                         
 -11  10   5         47.33         48.59         1.74 o                         
 -10  10   5        128.46        132.69         3.29 o                         
  -9  10   5          9.62          7.41         0.70 o                         
  -8  10   5        158.15        163.77         5.47 o                         
  -7  10   5         91.97         92.70         1.92 o                         
  -6  10   5         10.09         11.95         1.81 o                         
  -5  10   5        479.04        471.99         8.12 o                         
  -4  10   5         52.16         48.11         5.82 o                         
  -3  10   5          1.19         12.16         1.36 o                         
  -2  10   5         84.82         69.91         2.27 o                         
  -1  10   5          8.79          9.30         0.82 o                         
   0  10   5         26.19         21.94         1.60 o                         
   1  10   5         98.11         89.20         2.20 o                         
   2  10   5          4.19          7.08         1.13 o                         
   3  10   5         29.01         25.37         1.12 o                         
   4  10   5          7.73          6.37         0.89 o                         
   5  10   5         29.64         37.32         3.06 o                         
   6  10   5        193.86        197.12        10.19 o                         
   7  10   5         84.40         99.04         3.51 o                         
 -11  11   5         58.52         54.62         2.45 o                         
 -10  11   5        191.58        174.87        12.19 o                         
  -9  11   5        412.80        448.46        11.24 o                         
  -8  11   5          1.90          1.43         0.65 o                         
  -7  11   5         80.59         80.13         1.68 o                         
  -6  11   5         71.72         61.64         1.85 o                         
  -5  11   5         17.97          8.74         1.19 o                         
  -4  11   5         48.82         39.28         6.34 o                         
  -3  11   5         28.27         28.54         5.99 o                         
  -2  11   5          0.00          3.74         0.86 o                         
  -1  11   5         59.03         51.99         1.97 o                         
   0  11   5          7.56         11.14         0.96 o                         
   1  11   5          3.53          2.94         0.85 o                         
   2  11   5          7.06          6.30         1.00 o                         
   3  11   5         51.72         49.23         2.02 o                         
   4  11   5         31.45         30.11         1.16 o                         
   5  11   5         29.27         25.37         3.24 o                         
   6  11   5          0.73          0.66         0.63 o                         
   7  11   5         64.05         58.12         7.55 o                         
 -10  12   5          3.77          3.74         0.71 o                         
  -9  12   5         68.56         68.05         5.15 o                         
  -8  12   5        175.05        184.77         7.01 o                         
  -7  12   5        109.58        101.24         2.32 o                         
  -6  12   5          2.31          5.15         0.76 o                         
  -5  12   5          1.97          1.98         0.80 o                         
  -4  12   5        584.23        546.26        15.01 o                         
  -3  12   5        942.32        877.55        24.76 o                         
  -2  12   5          3.98          2.45         0.76 o                         
  -1  12   5         34.68         24.07         0.97 o                         
   0  12   5         17.95         19.56         1.89 o                         
   1  12   5         36.91         39.49         4.96 o                         
   2  12   5         66.30         52.16         3.81 o                         
   3  12   5          2.72          3.05         1.15 o                         
   4  12   5         15.10         14.25         3.45 o                         
   5  12   5         11.18         12.28         0.76 o                         
   6  12   5         18.79         21.65         4.87 o                         
  -9  13   5         23.70         21.29         3.26 o                         
  -8  13   5        121.73        134.08         5.33 o                         
  -7  13   5         41.65         46.37         1.60 o                         
  -6  13   5         93.55         98.67         3.65 o                         
  -5  13   5        130.27        151.19         6.51 o                         
  -4  13   5        371.14        401.32        13.31 o                         
  -3  13   5        574.10        566.91        21.68 o                         
  -2  13   5         26.36         28.29         2.22 o                         
  -1  13   5         44.56         25.49         4.03 o                         
   0  13   5        220.85        172.23         6.12 o                         
   1  13   5         27.60         21.21         2.72 o                         
   2  13   5        118.58        101.47         6.69 o                         
   3  13   5         53.37         42.97         4.54 o                         
   4  13   5          9.98         12.87         0.76 o                         
   5  13   5          7.32         10.61         1.60 o                         
  -8  14   5         79.26         78.42         4.59 o                         
  -7  14   5          0.09          0.14         0.80 o                         
  -6  14   5          0.73          1.06         0.84 o                         
  -5  14   5         60.20         62.86         1.37 o                         
  -4  14   5         16.74         32.96         1.43 o                         
  -3  14   5          1.38         15.57         2.87 o                         
  -2  14   5          0.06          0.91         0.84 o                         
  -1  14   5          4.10          3.80         0.73 o                         
   0  14   5         39.38         29.63         1.06 o                         
   1  14   5        122.15        111.62         9.89 o                         
   2  14   5        197.71        184.38         7.09 o                         
   3  14   5          3.24          3.61         1.19 o                         
   4  14   5         84.40         89.18         2.62 o                         
  -7  15   5         85.32        100.92         2.37 o                         
  -6  15   5         15.31         21.98         0.85 o                         
  -5  15   5          0.38          1.04         0.84 o                         
  -4  15   5         21.50         21.76         5.07 o                         
  -3  15   5         11.54         11.89         3.51 o                         
  -2  15   5        108.61         90.15         5.80 o                         
  -1  15   5        143.95        132.61         3.96 o                         
   0  15   5          6.53          8.36         1.57 o                         
   1  15   5         82.19         74.35         2.05 o                         
   2  15   5         88.57         81.21         2.86 o                         
  -4  16   5        248.71        229.12         4.54 o                         
  -3  16   5        157.74        135.62         1.42 o                         
  -2  16   5         29.18         22.42         2.11 o                         
  -1  16   5          2.37          2.46         0.71 o                         
   0  16   5          6.73          4.84         0.84 o                         
 -14   0   6         16.33          9.86         2.06 o                         
 -13   0   6         47.64         46.48         2.76 o                         
 -12   0   6        748.14        708.81        14.15 o                         
 -11   0   6        103.40        107.63         4.59 o                         
 -10   0   6         16.50         16.26         1.57 o                         
  -9   0   6          3.16          5.00         1.43 o                         
  -8   0   6        214.32        237.35         6.79 o                         
  -7   0   6         65.19         72.46         2.11 o                         
  -6   0   6       1123.51       1091.27        23.83 o                         
  -5   0   6       5371.17       5193.18       128.68 o                         
  -4   0   6         86.59         91.05         2.75 o                         
  -3   0   6        224.78        201.55         5.57 o                         
  -2   0   6        351.18        364.50        14.48 o                         
  -1   0   6         10.98          7.46         0.81 o                         
   0   0   6        125.52        130.65         2.60 o                         
   1   0   6        146.76        144.15         1.86 o                         
   2   0   6         33.18         29.58         0.96 o                         
   3   0   6         54.96         62.95         1.48 o                         
   4   0   6         82.71         80.37         2.24 o                         
   5   0   6         75.87         73.65         2.04 o                         
   6   0   6          0.02         -0.54         0.98 o                         
   7   0   6         91.90        123.13         4.76 o                         
   8   0   6          0.18          1.02         0.83 o                         
 -14   1   6         19.54         21.71         2.15 o                         
 -13   1   6         73.20         93.10         3.29 o                         
 -12   1   6         16.88         20.54         2.61 o                         
 -11   1   6         24.09         20.40         2.05 o                         
 -10   1   6         47.51         46.18         1.72 o                         
  -9   1   6         33.51         33.85         1.39 o                         
  -8   1   6         69.63         72.79         2.08 o                         
  -7   1   6         37.67         40.97         2.05 o                         
  -6   1   6        145.17        133.24         2.96 o                         
  -5   1   6        222.13        204.50         4.23 o                         
  -4   1   6          9.42         17.01         1.87 o                         
  -3   1   6         67.58         67.96         3.62 o                         
  -2   1   6         79.69         78.69         3.61 o                         
  -1   1   6          1.74          2.20         0.63 o                         
   0   1   6          0.07          0.72         0.57 o                         
   1   1   6         24.41         26.49         0.80 o                         
   2   1   6         44.64         51.98         3.45 o                         
   3   1   6       1250.98       1504.79        69.58 o                         
   4   1   6         14.77         18.44         0.76 o                         
   5   1   6         11.30         13.42         0.75 o                         
   6   1   6         28.77         31.25         1.26 o                         
   7   1   6          0.77          2.26         0.70 o                         
   8   1   6          4.36          3.86         0.64 o                         
 -14   2   6         66.37         78.23         3.71 o                         
 -13   2   6         24.27         32.97         1.97 o                         
 -12   2   6        128.92        137.68         3.62 o                         
 -11   2   6         58.10         56.34         3.82 o                         
 -10   2   6          0.87         -0.67         1.53 o                         
  -9   2   6          7.78          7.61         1.24 o                         
  -8   2   6         16.25         20.90         1.58 o                         
  -7   2   6          2.46          2.48         0.62 o                         
  -6   2   6         15.84         45.45         3.18 o                         
  -5   2   6         11.89         61.70         5.40 o                         
  -4   2   6         15.92         16.63         0.68 o                         
  -3   2   6        130.36        140.44         5.22 o                         
  -2   2   6         32.61         37.31         2.68 o                         
  -1   2   6          2.31          3.32         0.68 o                         
   0   2   6          2.70          3.56         0.65 o                         
   1   2   6         19.02         21.97         1.27 o                         
   2   2   6         41.15         49.12         1.40 o                         
   3   2   6        722.31        867.12        37.34 o                         
   4   2   6         51.78         52.43         2.04 o                         
   5   2   6         77.67         88.90         2.76 o                         
   6   2   6          5.18          4.94         0.67 o                         
   7   2   6         65.23         89.31         4.71 o                         
   8   2   6          1.17          1.46         0.66 o                         
 -14   3   6          2.82          3.04         1.39 o                         
 -13   3   6         13.99         15.21         1.61 o                         
 -12   3   6         31.85         29.65         1.83 o                         
 -11   3   6         67.92         64.15         2.77 o                         
 -10   3   6        163.30        147.91         4.19 o                         
  -9   3   6          1.46          3.27         1.02 o                         
  -8   3   6         29.44         32.30         1.06 o                         
  -7   3   6         94.03         96.60         3.25 o                         
  -6   3   6          3.39          7.42         0.89 o                         
  -5   3   6        695.15        673.69        19.51 o                         
  -4   3   6        208.32        196.57         4.75 o                         
  -3   3   6          3.80          4.77         0.76 o                         
  -2   3   6        302.64        294.45         5.77 o                         
  -1   3   6         16.93         13.48         0.80 o                         
   0   3   6         84.11         83.93         1.25 o                         
   1   3   6          7.06          5.80         0.74 o                         
   2   3   6         60.92         74.39         4.02 o                         
   3   3   6       1112.39       1334.77        61.01 o                         
   4   3   6          6.44          6.34         0.75 o                         
   5   3   6          0.03          0.63         0.72 o                         
   6   3   6          4.74          9.09         1.66 o                         
   7   3   6          1.82          3.95         0.68 o                         
   8   3   6          7.71         12.84         2.14 o                         
 -13   4   6         32.33         28.05         1.69 o                         
 -12   4   6        430.20        435.93        14.67 o                         
 -11   4   6          5.88          5.41         1.35 o                         
 -10   4   6        379.66        373.80        10.41 o                         
  -9   4   6        892.49        895.90        22.79 o                         
  -8   4   6       1140.24       1141.71        27.16 o                         
  -7   4   6        141.16        140.08         3.68 o                         
  -6   4   6       1273.09       1275.05        26.52 o                         
  -5   4   6       1600.13       1539.42        24.84 o                         
  -4   4   6         24.73         20.99         1.41 o                         
  -3   4   6         25.90         22.26         1.24 o                         
  -2   4   6         11.26         10.76         0.83 o                         
  -1   4   6        178.82        161.27         4.53 o                         
   0   4   6         29.24         29.41         0.89 o                         
   1   4   6         20.42         24.70         2.67 o                         
   2   4   6         66.27        103.66        12.26 o                         
   3   4   6        293.30        395.06        26.86 o                         
   4   4   6         35.61         39.99         1.95 o                         
   5   4   6          4.26          5.23         1.28 o                         
   6   4   6          0.56          0.24         0.78 o                         
   7   4   6          3.20          8.60         1.93 o                         
   8   4   6          2.49          2.97         0.55 o                         
 -13   5   6         40.99         51.09         2.12 o                         
 -12   5   6        141.10        172.65         5.52 o                         
 -11   5   6         53.71         47.72         1.58 o                         
 -10   5   6         90.08        102.10         3.38 o                         
  -9   5   6        284.73        282.27         7.21 o                         
  -8   5   6         78.01         81.90         2.86 o                         
  -7   5   6         37.66         45.32         2.85 o                         
  -6   5   6         67.46         72.96         3.80 o                         
  -5   5   6       1525.56       1473.87        36.50 o                         
  -4   5   6        180.18        183.72         9.87 o                         
  -3   5   6         10.38          9.31         0.91 o                         
  -2   5   6         11.91         17.44         2.30 o                         
  -1   5   6         32.53         33.67         1.71 o                         
   0   5   6         73.48         73.47         7.43 o                         
   1   5   6        111.04        120.61         4.56 o                         
   2   5   6          1.72          5.36         0.81 o                         
   3   5   6        701.22        812.96        44.02 o                         
   4   5   6          4.92          6.19         0.86 o                         
   5   5   6          5.86          9.08         0.94 o                         
   6   5   6         36.10         36.66         2.62 o                         
   7   5   6          5.67          7.12         0.99 o                         
   8   5   6         19.30         23.08         1.82 o                         
 -13   6   6          7.91          2.58         1.43 o                         
 -12   6   6         22.13         18.74         1.49 o                         
 -11   6   6          3.00          1.26         1.21 o                         
 -10   6   6        153.50        159.26         4.59 o                         
  -9   6   6         96.07        110.47         4.05 o                         
  -8   6   6          2.43         12.69         1.07 o                         
  -7   6   6          0.73          2.89         0.75 o                         
  -6   6   6        226.24        222.50         8.72 o                         
  -5   6   6         15.17         45.68         3.97 o                         
  -4   6   6         12.39         21.48         1.95 o                         
  -3   6   6         17.57         17.12         1.68 o                         
  -2   6   6          1.29          1.89         0.93 o                         
  -1   6   6          2.39          6.07         1.07 o                         
   0   6   6        131.35        138.58        11.37 o                         
   1   6   6         78.73         82.38         3.35 o                         
   2   6   6       1211.92       1218.47        23.29 o                         
   3   6   6        276.74        290.52         8.39 o                         
   4   6   6        186.37        197.88         7.19 o                         
   5   6   6         36.69         42.54         3.09 o                         
   6   6   6          1.44          3.05         0.80 o                         
   7   6   6         15.09         20.02         1.68 o                         
   8   6   6         17.85         15.10         1.14 o                         
 -13   7   6         53.78         62.43        11.04 o                         
 -12   7   6          0.18         -1.43         1.66 o                         
 -11   7   6         44.69         48.91         1.46 o                         
 -10   7   6         43.39         42.43         1.20 o                         
  -9   7   6         64.46         77.24         2.70 o                         
  -8   7   6         19.97         17.32         1.25 o                         
  -7   7   6        243.72        234.98         5.83 o                         
  -6   7   6          9.80          8.37         0.77 o                         
  -5   7   6       1936.09       1809.58        45.04 o                         
  -4   7   6        779.78        705.58        15.58 o                         
  -3   7   6         18.70         14.54         0.90 o                         
  -2   7   6          2.07          1.04         0.88 o                         
  -1   7   6         89.09         82.22         4.89 o                         
   0   7   6        442.02        382.07         8.75 o                         
   1   7   6        128.52        129.98         6.22 o                         
   2   7   6        200.41        209.72         6.21 o                         
   3   7   6        363.60        415.76        22.35 o                         
   4   7   6          3.46          3.68         0.77 o                         
   5   7   6          1.94          2.22         0.73 o                         
   6   7   6          0.30          0.73         0.63 o                         
   7   7   6         20.40         29.85         3.13 o                         
 -12   8   6        255.12        261.17        28.83 o                         
 -11   8   6         38.78         40.14         1.88 o                         
 -10   8   6          6.38          4.97         1.51 o                         
  -9   8   6        163.74        164.93         7.85 o                         
  -8   8   6        371.14        358.61         7.97 o                         
  -7   8   6        345.78        329.49         6.00 o                         
  -6   8   6         62.54         52.77         1.68 o                         
  -5   8   6        987.66        907.54        21.05 o                         
  -4   8   6         70.54         67.93         3.29 o                         
  -3   8   6         67.40         65.82         2.27 o                         
  -2   8   6          0.88          0.70         0.68 o                         
  -1   8   6         46.78         39.19         1.31 o                         
   0   8   6        204.81        210.70        10.56 o                         
   1   8   6         12.06         17.72         2.83 o                         
   2   8   6         49.54        113.94        16.24 o                         
   3   8   6          0.31          6.95         1.02 o                         
   4   8   6          0.27          3.11         0.89 o                         
   5   8   6          0.24          0.75         0.80 o                         
   6   8   6         12.05         15.81         1.03 o                         
   7   8   6          0.11          1.18         0.65 o                         
 -12   9   6         66.58         57.19         3.18 o                         
 -11   9   6          3.59          5.04         3.82 o                         
 -10   9   6          9.88          4.76         1.80 o                         
  -9   9   6         11.30          7.05         1.02 o                         
  -8   9   6         10.94         10.57         0.74 o                         
  -7   9   6         59.03         67.61         3.31 o                         
  -6   9   6         19.03         15.90         2.40 o                         
  -5   9   6        776.85        801.50        32.65 o                         
  -4   9   6        128.58        176.98        13.07 o                         
  -3   9   6         71.67         79.86         3.63 o                         
  -2   9   6          0.57          0.50         0.68 o                         
  -1   9   6         77.64         75.11         2.54 o                         
   0   9   6          0.75          3.11         1.05 o                         
   1   9   6          0.75          1.12         0.99 o                         
   2   9   6         12.28         34.21         7.59 o                         
   3   9   6         84.97        105.94         9.01 o                         
   4   9   6          0.26          1.65         0.81 o                         
   5   9   6         20.67         24.18         3.39 o                         
   6   9   6         50.38         56.50         4.70 o                         
 -11  10   6         17.93         26.93         7.68 o                         
 -10  10   6          6.73          3.41         1.34 o                         
  -9  10   6          1.32          0.79         0.51 o                         
  -8  10   6          7.25          9.03         0.69 o                         
  -7  10   6          0.79          1.55         0.73 o                         
  -6  10   6          6.04          6.65         0.77 o                         
  -5  10   6        306.44        321.22        12.25 o                         
  -4  10   6         59.70         69.06         3.22 o                         
  -3  10   6          0.00          1.22         0.69 o                         
  -2  10   6          6.86          6.19         0.78 o                         
  -1  10   6         48.33         46.45         1.48 o                         
   0  10   6          0.01          0.91         0.92 o                         
   1  10   6        124.40        132.27        11.47 o                         
   2  10   6        422.47        442.04        33.47 o                         
   3  10   6        212.54        208.93         5.58 o                         
   4  10   6          9.22         10.88         1.69 o                         
   5  10   6          0.98          1.27         0.73 o                         
   6  10   6         67.47         69.29         1.80 o                         
 -10  11   6          8.74          3.81         1.74 o                         
  -9  11   6          8.52          5.49         1.95 o                         
  -8  11   6         18.40         17.40         1.14 o                         
  -7  11   6          9.63         14.17         0.75 o                         
  -6  11   6          8.94          8.05         0.71 o                         
  -5  11   6        809.43        738.56        24.98 o                         
  -4  11   6        250.79        217.10         5.92 o                         
  -3  11   6         25.48         15.81         0.93 o                         
  -2  11   6         23.33         18.36         3.48 o                         
  -1  11   6          1.91          2.37         0.79 o                         
   0  11   6        242.90        217.95         3.09 o                         
   1  11   6         82.48         80.19         4.20 o                         
   2  11   6        269.90        255.15         6.89 o                         
   3  11   6         46.24         40.08         5.37 o                         
   4  11   6         29.58         30.36         2.58 o                         
   5  11   6          5.35          8.95         1.93 o                         
  -9  12   6         61.30         57.92         2.78 o                         
  -8  12   6         77.32         62.19         4.86 o                         
  -7  12   6         34.02         30.54         0.99 o                         
  -6  12   6         35.11         32.95         1.06 o                         
  -5  12   6          2.47          4.18         0.70 o                         
  -4  12   6         33.75         24.26         0.97 o                         
  -3  12   6          5.65          5.96         0.81 o                         
  -2  12   6         14.63         12.19         0.84 o                         
  -1  12   6          0.69          3.54         0.75 o                         
   0  12   6          1.12          1.60         0.73 o                         
   1  12   6         44.08         40.83         7.28 o                         
   2  12   6         15.73         14.61         2.28 o                         
   3  12   6         22.17         20.20         7.15 o                         
   4  12   6          3.82          3.54         0.64 o                         
  -8  13   6         41.72         35.20         7.34 o                         
  -7  13   6         44.58         46.50         3.12 o                         
  -6  13   6          4.91          1.88         0.53 o                         
  -5  13   6          8.21         16.05         1.62 o                         
  -4  13   6          5.91          1.26         0.64 o                         
  -3  13   6         29.07         25.20         1.03 o                         
  -2  13   6         71.20         71.06         3.42 o                         
  -1  13   6         14.48          9.33         0.63 o                         
   0  13   6          3.77          4.35         1.55 o                         
   1  13   6         12.29         18.78         2.52 o                         
   2  13   6         39.85         35.24         2.65 o                         
   3  13   6          9.52         10.48         1.11 o                         
  -6  14   6         75.76         59.03         2.37 o                         
  -5  14   6         30.92         21.45         1.15 o                         
  -4  14   6        156.92        131.41         5.12 o                         
  -3  14   6         21.91         12.87         1.29 o                         
  -2  14   6          1.41          1.86         0.58 o                         
  -1  14   6         10.00         11.15         1.47 o                         
   0  14   6         36.68         29.28         1.75 o                         
   1  14   6        448.46        348.34         5.73 o                         
  -3  15   6          0.94          0.56         0.65 o                         
  -2  15   6         12.37         11.52         0.79 o                         
 -13   1   7          6.14          5.61         1.98 o                         
 -12   1   7         21.02         22.54         3.51 o                         
 -11   1   7         96.73         88.10         3.13 o                         
 -10   1   7          2.78          4.76         3.18 o                         
  -9   1   7          0.44          1.16         1.68 o                         
  -8   1   7        816.14        856.39        30.45 o                         
  -7   1   7       1109.75       1199.89        50.82 o                         
  -6   1   7       1004.51       1048.68        35.03 o                         
  -5   1   7         28.55         28.62         1.81 o                         
  -4   1   7         46.13         43.33         1.29 o                         
  -3   1   7        502.50        503.51        18.43 o                         
  -2   1   7        139.39        149.72         8.22 o                         
  -1   1   7        142.67        171.15        13.12 o                         
   0   1   7         84.00         69.19         3.79 o                         
   1   1   7          2.43          2.44         0.67 o                         
   2   1   7          0.81          1.73         0.63 o                         
   3   1   7          1.76          1.19         0.62 o                         
   4   1   7          5.86          9.81         1.40 o                         
   5   1   7          1.78          1.57         0.59 o                         
   6   1   7         22.07         29.79         3.70 o                         
   7   1   7         58.94         75.23         6.05 o                         
 -13   2   7         12.57         17.29         1.48 o                         
 -12   2   7          1.25          1.40         1.75 o                         
 -11   2   7        179.97        192.18         6.24 o                         
 -10   2   7        123.15        125.59         2.98 o                         
  -9   2   7         69.49         66.12         2.02 o                         
  -8   2   7        346.28        349.90        10.09 o                         
  -7   2   7        143.37        161.37         3.69 o                         
  -6   2   7          0.10          1.13         0.76 o                         
  -5   2   7          5.86          6.01         0.85 o                         
  -4   2   7         12.79         12.73         0.88 o                         
  -3   2   7         27.28         24.44         0.96 o                         
  -2   2   7         81.21         77.49         2.17 o                         
  -1   2   7         57.78         50.53         1.42 o                         
   0   2   7         25.73         31.26         2.31 o                         
   1   2   7          7.23         11.15         1.93 o                         
   2   2   7         15.55         16.78         1.09 o                         
   3   2   7         15.23         19.57         0.92 o                         
   4   2   7         10.50         12.15         0.99 o                         
   5   2   7         34.35         39.36         2.85 o                         
   6   2   7        415.04        528.88        16.80 o                         
   7   2   7         51.32         77.77         3.44 o                         
 -13   3   7          0.17          0.39         1.37 o                         
 -12   3   7          5.98          5.24         1.85 o                         
 -11   3   7          1.93          3.65         1.60 o                         
 -10   3   7          6.95         18.99         2.12 o                         
  -9   3   7          0.47          3.83         1.39 o                         
  -8   3   7        933.44        896.94        24.47 o                         
  -7   3   7        743.58        768.63        19.50 o                         
  -6   3   7       1211.42       1151.53        36.96 o                         
  -5   3   7          1.95          2.38         0.79 o                         
  -4   3   7          1.48          1.34         0.85 o                         
  -3   3   7          4.21          3.89         1.12 o                         
  -2   3   7         46.79         46.66         1.09 o                         
  -1   3   7        156.59        159.58         3.50 o                         
   0   3   7          6.23          7.76         1.51 o                         
   1   3   7          6.11         10.60         1.16 o                         
   2   3   7          1.57          2.86         0.78 o                         
   3   3   7          6.56         10.79         0.75 o                         
   4   3   7          0.09          1.32         0.68 o                         
   5   3   7         64.24         65.29         3.59 o                         
   6   3   7         98.99        120.69         3.65 o                         
   7   3   7         40.55         71.25         2.33 o                         
 -13   4   7         33.89         30.06         1.45 o                         
 -12   4   7          4.50          5.04         1.47 o                         
 -11   4   7         67.22         72.85         4.34 o                         
 -10   4   7          8.56         10.52         1.60 o                         
  -9   4   7         33.31         40.81         3.04 o                         
  -8   4   7        166.56        196.55        11.48 o                         
  -7   4   7          9.70         12.39         0.95 o                         
  -6   4   7        199.88        195.67         5.38 o                         
  -5   4   7         92.21         81.89         1.69 o                         
  -4   4   7          0.24          0.96         0.74 o                         
  -3   4   7         34.07         31.08         2.23 o                         
  -2   4   7          0.71          1.30         0.81 o                         
  -1   4   7          3.71          2.78         0.81 o                         
   0   4   7        235.31        213.55         9.68 o                         
   1   4   7         67.55         60.73         2.79 o                         
   2   4   7         43.54         45.94         1.02 o                         
   3   4   7          6.81         10.15         0.92 o                         
   4   4   7          1.45          2.10         0.70 o                         
   5   4   7          8.51         10.53         0.89 o                         
   6   4   7         40.55         87.75        11.60 o                         
 -12   5   7          9.39         12.32         1.39 o                         
 -11   5   7         13.54         12.23         1.23 o                         
 -10   5   7        266.22        263.30         7.77 o                         
  -9   5   7         17.80         28.34         1.90 o                         
  -8   5   7        672.02        656.90        15.89 o                         
  -7   5   7         13.38         37.76         4.29 o                         
  -6   5   7       1161.91       1134.05        30.10 o                         
  -5   5   7         22.05         33.48         2.51 o                         
  -4   5   7          6.17          8.47         0.87 o                         
  -3   5   7         50.79         44.09         1.17 o                         
  -2   5   7          0.35          0.29         0.80 o                         
  -1   5   7         21.52         15.12         0.99 o                         
   0   5   7         92.61         76.44         3.76 o                         
   1   5   7         40.63         35.01         1.58 o                         
   2   5   7         35.85         44.51         6.42 o                         
   3   5   7          5.05          6.60         0.91 o                         
   4   5   7         55.79         65.30         1.90 o                         
   5   5   7         62.20         75.69         2.77 o                         
   6   5   7          6.78          8.88         1.07 o                         
 -12   6   7          5.20          0.92         1.06 o                         
 -11   6   7          6.72          5.25         1.11 o                         
 -10   6   7         65.90         64.64         2.14 o                         
  -9   6   7         24.55         27.31         1.66 o                         
  -8   6   7        240.93        245.21        11.11 o                         
  -7   6   7          3.71          5.01         0.86 o                         
  -6   6   7        131.46        130.88         4.06 o                         
  -5   6   7        214.25        194.67         3.80 o                         
  -4   6   7          7.65          5.80         0.66 o                         
  -3   6   7          8.63         11.16         1.73 o                         
  -2   6   7          7.82          6.22         1.21 o                         
  -1   6   7          0.15          1.01         0.91 o                         
   0   6   7         39.10         62.88         7.43 o                         
   1   6   7        145.89        164.50        13.03 o                         
   2   6   7         62.94         89.11        11.76 o                         
   3   6   7          7.87          7.40         0.95 o                         
   4   6   7          0.87          2.76         0.87 o                         
   5   6   7          7.53         10.81         0.72 o                         
   6   6   7         30.06         32.49         4.39 o                         
 -12   7   7          4.86          9.16         7.45 o                         
 -11   7   7          0.61         -0.03         0.93 o                         
 -10   7   7         27.99         29.76         1.02 o                         
  -9   7   7          3.62          2.72         0.77 o                         
  -8   7   7          2.39          1.09         0.71 o                         
  -7   7   7        500.54        480.31        12.21 o                         
  -6   7   7        115.65         99.20         2.30 o                         
  -5   7   7        339.99        294.58         5.98 o                         
  -4   7   7        185.36        159.45         4.11 o                         
  -3   7   7          4.06          4.90         0.67 o                         
  -2   7   7         18.39         16.91         1.53 o                         
  -1   7   7          1.12          2.15         0.94 o                         
   0   7   7          0.00          2.02         0.97 o                         
   1   7   7         20.66         41.07         7.63 o                         
   2   7   7        173.51        184.96         5.97 o                         
   3   7   7          6.94          9.58         1.88 o                         
   4   7   7          0.06          0.60         0.71 o                         
   5   7   7         18.43         17.42         2.68 o                         
 -11   8   7          9.39         11.95         2.62 o                         
 -10   8   7          9.33          6.84         1.52 o                         
  -9   8   7          8.46          6.55         1.03 o                         
  -8   8   7        225.43        221.40         5.99 o                         
  -7   8   7         20.21         21.04         1.47 o                         
  -6   8   7          2.49          5.48         1.45 o                         
  -5   8   7         71.22         75.65         7.44 o                         
  -4   8   7        311.73        276.05         7.59 o                         
  -3   8   7        418.45        386.29         9.63 o                         
  -2   8   7        184.05        169.07         4.89 o                         
  -1   8   7         41.28         36.14         1.10 o                         
   0   8   7        171.37        163.39        11.96 o                         
   1   8   7        136.26        137.69        21.31 o                         
   2   8   7        106.32        137.58        16.77 o                         
   3   8   7         11.01         10.95         1.12 o                         
   4   8   7          9.93         14.68         1.30 o                         
   5   8   7          0.01          0.13         0.77 o                         
 -10   9   7         13.46         15.41         1.23 o                         
  -9   9   7          3.00          1.77         1.06 o                         
  -8   9   7        102.98        106.82         3.56 o                         
  -7   9   7          5.27          4.37         0.99 o                         
  -6   9   7          1.95          3.97         0.98 o                         
  -5   9   7         72.89         91.20         8.29 o                         
  -4   9   7        195.01        185.13         7.58 o                         
  -3   9   7         83.36         73.95         1.39 o                         
  -2   9   7         21.86         23.82         1.45 o                         
  -1   9   7          0.46          0.49         0.86 o                         
   0   9   7        110.34         97.53         2.38 o                         
   1   9   7        300.69        293.98        15.75 o                         
   2   9   7         11.63         16.68         4.07 o                         
   3   9   7          8.99          8.62         1.10 o                         
   4   9   7         23.27         28.87         1.69 o                         
 -10  10   7          2.01          2.04         1.02 o                         
  -9  10   7          6.88          3.45         1.69 o                         
  -8  10   7         30.55         25.68         1.17 o                         
  -7  10   7         34.16         28.85         1.94 o                         
  -6  10   7          4.68          3.52         0.88 o                         
  -5  10   7         15.28         13.14         0.79 o                         
  -4  10   7         66.76         62.04         2.37 o                         
  -3  10   7          2.22          4.19         0.85 o                         
  -2  10   7         14.08         15.40         2.59 o                         
  -1  10   7          7.30          6.03         0.83 o                         
   0  10   7         90.37        101.15         6.23 o                         
   1  10   7        162.93        162.41        15.64 o                         
   2  10   7        267.28        278.55        18.40 o                         
   3  10   7          0.51          0.64         0.70 o                         
  -9  11   7         41.92         33.97         1.79 o                         
  -8  11   7         47.20         52.73         1.62 o                         
  -7  11   7         16.96         12.91         1.81 o                         
  -6  11   7          5.05          4.33         0.87 o                         
  -5  11   7        159.64        125.16         4.39 o                         
  -4  11   7          3.85          2.72         0.83 o                         
  -3  11   7          6.44          4.48         0.85 o                         
  -2  11   7          4.57          5.25         0.80 o                         
  -1  11   7          5.96          4.26         0.98 o                         
   0  11   7        111.68        144.02         8.84 o                         
   1  11   7        203.91        272.73        22.61 o                         
   2  11   7         53.63         58.66         1.58 o                         
  -7  12   7          0.17         -0.61         0.61 o                         
  -6  12   7          0.01         -0.34         0.76 o                         
  -5  12   7         13.84         10.25         1.74 o                         
  -4  12   7         19.68         16.47         0.81 o                         
  -3  12   7          0.00          0.01         0.78 o                         
  -2  12   7         50.41         51.50         3.00 o                         
  -1  12   7         13.92         14.15         0.85 o                         
   0  12   7          0.02          4.24         0.81 o                         
   1  12   7        116.56        113.58         8.45 o                         
  -5  13   7         85.49         73.43         2.98 o                         
  -4  13   7         42.39         39.71         1.36 o                         
  -3  13   7          1.74          0.81         0.55 o                         
  -2  13   7          1.57          0.41         0.59 o                         
  -1  13   7          6.78          4.23         1.14 o                         
 -12   0   8          0.19          1.18         1.82 o                         
 -11   0   8         25.18         21.49         2.14 o                         
 -10   0   8          3.95          3.26         2.08 o                         
  -9   0   8        201.92        195.38         6.01 o                         
  -8   0   8         44.72         43.65         1.90 o                         
  -7   0   8          0.54          0.48         0.96 o                         
  -6   0   8         42.11         35.09         1.45 o                         
  -5   0   8         25.51         22.28         0.97 o                         
  -4   0   8        230.17        230.61         8.55 o                         
  -3   0   8        357.07        298.64         4.61 o                         
  -2   0   8        610.42        562.97        14.04 o                         
  -1   0   8         72.15         53.35         1.67 o                         
   0   0   8        279.28        274.06         7.76 o                         
   1   0   8         95.57        116.26         3.18 o                         
   2   0   8          0.00         -0.45         0.84 o                         
   3   0   8         12.64         17.99         1.09 o                         
   4   0   8          0.30         -0.25         0.90 o                         
   5   0   8         14.42         33.69         2.17 o                         
 -12   1   8         30.12         30.99         1.99 o                         
 -11   1   8         46.12         44.99         2.67 o                         
 -10   1   8         57.50         49.77         2.33 o                         
  -9   1   8         64.26         68.96         2.38 o                         
  -8   1   8        422.48        400.10        16.26 o                         
  -7   1   8          8.64          7.22         0.87 o                         
  -6   1   8         81.72         77.00         5.18 o                         
  -5   1   8          5.65          5.09         0.75 o                         
  -4   1   8         91.47         84.86         7.69 o                         
  -3   1   8          1.62          1.78         0.85 o                         
  -2   1   8         19.77         23.05         3.68 o                         
  -1   1   8          0.64          2.18         0.81 o                         
   0   1   8          1.18          1.37         0.80 o                         
   1   1   8          0.02          0.56         0.98 o                         
   2   1   8          2.73          3.45         0.97 o                         
   3   1   8          0.02          0.48         0.71 o                         
   4   1   8          6.04          6.35         1.26 o                         
   5   1   8         35.32         48.77         5.74 o                         
 -12   2   8         22.96         26.17         1.57 o                         
 -11   2   8         68.30         73.26         3.14 o                         
 -10   2   8          1.14         -0.29         1.33 o                         
  -9   2   8        213.47        231.92         9.08 o                         
  -8   2   8          0.93          9.02         1.25 o                         
  -7   2   8          3.70          5.77         1.05 o                         
  -6   2   8          7.50          9.13         0.96 o                         
  -5   2   8         10.78         13.57         1.07 o                         
  -4   2   8          0.00          4.43         0.86 o                         
  -3   2   8          0.67          9.49         1.02 o                         
  -2   2   8         36.46         89.75         9.66 o                         
  -1   2   8         64.75         67.17         9.76 o                         
   0   2   8          2.55          9.27         1.56 o                         
   1   2   8          9.57         14.34         1.14 o                         
   2   2   8          1.69          2.48         0.81 o                         
   3   2   8          1.83          2.39         0.75 o                         
   4   2   8         63.23         80.43         8.25 o                         
 -12   3   8          0.48         -1.45         4.48 o                         
 -11   3   8         14.01         15.39         1.43 o                         
 -10   3   8          0.18          1.68         1.12 o                         
  -9   3   8        121.18        132.84         7.87 o                         
  -8   3   8         83.06        114.80         8.53 o                         
  -7   3   8         59.30         63.22         1.82 o                         
  -6   3   8        157.47        149.67         5.65 o                         
  -5   3   8          0.16          0.29         0.85 o                         
  -4   3   8        236.38        218.96         5.60 o                         
  -3   3   8         26.72         27.38         0.98 o                         
  -2   3   8          4.40          5.46         0.84 o                         
  -1   3   8          3.64          5.33         0.90 o                         
   0   3   8          1.53          2.73         0.87 o                         
   1   3   8          2.59          2.31         0.76 o                         
   2   3   8          9.46         10.68         1.74 o                         
   3   3   8          1.11          0.86         0.56 o                         
   4   3   8         31.55         36.84         1.04 o                         
 -11   4   8         25.05         24.99         1.72 o                         
 -10   4   8         30.35         27.28         2.16 o                         
  -9   4   8         82.18         89.12         5.90 o                         
  -8   4   8        632.39        655.36        14.42 o                         
  -7   4   8        176.21        171.69         3.02 o                         
  -6   4   8          3.00          3.90         0.89 o                         
  -5   4   8         37.89         36.64         4.13 o                         
  -4   4   8         14.17         18.57         2.04 o                         
  -3   4   8         67.33         56.01         1.50 o                         
  -2   4   8        298.09        268.30         6.53 o                         
  -1   4   8        127.92        114.77         6.57 o                         
   0   4   8         13.65         13.71         1.33 o                         
   1   4   8          0.04         -0.30         0.79 o                         
   2   4   8         11.48         13.20         0.87 o                         
   3   4   8         19.10         22.02         3.06 o                         
   4   4   8         82.55         88.09         7.90 o                         
 -11   5   8         53.30         50.90         2.84 o                         
 -10   5   8        107.49         86.75         5.18 o                         
  -9   5   8        127.11        140.57         9.58 o                         
  -8   5   8       1036.57       1013.28        11.30 o                         
  -7   5   8         31.23         25.06         1.40 o                         
  -6   5   8          5.52         11.02         1.96 o                         
  -5   5   8          2.10          3.68         0.84 o                         
  -4   5   8         47.97         60.60         5.63 o                         
  -3   5   8          1.96          2.41         1.08 o                         
  -2   5   8         16.03         16.64         0.97 o                         
  -1   5   8          0.32          0.66         0.89 o                         
   0   5   8         41.18         41.93         1.16 o                         
   1   5   8          1.01          2.07         0.83 o                         
   2   5   8         57.33         59.56         3.49 o                         
   3   5   8          3.78          3.56         0.69 o                         
   4   5   8          3.35          4.49         1.29 o                         
 -10   6   8        257.22        276.66        10.00 o                         
  -9   6   8        159.41        180.21        10.66 o                         
  -8   6   8        376.05        400.60        15.43 o                         
  -7   6   8         18.94         26.68         3.98 o                         
  -6   6   8         12.73         15.14         3.01 o                         
  -5   6   8        366.38        337.96         6.14 o                         
  -4   6   8         94.54         87.24         6.47 o                         
  -3   6   8         11.62         13.35         1.57 o                         
  -2   6   8          4.61          7.48         2.36 o                         
  -1   6   8          0.35          0.44         0.81 o                         
   0   6   8          9.93         13.66         1.10 o                         
   1   6   8         25.59         28.74         3.34 o                         
   2   6   8          2.97          3.84         0.89 o                         
   3   6   8          9.14         11.47         2.05 o                         
 -10   7   8        160.20        158.83         4.67 o                         
  -9   7   8        270.58        218.09        26.01 o                         
  -8   7   8          0.02          6.89         3.74 o                         
  -7   7   8        162.19        129.89         2.13 o                         
  -6   7   8         13.07          8.48         1.22 o                         
  -5   7   8         94.94         81.84         5.81 o                         
  -4   7   8        180.45        160.01        13.47 o                         
  -3   7   8         42.75         42.84         2.52 o                         
  -2   7   8         41.50         34.47         1.78 o                         
  -1   7   8         15.11         18.96         0.94 o                         
   0   7   8         20.68         25.59         4.87 o                         
   1   7   8        112.70        108.85         3.36 o                         
   2   7   8          2.01          1.49         0.93 o                         
   3   7   8          0.02          1.18         0.81 o                         
  -9   8   8        368.68        277.82        30.88 o                         
  -8   8   8        238.95        186.87         4.61 o                         
  -7   8   8          8.82          9.62         1.32 o                         
  -6   8   8         47.83         51.05         1.89 o                         
  -5   8   8         95.49        103.68         2.78 o                         
  -4   8   8         77.46         67.96         2.05 o                         
  -3   8   8         13.83         11.56         4.10 o                         
  -2   8   8         97.32        113.89        12.04 o                         
  -1   8   8         19.51         22.83         1.45 o                         
   0   8   8         20.57         23.96         2.72 o                         
   1   8   8         46.50         52.63         3.34 o                         
   2   8   8          0.18          0.13         0.72 o                         
  -8   9   8        155.49        152.17         6.29 o                         
  -7   9   8          4.84          2.03         0.89 o                         
  -6   9   8         10.48          5.00         1.02 o                         
  -5   9   8         31.04         37.72         1.28 o                         
  -4   9   8         49.00         62.07         1.57 o                         
  -3   9   8         12.43         12.62         0.92 o                         
  -2   9   8          4.86         11.63         1.58 o                         
  -1   9   8          2.05          1.91         0.77 o                         
   0   9   8         66.60         66.60         3.17 o                         
   1   9   8          2.95          9.56         1.46 o                         
  -7  10   8         12.10          4.55         1.94 o                         
  -6  10   8         13.63          8.40         2.27 o                         
  -5  10   8          2.38          2.28         0.84 o                         
  -4  10   8          0.21          0.04         0.76 o                         
  -3  10   8          5.33          5.84         0.89 o                         
  -2  10   8          0.50          1.41         0.77 o                         
  -1  10   8          1.64          1.96         0.69 o                         
   0  10   8          1.52          5.80         0.84 o                         
  -5  11   8         25.87         23.18         1.27 o                         
  -4  11   8         14.51         10.99         0.94 o                         
  -3  11   8          6.74          8.16         0.72 o                         
  -2  11   8          9.35          9.99         0.77 o                         
 -10   1   9         24.47         23.03         1.31 o                         
  -9   1   9          0.24         -0.44         1.32 o                         
  -8   1   9         12.45         11.98         1.08 o                         
  -7   1   9         11.22         11.92         1.19 o                         
  -6   1   9         11.85         12.21         1.02 o                         
  -5   1   9         37.75         46.61         2.41 o                         
  -4   1   9          5.05          2.38         0.88 o                         
  -3   1   9         14.78         10.13         2.80 o                         
  -2   1   9        167.03        176.88         9.25 o                         
  -1   1   9         92.08        108.31        15.24 o                         
   0   1   9          0.09          1.15         1.15 o                         
   1   1   9          0.23          0.62         1.07 o                         
   2   1   9          0.02          2.99         0.97 o                         
 -10   2   9          8.92         15.59         1.98 o                         
  -9   2   9         10.31          7.62         1.05 o                         
  -8   2   9         41.92         49.52         2.62 o                         
  -7   2   9         46.95         50.61         2.68 o                         
  -6   2   9         25.59         21.94         1.84 o                         
  -5   2   9         10.86         10.19         0.83 o                         
  -4   2   9          1.03          1.77         0.72 o                         
  -3   2   9          0.07          1.02         0.67 o                         
  -2   2   9         43.24         45.12         3.69 o                         
  -1   2   9          0.93          2.45         0.73 o                         
   0   2   9          1.55          0.53         0.66 o                         
   1   2   9          1.37          0.87         0.53 o                         
   2   2   9          0.26          0.33         1.73 o                         
  -9   3   9          0.62          2.03         0.88 o                         
  -8   3   9          1.59          2.88         0.91 o                         
  -7   3   9         21.36         29.06         2.88 o                         
  -6   3   9         14.74         15.85         0.86 o                         
  -5   3   9         20.62         21.88         4.36 o                         
  -4   3   9         42.05         39.80         3.31 o                         
  -3   3   9         15.17         11.49         2.00 o                         
  -2   3   9          4.73          5.64         1.97 o                         
  -1   3   9         37.80         33.82         4.30 o                         
   0   3   9          0.08         -0.18         0.75 o                         
   1   3   9          0.89          0.30         0.74 o                         
  -9   4   9          3.76          5.28         0.88 o                         
  -8   4   9          4.64          5.10         0.91 o                         
  -7   4   9          4.70          8.16         2.21 o                         
  -6   4   9         15.19         24.09         2.56 o                         
  -5   4   9         37.48         39.03         5.66 o                         
  -4   4   9        166.65        135.35         8.90 o                         
  -3   4   9         68.98         64.80         2.31 o                         
  -2   4   9          6.20          5.15         1.04 o                         
  -1   4   9          0.00          0.94         0.72 o                         
   0   4   9          1.37          1.73         0.64 o                         
   1   4   9         42.08         43.97         1.27 o                         
  -9   5   9          2.40          0.53         1.45 o                         
  -8   5   9         12.40         13.58         3.77 o                         
  -7   5   9          1.38          2.95         0.80 o                         
  -6   5   9         75.60         65.63         5.58 o                         
  -5   5   9        223.88        202.22        13.11 o                         
  -4   5   9         51.75         69.36         8.33 o                         
  -3   5   9        104.05         90.07         4.43 o                         
  -2   5   9         19.97         27.38         2.13 o                         
  -1   5   9          1.75          5.55         0.91 o                         
   0   5   9          0.13          0.71         0.43 o                         
   1   5   9          0.35          3.09         1.55 o                         
  -8   6   9          0.02          0.41         0.59 o                         
  -7   6   9         71.16         54.11         3.77 o                         
  -6   6   9         59.75         50.54         4.35 o                         
  -5   6   9        119.37        110.15         7.77 o                         
  -4   6   9        302.46        339.70        23.63 o                         
  -3   6   9         34.68         36.04         5.81 o                         
  -2   6   9         54.60         46.93         3.57 o                         
  -1   6   9         12.73          6.20         1.21 o                         
   0   6   9          0.10          0.59         0.50 o                         
  -7   7   9         10.38          5.23         0.99 o                         
  -6   7   9         37.88         31.50         1.83 o                         
  -5   7   9        125.30        146.57         6.58 o                         
  -4   7   9        195.43        173.21         9.88 o                         
  -3   7   9         48.40         71.32         7.54 o                         
  -2   7   9         84.36         72.50         4.86 o                         
  -1   7   9         30.94         28.38         2.48 o                         
  -5   8   9          0.74          2.07         1.51 o                         
  -4   8   9         24.98          3.95         1.58 o                         
  -3   8   9        306.65        270.05         6.95 o                         
                                                                                
